# Supplementary material for: Crystal structure of 4-(4-meth­oxy­phen­yl)-4′,4′-dimethyl-3-p-tolyl-3′,4′-di­hydro-1′H,3H-spiro­[isoxazole-5,2′-naphthalen]-1′-one
Source: Acta Crystallogr E Crystallogr Commun. 2015 Nov 21;71(Pt 12):o981. doi: 10.1107/S2056989015022033 (PMC4719934; doi:10.1107/S2056989015022033)
Supplement: Supplementary file 1 [file e-71-0o981-sup1.cif]

##############################################################################
#                                                                            #
# This CIF contains the data in a paper accepted for publication in          #
# Acta Crystallographica Section E. It conforms to the requirements of       #
# Notes for Authors for Acta Crystallographica Section E, and has been       #
# peer reviewed under the auspices of the IUCr Commission on Journals.       #
#                                                                            #
# Full details of the Crystallographic Information File format               #
# are given in the paper "The Crystallographic Information File (CIF):       #
# a New Standard Archive File for Crystallography" by S. R. Hall, F. H.      #
# Allen and I. D. Brown [Acta Cryst. (1991), A47, 655-685].                  #
#                                                                            #
# The current version of the core CIF dictionary is obtainable from          #
# ftp://ftp.iucr.org/pub/cif_core.dic.                                       #
#                                                                            #
# Software is freely available for graphical display of the structure(s)     #
# in this CIF. For information consult the CIF software page                 #
# http://www.iucr.org/resources/cif/software.                                #
#                                                                            #
# This file may be used for bona fide research purposes within the           #
# scientific community so long as proper attribution is given to the journal # 
# article from which it was obtained.                                        #
#                                                                            #
##############################################################################
data_I
_database_code_depnum_ccdc_archive 'CCDC 1437668'
_audit_creation_method     'SHELXL-2014/7'
_journal_date_recd_electronic     2015-11-09
_journal_date_accepted     2015-11-18
_journal_name_full     'Acta Crystallographica, Section E'
_journal_year     2015
_journal_volume     71
_journal_issue     12
_journal_page_first     o981
_journal_page_last     o981
_journal_paper_category     HO
_journal_paper_doi     10.1107/S2056989015022033
_journal_coeditor_code     RZ5177
_publ_contact_author_name     'Ghali Al Houari'
_publ_contact_author_address
;
Laboratoire de Chimie Organique, Facult\'e des Sciences Dhar el Mahraz,
Universit\'e Sidi Mohammed Ben Abdellah, F\`es, Morocco
;
_publ_contact_author_email     'elhouarig@gmail.com'
_publ_contact_author_fax     '212 537 77 54 40'
_publ_contact_author_phone     '212 537 77 54 40'
_publ_section_title
;\
Crystal structure of
4-(4-methoxyphenyl)-4',4'-dimethyl-3-<i>p</i>-tolyl-3',4'-dihydro-1'<i>H</i>,\
3<i>H</i>-spiro[isoxazole-5,2'-naphthalen]-1'-one
;
loop_
    _publ_author_name
    _publ_author_address
    'Akhazzane, Mohamed'
;
Laboratoire de Chimie Organique, Facult\'e des Sciences Dhar el Mahraz,
Universit\'e Sidi Mohammed Ben Abdellah, F\`es, Morocco
;
    'Al Houari, Ghali'
;
Laboratoire de Chimie Organique, Facult\'e des Sciences Dhar el Mahraz,
Universit\'e Sidi Mohammed Ben Abdellah, F\`es, Morocco
;
    'El Yazidi, Mohamed'
;
Laboratoire de Chimie Organique, Facult\'e des Sciences Dhar el Mahraz,
Universit\'e Sidi Mohammed Ben Abdellah, F\`es, Morocco
;
    'Saadi, Mohamed'
;
Laboratoire de Chimie du Solide Appliqu\'ee,
Facult\'e des Sciences, Universit\'e Mohammed V de Rabat
Avenue Ibn Battouta, BP 1014, Rabat, Morocco
;
    'El Ammari, Lahcen'
;
Laboratoire de Chimie du Solide Appliqu\'ee,
Facult\'e des Sciences, Universit\'e Mohammed V de Rabat
Avenue Ibn Battouta, BP 1014, Rabat, Morocco
;
_chemical_name_systematic
;\
4-(4-Methoxyphenyl)-4',4'-dimethyl-3-<i>p</i>-tolyl-3',4'-dihydro-1'<i>H</i>,\
3<i>H</i>-spiro[isoxazole-5,2'-naphthalen]-1'-one
;
_chemical_name_common     ?
_chemical_formula_moiety     'C28 H27 N O3'
_chemical_formula_sum     'C28 H27 N O3'
_chemical_formula_iupac     'C28 H27 N O3'
_chemical_formula_weight     425.50
_chemical_melting_point     443
_shelx_space_group_comment
;
The symmetry employed for this shelxl refinement is uniquely defined
by the following loop, which should always be used as a source of
symmetry information in preference to the above space-group names.
They are only intended as comments.
;
_space_group_crystal_system     monoclinic
_space_group_name_H-M_alt     'P 21/n'
_space_group_name_Hall     '-P 2yn'
loop_
    _space_group_symop_operation_xyz
    'x, y, z'
    '-x+1/2, y+1/2, -z+1/2'
    '-x, -y, -z'
    'x-1/2, -y-1/2, z-1/2'
_cell_length_a     10.2158(8)
_cell_length_b     12.9129(10)
_cell_length_c     17.6582(14)
_cell_angle_alpha     90
_cell_angle_beta     103.801(3)
_cell_angle_gamma     90
_cell_volume     2262.1(3)
_cell_formula_units_Z     4
_cell_measurement_reflns_used     5385
_cell_measurement_theta_min     2.375
_cell_measurement_theta_max     27.871
_cell_measurement_temperature     296(2)
_exptl_crystal_description     block
_exptl_crystal_colour     colourless
_exptl_crystal_size_max     0.42
_exptl_crystal_size_mid     0.31
_exptl_crystal_size_min     0.26
_exptl_crystal_density_diffrn     1.249
_exptl_crystal_F_000     904
_exptl_absorpt_coefficient_mu     0.081
_exptl_absorpt_correction_type     none
_exptl_absorpt_process_details     ?
_shelx_estimated_absorpt_T_min     ?
_shelx_estimated_absorpt_T_max     ?
_exptl_absorpt_correction_T_min     ?
_exptl_absorpt_correction_T_max     ?
_exptl_special_details     ?
_diffrn_ambient_temperature     296(2)
_diffrn_radiation_type     MoK\a
_diffrn_radiation_wavelength     0.71073
_diffrn_radiation_source     'fine-focus sealed tube'
_diffrn_radiation_monochromator     graphite
_diffrn_measurement_device_type     'Bruker X8 APEX'
_diffrn_measurement_method     '\f and \w scans'
_diffrn_reflns_number     33809
_diffrn_reflns_av_R_equivalents     0.0539
_diffrn_reflns_theta_min     2.375
_diffrn_reflns_theta_max     27.871
_diffrn_reflns_theta_full     25.242
_diffrn_measured_fraction_theta_max     1.000
_diffrn_measured_fraction_theta_full     1.000
_diffrn_reflns_limit_h_min     -13
_diffrn_reflns_limit_h_max     12
_diffrn_reflns_limit_k_min     -16
_diffrn_reflns_limit_k_max     16
_diffrn_reflns_limit_l_min     -23
_diffrn_reflns_limit_l_max     23
_refine_special_details     ?
_reflns_number_total     5385
_reflns_number_gt     3283
_reflns_threshold_expression     'I > 2\s(I)'
_refine_ls_structure_factor_coef     Fsqd
_refine_ls_matrix_type     full
_refine_ls_R_factor_all     0.0983
_refine_ls_R_factor_gt     0.0489
_refine_ls_wR_factor_gt     0.1090
_refine_ls_wR_factor_ref     0.1285
_refine_ls_goodness_of_fit_ref     1.017
_refine_ls_restrained_S_all     1.017
_refine_ls_number_reflns     5385
_refine_ls_number_parameters     289
_refine_ls_number_restraints     0
_refine_ls_hydrogen_treatment     constr
_refine_ls_weighting_scheme     calc
_refine_ls_weighting_details
              'w=1/[\s^2^(Fo^2^)+(0.0500P)^2^+0.5224P] where P=(Fo^2^+2Fc^2^)/3'
_atom_sites_solution_hydrogens     geom
_atom_sites_solution_primary     ?
_atom_sites_solution_secondary     ?
_refine_ls_shift/su_max     0.000
_refine_ls_shift/su_mean     0.000
_refine_diff_density_max     0.214
_refine_diff_density_min     -0.168
_refine_ls_extinction_method     none
_refine_ls_extinction_coef     .
loop_
    _atom_type_symbol
    _atom_type_description
    _atom_type_scat_dispersion_real
    _atom_type_scat_dispersion_imag
    _atom_type_scat_source
    'C' 'C' 0.0033 0.0016
                         'International Tables Vol C Tables 4.2.6.8 and 6.1.1.4'
    'H' 'H' 0.0000 0.0000
                         'International Tables Vol C Tables 4.2.6.8 and 6.1.1.4'
    'N' 'N' 0.0061 0.0033
                         'International Tables Vol C Tables 4.2.6.8 and 6.1.1.4'
    'O' 'O' 0.0106 0.0060
                         'International Tables Vol C Tables 4.2.6.8 and 6.1.1.4'
_computing_data_collection
;
APEX2 (Bruker, 2009)
;
_computing_cell_refinement
;
SAINT (Bruker, 2009)
;
_computing_data_reduction
;
SAINT (Bruker, 2009)
;
_computing_structure_solution
;
SHELXS97 (Sheldrick, 2008)
;
_computing_structure_refinement
;
SHELXL2014 (Sheldrick, 2015)
;
_computing_molecular_graphics
;
ORTEP-3 for Windows (Farrugia, 2012)
;
_computing_publication_material
;
PLATON (Spek, 2009) and publCIF (Westrip,2010)
;
loop_
    _atom_site_type_symbol
    _atom_site_label
    _atom_site_fract_x
    _atom_site_fract_y
    _atom_site_fract_z
    _atom_site_U_iso_or_equiv
    _atom_site_adp_type
    _atom_site_calc_flag
    _atom_site_occupancy
    _atom_site_disorder_assembly
    _atom_site_disorder_group
    C C1 0.9515(2) 0.7328(2) 0.36467(15) 0.0826(8) Uani d 1 . .
    H H1A 0.9351 0.6936 0.3171 0.124 Uiso calc 1 . .
    H H1B 0.9704 0.8035 0.3542 0.124 Uiso calc 1 . .
    H H1C 1.0273 0.7039 0.4015 0.124 Uiso calc 1 . .
    C C2 0.8284(2) 0.72855(16) 0.39799(12) 0.0533(5) Uani d 1 . .
    C C3 0.7148(2) 0.67399(16) 0.36081(12) 0.0538(5) Uani d 1 . .
    H H3 0.7133 0.6416 0.3136 0.065 Uiso calc 1 . .
    C C4 0.6036(2) 0.66646(14) 0.39201(11) 0.0472(5) Uani d 1 . .
    H H4 0.5289 0.6287 0.3659 0.057 Uiso calc 1 . .
    C C5 0.60251(17) 0.71487(13) 0.46221(10) 0.0384(4) Uani d 1 . .
    C C6 0.71442(19) 0.77192(16) 0.49867(12) 0.0523(5) Uani d 1 . .
    H H6 0.7152 0.8060 0.5452 0.063 Uiso calc 1 . .
    C C7 0.8254(2) 0.77869(18) 0.46652(13) 0.0599(6) Uani d 1 . .
    H H7 0.8994 0.8179 0.4917 0.072 Uiso calc 1 . .
    C C8 0.48550(17) 0.70665(13) 0.49692(10) 0.0368(4) Uani d 1 . .
    C C9 0.33554(17) 0.71799(13) 0.57913(10) 0.0369(4) Uani d 1 . .
    C C10 0.48673(16) 0.73339(12) 0.58022(10) 0.0356(4) Uani d 1 . .
    H H10 0.5078 0.8072 0.5880 0.043 Uiso calc 1 . .
    C C11 0.58808(16) 0.67307(12) 0.64087(9) 0.0338(4) Uani d 1 . .
    C C12 0.62936(17) 0.57313(13) 0.62684(10) 0.0394(4) Uani d 1 . .
    H H12 0.5945 0.5421 0.5787 0.047 Uiso calc 1 . .
    C C13 0.72088(17) 0.52002(13) 0.68328(10) 0.0407(4) Uani d 1 . .
    H H13 0.7477 0.4538 0.6728 0.049 Uiso calc 1 . .
    C C14 0.77340(17) 0.56424(13) 0.75562(10) 0.0374(4) Uani d 1 . .
    C C15 0.73391(17) 0.66315(13) 0.77078(10) 0.0399(4) Uani d 1 . .
    H H15 0.7682 0.6937 0.8191 0.048 Uiso calc 1 . .
    C C16 0.64284(17) 0.71604(13) 0.71310(10) 0.0382(4) Uani d 1 . .
    H H16 0.6177 0.7828 0.7234 0.046 Uiso calc 1 . .
    C C17 0.9263(3) 0.55048(19) 0.88033(13) 0.0815(8) Uani d 1 . .
    H H17A 0.9871 0.5016 0.9113 0.122 Uiso calc 1 . .
    H H17B 0.9755 0.6110 0.8718 0.122 Uiso calc 1 . .
    H H17C 0.8585 0.5697 0.9072 0.122 Uiso calc 1 . .
    C C18 0.26491(19) 0.82319(14) 0.57550(11) 0.0463(5) Uani d 1 . .
    C C19 0.15232(17) 0.83574(13) 0.61336(10) 0.0409(4) Uani d 1 . .
    C C20 0.09907(17) 0.75196(14) 0.64651(10) 0.0392(4) Uani d 1 . .
    C C21 0.15675(17) 0.64320(13) 0.64679(10) 0.0388(4) Uani d 1 . .
    C C22 0.30500(17) 0.64932(13) 0.64192(10) 0.0393(4) Uani d 1 . .
    H H22A 0.3582 0.6733 0.6919 0.047 Uiso calc 1 . .
    H H22B 0.3352 0.5798 0.6341 0.047 Uiso calc 1 . .
    C C23 0.07011(19) 0.58162(15) 0.57859(12) 0.0509(5) Uani d 1 . .
    H H23A 0.1059 0.5129 0.5784 0.076 Uiso calc 1 . .
    H H23B -0.0208 0.5779 0.5844 0.076 Uiso calc 1 . .
    H H23C 0.0711 0.6155 0.5304 0.076 Uiso calc 1 . .
    C C24 0.1549(2) 0.58621(16) 0.72334(12) 0.0543(5) Uani d 1 . .
    H H24A 0.1916 0.5180 0.7222 0.081 Uiso calc 1 . .
    H H24B 0.2081 0.6240 0.7667 0.081 Uiso calc 1 . .
    H H24C 0.0638 0.5812 0.7287 0.081 Uiso calc 1 . .
    C C25 0.0964(2) 0.93444(15) 0.61386(14) 0.0593(6) Uani d 1 . .
    H H25 0.1330 0.9899 0.5924 0.071 Uiso calc 1 . .
    C C26 -0.0122(2) 0.95033(17) 0.64576(15) 0.0700(7) Uani d 1 . .
    H H26 -0.0484 1.0163 0.6465 0.084 Uiso calc 1 . .
    C C27 -0.0667(2) 0.86782(18) 0.67658(14) 0.0627(6) Uani d 1 . .
    H H27 -0.1411 0.8780 0.6976 0.075 Uiso calc 1 . .
    C C28 -0.01280(19) 0.77072(16) 0.67676(12) 0.0519(5) Uani d 1 . .
    H H28 -0.0518 0.7159 0.6976 0.062 Uiso calc 1 . .
    N N1 0.37202(15) 0.67459(12) 0.45609(9) 0.0468(4) Uani d 1 . .
    O O1 0.86366(13) 0.50485(9) 0.80727(7) 0.0510(3) Uani d 1 . .
    O O2 0.27756(12) 0.67119(11) 0.50248(7) 0.0525(4) Uani d 1 . .
    O O3 0.30170(16) 0.89402(12) 0.53998(11) 0.0820(6) Uani d 1 . .
loop_
    _atom_site_aniso_label
    _atom_site_aniso_U_11
    _atom_site_aniso_U_22
    _atom_site_aniso_U_33
    _atom_site_aniso_U_12
    _atom_site_aniso_U_13
    _atom_site_aniso_U_23
    C1 0.0597(15) 0.117(2) 0.0819(18) 0.0152(14) 0.0383(14) 0.0347(16)
    C2 0.0439(12) 0.0670(13) 0.0533(13) 0.0142(10) 0.0199(10) 0.0249(11)
    C3 0.0618(14) 0.0563(12) 0.0498(12) 0.0125(10) 0.0264(11) 0.0073(10)
    C4 0.0490(12) 0.0469(10) 0.0496(11) 0.0009(9) 0.0193(9) 0.0017(9)
    C5 0.0362(10) 0.0411(9) 0.0392(10) 0.0050(8) 0.0113(8) 0.0065(8)
    C6 0.0426(11) 0.0713(14) 0.0437(11) -0.0038(10) 0.0115(9) 0.0002(10)
    C7 0.0393(12) 0.0838(15) 0.0555(13) -0.0092(11) 0.0088(10) 0.0129(12)
    C8 0.0352(10) 0.0366(9) 0.0390(9) 0.0017(7) 0.0096(8) 0.0007(7)
    C9 0.0335(9) 0.0402(9) 0.0380(10) 0.0011(7) 0.0105(8) -0.0035(7)
    C10 0.0333(9) 0.0347(8) 0.0396(10) -0.0019(7) 0.0102(8) -0.0026(7)
    C11 0.0288(9) 0.0377(9) 0.0372(9) -0.0040(7) 0.0122(7) -0.0031(7)
    C12 0.0425(10) 0.0396(9) 0.0354(9) -0.0043(8) 0.0077(8) -0.0077(7)
    C13 0.0443(11) 0.0323(8) 0.0460(11) -0.0020(7) 0.0118(9) -0.0048(8)
    C14 0.0331(9) 0.0384(9) 0.0412(10) -0.0053(7) 0.0096(8) 0.0031(8)
    C15 0.0381(10) 0.0460(10) 0.0358(9) -0.0060(8) 0.0089(8) -0.0078(8)
    C16 0.0366(10) 0.0363(9) 0.0436(10) -0.0007(7) 0.0137(8) -0.0072(8)
    C17 0.101(2) 0.0679(15) 0.0544(14) 0.0168(14) -0.0229(13) -0.0062(12)
    C18 0.0386(10) 0.0429(10) 0.0585(12) 0.0028(8) 0.0136(9) 0.0073(9)
    C19 0.0330(9) 0.0402(9) 0.0492(11) 0.0005(7) 0.0091(8) -0.0073(8)
    C20 0.0326(9) 0.0446(9) 0.0399(10) -0.0021(8) 0.0075(8) -0.0086(8)
    C21 0.0343(9) 0.0397(9) 0.0444(10) -0.0030(7) 0.0129(8) -0.0030(8)
    C22 0.0355(10) 0.0382(9) 0.0451(10) 0.0016(7) 0.0110(8) -0.0013(8)
    C23 0.0451(11) 0.0459(11) 0.0618(13) -0.0068(9) 0.0129(10) -0.0090(9)
    C24 0.0533(13) 0.0570(12) 0.0576(13) -0.0018(10) 0.0234(10) 0.0064(10)
    C25 0.0500(12) 0.0404(10) 0.0895(17) 0.0010(9) 0.0206(12) -0.0065(10)
    C26 0.0581(14) 0.0495(12) 0.107(2) 0.0096(11) 0.0299(14) -0.0218(13)
    C27 0.0471(13) 0.0689(14) 0.0782(16) 0.0077(11) 0.0271(12) -0.0192(12)
    C28 0.0424(11) 0.0601(12) 0.0575(13) 0.0005(9) 0.0206(10) -0.0064(10)
    N1 0.0397(9) 0.0613(10) 0.0417(9) -0.0045(7) 0.0145(7) -0.0069(8)
    O1 0.0552(8) 0.0442(7) 0.0473(8) 0.0008(6) -0.0006(6) 0.0016(6)
    O2 0.0368(7) 0.0785(9) 0.0437(7) -0.0124(7) 0.0127(6) -0.0136(7)
    O3 0.0735(11) 0.0620(9) 0.1266(15) 0.0204(8) 0.0559(11) 0.0408(10)
_geom_special_details
;
All e.s.d.'s (except the e.s.d. in the dihedral angle between two l.s. planes)
are estimated using the full covariance matrix. The cell e.s.d.'s are taken
into account individually in the estimation of e.s.d.'s in distances, angles
and torsion angles; correlations between e.s.d.'s in cell parameters are only
used when they are defined by crystal symmetry. An approximate (isotropic)
treatment of cell e.s.d.'s is used for estimating e.s.d.'s involving l.s.
planes.
;
loop_
    _geom_bond_atom_site_label_1
    _geom_bond_atom_site_label_2
    _geom_bond_site_symmetry_2
    _geom_bond_distance
    _geom_bond_publ_flag
    C1 C2 . 1.511(3) ?
    C1 H1A . 0.9600 ?
    C1 H1B . 0.9600 ?
    C1 H1C . 0.9600 ?
    C2 C7 . 1.379(3) ?
    C2 C3 . 1.382(3) ?
    C3 C4 . 1.379(3) ?
    C3 H3 . 0.9300 ?
    C4 C5 . 1.391(2) ?
    C4 H4 . 0.9300 ?
    C5 C6 . 1.383(3) ?
    C5 C8 . 1.471(2) ?
    C6 C7 . 1.386(3) ?
    C6 H6 . 0.9300 ?
    C7 H7 . 0.9300 ?
    C8 N1 . 1.279(2) ?
    C8 C10 . 1.508(2) ?
    C9 O2 . 1.472(2) ?
    C9 C22 . 1.509(2) ?
    C9 C18 . 1.532(2) ?
    C9 C10 . 1.553(2) ?
    C10 C11 . 1.516(2) ?
    C10 H10 . 0.9800 ?
    C11 C16 . 1.381(2) ?
    C11 C12 . 1.398(2) ?
    C12 C13 . 1.376(2) ?
    C12 H12 . 0.9300 ?
    C13 C14 . 1.385(2) ?
    C13 H13 . 0.9300 ?
    C14 O1 . 1.367(2) ?
    C14 C15 . 1.385(2) ?
    C15 C16 . 1.385(2) ?
    C15 H15 . 0.9300 ?
    C16 H16 . 0.9300 ?
    C17 O1 . 1.424(2) ?
    C17 H17A . 0.9600 ?
    C17 H17B . 0.9600 ?
    C17 H17C . 0.9600 ?
    C18 O3 . 1.218(2) ?
    C18 C19 . 1.471(3) ?
    C19 C25 . 1.398(3) ?
    C19 C20 . 1.400(2) ?
    C20 C28 . 1.393(2) ?
    C20 C21 . 1.523(2) ?
    C21 C23 . 1.535(2) ?
    C21 C22 . 1.539(2) ?
    C21 C24 . 1.543(3) ?
    C22 H22A . 0.9700 ?
    C22 H22B . 0.9700 ?
    C23 H23A . 0.9600 ?
    C23 H23B . 0.9600 ?
    C23 H23C . 0.9600 ?
    C24 H24A . 0.9600 ?
    C24 H24B . 0.9600 ?
    C24 H24C . 0.9600 ?
    C25 C26 . 1.374(3) ?
    C25 H25 . 0.9300 ?
    C26 C27 . 1.373(3) ?
    C26 H26 . 0.9300 ?
    C27 C28 . 1.369(3) ?
    C27 H27 . 0.9300 ?
    C28 H28 . 0.9300 ?
    N1 O2 . 1.4077(18) ?
loop_
    _geom_angle_atom_site_label_1
    _geom_angle_atom_site_label_2
    _geom_angle_atom_site_label_3
    _geom_angle_site_symmetry_1
    _geom_angle_site_symmetry_3
    _geom_angle
    _geom_angle_publ_flag
    C2 C1 H1A . . 109.5 ?
    C2 C1 H1B . . 109.5 ?
    H1A C1 H1B . . 109.5 ?
    C2 C1 H1C . . 109.5 ?
    H1A C1 H1C . . 109.5 ?
    H1B C1 H1C . . 109.5 ?
    C7 C2 C3 . . 117.65(18) ?
    C7 C2 C1 . . 121.3(2) ?
    C3 C2 C1 . . 121.1(2) ?
    C4 C3 C2 . . 121.63(19) ?
    C4 C3 H3 . . 119.2 ?
    C2 C3 H3 . . 119.2 ?
    C3 C4 C5 . . 120.47(19) ?
    C3 C4 H4 . . 119.8 ?
    C5 C4 H4 . . 119.8 ?
    C6 C5 C4 . . 118.20(17) ?
    C6 C5 C8 . . 120.53(16) ?
    C4 C5 C8 . . 121.27(16) ?
    C5 C6 C7 . . 120.58(19) ?
    C5 C6 H6 . . 119.7 ?
    C7 C6 H6 . . 119.7 ?
    C2 C7 C6 . . 121.4(2) ?
    C2 C7 H7 . . 119.3 ?
    C6 C7 H7 . . 119.3 ?
    N1 C8 C5 . . 120.37(16) ?
    N1 C8 C10 . . 114.79(15) ?
    C5 C8 C10 . . 124.83(15) ?
    O2 C9 C22 . . 109.03(13) ?
    O2 C9 C18 . . 104.09(14) ?
    C22 C9 C18 . . 111.95(14) ?
    O2 C9 C10 . . 104.17(13) ?
    C22 C9 C10 . . 116.45(14) ?
    C18 C9 C10 . . 110.12(14) ?
    C8 C10 C11 . . 114.65(14) ?
    C8 C10 C9 . . 100.47(13) ?
    C11 C10 C9 . . 116.92(14) ?
    C8 C10 H10 . . 108.1 ?
    C11 C10 H10 . . 108.1 ?
    C9 C10 H10 . . 108.1 ?
    C16 C11 C12 . . 117.49(15) ?
    C16 C11 C10 . . 120.28(15) ?
    C12 C11 C10 . . 122.23(15) ?
    C13 C12 C11 . . 120.88(16) ?
    C13 C12 H12 . . 119.6 ?
    C11 C12 H12 . . 119.6 ?
    C12 C13 C14 . . 120.61(16) ?
    C12 C13 H13 . . 119.7 ?
    C14 C13 H13 . . 119.7 ?
    O1 C14 C15 . . 124.73(16) ?
    O1 C14 C13 . . 115.80(15) ?
    C15 C14 C13 . . 119.47(16) ?
    C16 C15 C14 . . 119.23(16) ?
    C16 C15 H15 . . 120.4 ?
    C14 C15 H15 . . 120.4 ?
    C11 C16 C15 . . 122.30(16) ?
    C11 C16 H16 . . 118.9 ?
    C15 C16 H16 . . 118.9 ?
    O1 C17 H17A . . 109.5 ?
    O1 C17 H17B . . 109.5 ?
    H17A C17 H17B . . 109.5 ?
    O1 C17 H17C . . 109.5 ?
    H17A C17 H17C . . 109.5 ?
    H17B C17 H17C . . 109.5 ?
    O3 C18 C19 . . 121.48(17) ?
    O3 C18 C9 . . 119.15(17) ?
    C19 C18 C9 . . 119.35(15) ?
    C25 C19 C20 . . 120.11(17) ?
    C25 C19 C18 . . 117.94(17) ?
    C20 C19 C18 . . 121.93(16) ?
    C28 C20 C19 . . 117.51(17) ?
    C28 C20 C21 . . 120.75(16) ?
    C19 C20 C21 . . 121.68(15) ?
    C20 C21 C23 . . 108.96(15) ?
    C20 C21 C22 . . 109.74(14) ?
    C23 C21 C22 . . 111.93(14) ?
    C20 C21 C24 . . 110.92(15) ?
    C23 C21 C24 . . 108.35(15) ?
    C22 C21 C24 . . 106.94(15) ?
    C9 C22 C21 . . 116.73(15) ?
    C9 C22 H22A . . 108.1 ?
    C21 C22 H22A . . 108.1 ?
    C9 C22 H22B . . 108.1 ?
    C21 C22 H22B . . 108.1 ?
    H22A C22 H22B . . 107.3 ?
    C21 C23 H23A . . 109.5 ?
    C21 C23 H23B . . 109.5 ?
    H23A C23 H23B . . 109.5 ?
    C21 C23 H23C . . 109.5 ?
    H23A C23 H23C . . 109.5 ?
    H23B C23 H23C . . 109.5 ?
    C21 C24 H24A . . 109.5 ?
    C21 C24 H24B . . 109.5 ?
    H24A C24 H24B . . 109.5 ?
    C21 C24 H24C . . 109.5 ?
    H24A C24 H24C . . 109.5 ?
    H24B C24 H24C . . 109.5 ?
    C26 C25 C19 . . 120.7(2) ?
    C26 C25 H25 . . 119.7 ?
    C19 C25 H25 . . 119.7 ?
    C27 C26 C25 . . 119.34(19) ?
    C27 C26 H26 . . 120.3 ?
    C25 C26 H26 . . 120.3 ?
    C28 C27 C26 . . 120.7(2) ?
    C28 C27 H27 . . 119.7 ?
    C26 C27 H27 . . 119.7 ?
    C27 C28 C20 . . 121.7(2) ?
    C27 C28 H28 . . 119.2 ?
    C20 C28 H28 . . 119.2 ?
    C8 N1 O2 . . 109.70(14) ?
    C14 O1 C17 . . 117.26(15) ?
    N1 O2 C9 . . 109.94(12) ?
_shelx_hkl_file
;
   1   0   0   -1.10    0.20
   1   0   0   -0.90    0.20
   1   0   0   -0.70    0.10
  -1   0   0   -0.90    0.10
  -1   0   0   -0.60    0.20
  -1   0   0   -0.80    0.30
  -2   0   0  567.24   15.60
  -2   0   0  575.14   15.50
   2   0   0  591.24   15.60
   2   0   0  589.74   15.50
  -2   0   0  547.55   16.20
  -2   0   0  557.54   15.50
   2   0   0  581.34   16.20
   3   0   0    1.10    0.60
  -3   0   0    0.00    0.70
   3   0   0   -0.20    1.20
   3   0   0    0.50    0.70
  -3   0   0    0.50    0.70
  -3   0   0    0.30    0.70
  -3   0   0    0.90    1.70
  -4   0   0   70.19    2.80
   4   0   0   75.49    2.80
  -4   0   0   77.09    2.80
   4   0   0   68.19    3.70
  -4   0   0   69.09    4.10
   4   0   0   75.59    2.80
  -4   0   0   68.29    2.80
  -5   0   0   -0.20    0.80
   5   0   0   -0.60    0.70
  -5   0   0   -0.10    0.90
  -5   0   0    0.40    2.20
  -5   0   0   -1.00    0.80
  -6   0   0    7.00    3.00
  -6   0   0    7.20    1.30
  -7   0   0    0.20    1.20
  -7   0   0   -2.60    2.90
  -8   0   0   54.79    6.40
  -8   0   0   46.70    3.10
  -9   0   0   -1.30    2.00
  -9   0   0   -1.50    4.20
  -9   0   0   -0.20    1.40
 -10   0   0    4.10    4.80
 -10   0   0    2.60    2.40
 -10   0   0    7.50    1.90
 -11   0   0   -2.80    4.90
 -11   0   0   -0.30    2.50
 -12   0   0   12.70    3.80
 -12   0   0    0.10    4.90
 -13   0   0   -4.20    2.90
 -14   0   0    4.50    3.90
   0  -1   0   -6.80    0.10
   0  -1   0   -6.60    0.10
   0  -1   0   -6.40    0.10
   0  -1   0   -6.50    0.10
   0  -1   0   -6.50    0.10
   0  -1   0   -6.60    0.10
   0   1   0   -6.50    0.20
   0   1   0   -6.60    0.10
   0   1   0   -6.60    0.10
   0   1   0   -6.70    0.10
   0   1   0   -6.40    0.10
   0   1   0   -6.50    0.10
   1  -1   0  194.38    5.30
   1  -1   0  179.38    5.30
   1  -1   0  200.18    5.30
  -1  -1   0  181.48    5.20
   1  -1   0  188.58    5.80
  -1  -1   0  175.68    5.00
   1   1   0  186.48    5.20
  -1   1   0  194.28    5.90
   1   1   0  191.48    5.00
  -1   1   0  163.18    5.20
  -1   1   0  164.18    5.20
  -1   1   0  190.38    5.30
   2  -1   0  105.39    3.30
   2  -1   0   99.49    3.30
   2  -1   0  107.49    4.40
  -2  -1   0   96.99    3.60
  -2  -1   0  101.19    3.10
  -2   1   0   98.39    3.40
   2   1   0  102.39    3.10
  -2   1   0  102.09    4.50
  -2   1   0  100.89    3.30
  -2   1   0  101.99    3.30
  -3  -1   0   11.10    1.00
  -3  -1   0   11.30    1.70
   3  -1   0   13.70    2.20
   3  -1   0   15.40    1.30
   3   1   0   11.20    0.90
  -3   1   0   12.80    1.30
  -3   1   0   12.30    2.40
   3   1   0   13.60    1.00
  -3   1   0   12.10    1.30
  -3   1   0   11.20    1.20
  -4  -1   0   99.29    4.50
   4  -1   0  109.99    3.80
  -4  -1   0   99.59    3.40
  -4   1   0   99.79    5.30
  -4   1   0   97.09    3.80
   4   1   0  103.29    3.40
  -4   1   0   96.49    3.70
  -4   1   0   98.39    3.60
   4   1   0  102.19    4.40
   4   1   0  102.69    3.40
  -5  -1   0    1.50    0.80
  -5  -1   0    2.80    2.00
  -5  -1   0    0.80    0.80
  -5   1   0    1.40    1.10
  -5   1   0    1.10    2.50
   5   1   0    1.90    0.90
  -5   1   0    0.20    1.00
   5   1   0    0.90    0.70
  -6  -1   0  487.75   13.40
  -6  -1   0  456.25   15.60
  -6  -1   0  440.06   13.40
  -6   1   0  457.75   13.80
  -6   1   0  475.85   13.90
   6   1   0  486.25   13.40
  -6   1   0  456.75   16.40
  -7  -1   0    1.90    3.00
  -7  -1   0    1.80    1.60
  -7  -1   0   -1.50    1.00
  -7   1   0    1.00    3.40
  -7   1   0   -1.90    1.20
  -7   1   0   -2.10    1.20
  -8  -1   0   93.49    4.20
  -8  -1   0  104.49    5.50
  -8  -1   0  105.29    7.60
  -8   1   0  101.39    8.50
  -8   1   0   91.89    4.50
  -9  -1   0   39.00    4.10
  -9  -1   0   37.90    5.80
  -9  -1   0   39.40    2.80
  -9   1   0   38.90    6.40
  -9   1   0   34.70    3.10
 -10  -1   0    0.70    1.30
 -10  -1   0    1.80    2.60
 -10  -1   0   -3.40    4.10
 -10   1   0    2.30    2.40
 -10   1   0   -1.20    4.90
 -10   1   0    0.40    1.60
 -11  -1   0   -2.90    4.70
 -11  -1   0   -1.30    2.50
 -11   1   0    6.60    2.20
 -11   1   0    4.30    2.70
 -11   1   0    6.80    5.20
 -12  -1   0    5.70    5.60
 -12  -1   0    4.30    3.40
 -12   1   0    1.70    3.00
 -12   1   0   -5.30    5.00
 -13  -1   0    3.40    3.30
 -13   1   0    1.20    3.30
 -13   1   0   -4.60    6.10
 -14  -1   0   -2.70    3.80
 -14   1   0    1.40    3.80
   0  -2   0 4220.98  117.19
   0  -2   0 4421.16  117.69
   0  -2   0 4379.56  116.99
   0  -2   0 4366.46  117.89
   0  -2   0 4216.38  118.79
   0  -2   0 4236.78  116.59
   0   2   0 4523.95  117.59
   0   2   0 4443.46  116.89
   0   2   0 4424.16  117.59
   0   2   0 4333.87  120.29
   0   2   0 4529.25  116.99
   0   2   0 4360.26  116.89
   1  -2   0  286.57    7.90
  -1  -2   0  269.87    7.80
   1  -2   0  283.27    8.70
  -1  -2   0  265.17    7.70
   1  -2   0  283.97    7.90
  -1  -2   0  269.67    7.60
  -1  -2   0  268.37    7.60
   1  -2   0  283.77    7.80
   1  -2   0  261.97    7.80
   1   2   0  271.27    7.70
   1   2   0  274.07    7.60
  -1   2   0  276.57    7.80
  -1   2   0  266.57    7.80
   1   2   0  266.37    7.50
  -1   2   0  252.07    7.80
   1   2   0  280.97    7.80
   1   2   0  273.77    7.60
  -1   2   0  274.67    8.70
   2  -2   0    8.10    2.30
   2  -2   0    3.40    1.00
   2  -2   0    5.00    1.10
   2  -2   0    3.60    1.00
  -2  -2   0    5.20    1.00
  -2   2   0    4.90    1.20
  -2   2   0    4.60    2.40
   2   2   0    3.10    0.60
  -2   2   0    4.20    1.10
   2   2   0    4.00    0.60
  -2   2   0    4.00    1.00
  -3  -2   0   29.80    1.40
  -3  -2   0   26.20    2.10
  -3  -2   0   28.30    1.90
   3  -2   0   38.30    3.30
   3  -2   0   28.30    1.80
   3  -2   0   27.90    1.90
  -3   2   0   29.80    3.30
  -3   2   0   28.00    1.90
   3   2   0   28.30    1.40
  -3   2   0   31.90    2.00
  -3   2   0   31.80    1.90
   3   2   0   29.70    1.40
  -3   2   0   33.20    1.90
  -4  -2   0   35.40    2.40
  -4  -2   0   37.50    1.70
  -4  -2   0   37.10    2.70
   4   2   0   40.30    1.70
  -4   2   0   35.80    2.10
  -4   2   0   41.30    4.00
   4   2   0   39.70    1.70
  -4   2   0   37.90    2.30
  -5  -2   0   37.10    3.30
  -5  -2   0   40.30    2.00
  -5  -2   0   38.40    2.80
   5   2   0   43.60    1.90
   5   2   0   42.00    2.00
  -5   2   0   43.50    4.60
  -5   2   0   38.30    2.60
  -5   2   0   39.50    2.40
  -6  -2   0   55.59    4.40
  -6  -2   0   55.49    3.50
  -6  -2   0   60.39    2.50
  -6  -2   0   54.99    2.50
   6   2   0   58.49    2.50
  -6   2   0   56.99    3.10
  -6   2   0   53.89    3.20
   6   2   0   54.59    2.50
  -6   2   0   58.29    5.60
  -7  -2   0  160.08    6.70
  -7  -2   0  162.38    5.40
  -7  -2   0  164.98    5.30
  -7  -2   0  152.08    7.80
   7   2   0  164.78    5.30
  -7   2   0  147.29    6.20
  -7   2   0  149.29    5.90
  -7   2   0  145.59    9.00
  -8  -2   0    3.10    1.30
  -8  -2   0   -0.50    2.10
  -8  -2   0    3.60    3.50
  -8   2   0    1.70    1.70
  -8   2   0    1.50    1.70
  -8   2   0    7.20    4.60
  -9  -2   0   -0.30    1.10
  -9  -2   0    0.10    2.20
  -9  -2   0   -0.10    3.50
  -9   2   0   -1.90    4.10
  -9   2   0    0.20    1.60
 -10  -2   0    2.50    4.30
 -10  -2   0    8.60    3.00
 -10   2   0    5.60    2.10
 -10   2   0    4.20    5.40
 -11  -2   0   -4.50    4.30
 -11  -2   0    0.40    2.70
 -11   2   0   -7.50    4.90
 -11   2   0    2.60    1.90
 -11   2   0    0.10    2.60
 -12  -2   0    6.70    3.50
 -12   2   0    2.10    5.60
 -12   2   0   14.30    3.80
 -13  -2   0    3.30    3.50
 -13   2   0   -0.30    3.10
 -13   2   0    0.90    6.80
 -14  -2   0    5.10    3.90
 -14   2   0    3.30    3.70
   0  -3   0   -0.80    1.40
   0  -3   0    0.80    0.90
   0  -3   0    0.80    0.80
   0  -3   0    0.00    0.70
   0  -3   0    0.10    0.80
   0  -3   0    0.10    0.60
   0   3   0   -0.60    0.90
   0   3   0    0.10    0.50
   0   3   0   -1.00    0.80
   0   3   0    0.40    0.70
   0   3   0    0.60    0.90
   0   3   0   -0.60    1.50
   1  -3   0 2053.89   54.29
  -1  -3   0 1938.91   52.89
   1  -3   0 1907.01   53.09
  -1  -3   0 1946.11   52.89
  -1  -3   0 1954.20   52.89
   1  -3   0 2017.10   53.19
  -1  -3   0 1869.01   52.99
   1  -3   0 1972.10   53.19
   1  -3   0 2007.50   53.29
  -1  -3   0 1867.91   54.39
   1   3   0 1923.21   52.79
  -1   3   0 2043.50   53.09
   1   3   0 1984.80   52.99
   1   3   0 2075.69   53.09
   1   3   0 1983.00   52.89
  -1   3   0 2005.00   52.79
  -1   3   0 2062.69   53.09
   1   3   0 2007.30   52.89
  -1   3   0 2048.79   54.19
  -1   3   0 1982.70   53.19
  -2  -3   0  144.89    4.40
  -2  -3   0  140.59    4.80
   2  -3   0  150.78    4.90
   2  -3   0  153.58    5.00
   2  -3   0  150.08    4.90
  -2  -3   0  140.89    4.40
   2  -3   0  147.09    6.30
   2  -3   0  138.39    4.80
  -2  -3   0  143.49    4.70
   2   3   0  140.79    4.60
  -2   3   0  156.98    4.90
  -2   3   0  142.49    6.30
  -2   3   0  144.49    4.90
  -2   3   0  144.79    4.90
   2   3   0  146.59    4.40
   3  -3   0  519.65   14.80
  -3  -3   0  492.95   14.70
  -3  -3   0  518.85   14.10
   3  -3   0  499.55   14.90
  -3   3   0  516.15   14.90
  -3   3   0  512.35   16.60
   3   3   0  523.45   14.20
   3   3   0  548.95   14.20
   4  -3   0    2.30    1.10
  -4  -3   0    1.60    1.20
  -4  -3   0    3.60    1.40
   4   3   0    4.60    0.70
  -4   3   0    4.60    1.40
   4   3   0    3.70    0.70
  -4   3   0    5.40    2.70
  -4   3   0    4.30    1.20
  -5  -3   0   37.80    2.80
  -5  -3   0   36.80    3.00
  -5   3   0   43.40    2.80
  -5   3   0   38.50    2.50
   5   3   0   43.80    1.80
   5   3   0   41.60    1.90
  -5   3   0   42.10    4.60
   5   3   0   40.50    1.90
  -6  -3   0    1.30    1.60
  -6  -3   0    0.80    1.90
  -6  -3   0    1.80    0.90
  -6   3   0    0.90    1.60
  -6   3   0    0.70    1.30
   6   3   0    1.80    0.80
   6   3   0    0.90    0.80
   6   3   0    2.50    0.80
  -6   3   0    7.60    3.70
  -7  -3   0    3.10    2.50
  -7  -3   0    3.60    1.00
  -7  -3   0    2.70    2.00
  -7  -3   0    1.70    1.00
   7   3   0    2.10    1.00
  -7   3   0    0.50    1.70
  -7   3   0    1.40    4.20
  -7   3   0    0.40    1.50
   7   3   0    2.00    0.90
   7   3   0    0.40    0.80
  -8  -3   0  153.28    6.90
  -8  -3   0  139.29    5.00
  -8  -3   0  146.99    8.00
  -8   3   0  135.89    6.20
  -8   3   0  145.99   10.20
  -8   3   0  139.49    6.10
   8   3   0  139.19    4.90
  -9  -3   0   14.50    1.70
  -9  -3   0   14.70    4.20
  -9  -3   0   21.30    3.40
  -9   3   0   14.80    5.30
  -9   3   0   10.60    2.40
   9   3   0   16.00    1.60
  -9   3   0   11.30    2.30
 -10  -3   0   -0.40    4.10
 -10  -3   0    2.80    2.50
 -10   3   0    9.50    2.40
 -10   3   0    2.10    5.00
 -11  -3   0   -0.80    2.60
 -11  -3   0   -2.00    4.30
 -11   3   0   -3.30    4.90
 -11   3   0   -0.80    2.00
 -11   3   0    0.00    2.50
 -12  -3   0   -0.80    3.00
 -12   3   0   -2.30    2.60
 -12   3   0    3.70    5.70
 -13  -3   0    0.60    3.50
 -13   3   0   -2.10    3.20
 -13   3   0    1.10    5.90
 -14  -3   0    9.30    4.50
 -14   3   0    1.00    3.50
   0  -4   0  265.17    7.70
   0  -4   0  250.97    8.00
   0  -4   0  258.17    8.00
   0  -4   0  272.97    8.10
   0  -4   0  273.67    9.00
   0  -4   0  276.37    8.10
   0   4   0  270.07    8.10
   0   4   0  278.27    8.00
   0   4   0  264.97    8.00
   0   4   0  262.47    7.60
   0   4   0  280.07    8.10
   0   4   0  263.27    8.80
   1  -4   0   93.39    3.80
   1  -4   0  100.89    3.70
   1  -4   0   93.99    5.00
  -1  -4   0   92.19    3.30
  -1  -4   0   98.89    3.50
   1  -4   0   96.79    3.70
  -1  -4   0   97.49    4.20
  -1  -4   0   97.09    3.40
   1  -4   0   92.79    3.60
  -1  -4   0   91.19    3.50
  -1   4   0   96.79    4.90
   1   4   0  100.59    3.60
   1   4   0   94.39    3.20
   1   4   0   97.89    3.40
   1   4   0   96.79    3.40
  -1   4   0  102.89    3.80
  -1   4   0  100.29    3.60
   1   4   0   98.49    3.60
  -1   4   0  100.09    3.60
   1   4   0   88.39    4.00
  -1   4   0   93.29    3.20
  -2  -4   0  413.16   11.60
  -2  -4   0  413.56   11.60
  -2  -4   0  389.86   11.70
   2  -4   0  408.96   12.10
  -2  -4   0  421.66   12.30
   2  -4   0  397.96   12.00
  -2  -4   0  397.16   12.00
   2   4   0  415.86   11.70
   2   4   0  418.26   11.60
   2   4   0  417.26   11.50
  -2   4   0  412.66   12.20
  -2   4   0  426.06   13.80
   2   4   0  409.66   11.60
  -3  -4   0   33.10    1.60
  -3  -4   0   29.30    1.60
  -3  -4   0   30.60    2.10
   3  -4   0   31.60    2.20
  -3  -4   0   26.80    2.00
   3  -4   0   30.90    2.40
  -3   4   0   25.70    3.70
  -3   4   0   29.30    2.20
   3   4   0   30.40    1.60
   4  -4   0    0.00    1.20
  -4  -4   0    1.90    1.10
  -4  -4   0   -0.10    1.10
  -4  -4   0    1.70    0.70
   4   4   0    1.80    0.70
  -4   4   0   -0.20    1.30
  -4   4   0    4.30    3.00
  -4   4   0    1.30    1.20
   4   4   0    0.70    0.70
  -5  -4   0   12.80    1.10
  -5  -4   0   17.10    2.10
  -5  -4   0   10.10    2.00
   5  -4   0   12.00    1.80
  -5   4   0   10.50    2.00
  -5   4   0   11.10    1.80
  -5   4   0    9.20    3.60
   5   4   0   13.70    1.20
   5   4   0   12.90    1.10
  -6  -4   0   56.49    3.70
  -6  -4   0   60.29    4.10
   6   4   0   57.29    2.40
   6   4   0   60.79    2.50
   6   4   0   58.99    2.40
  -6   4   0   58.99    3.90
  -6   4   0   58.09    3.50
  -6   4   0   67.99    6.90
  -7  -4   0   16.50    3.20
  -7  -4   0   14.60    2.70
   7   4   0   20.60    1.60
  -7   4   0   14.10    5.20
   7   4   0   16.80    1.40
  -7   4   0   12.10    2.30
   7   4   0   15.10    1.30
  -7   4   0   15.10    2.50
  -8  -4   0   38.50    4.70
  -8  -4   0   39.50    4.00
  -8   4   0   31.80    3.50
  -8   4   0   41.50    6.90
  -8   4   0   30.90    3.40
   8   4   0   34.10    2.00
  -9  -4   0   -1.00    3.10
  -9  -4   0   -0.50    2.20
  -9   4   0    3.80    1.90
  -9   4   0    2.80    2.20
  -9   4   0    0.00    4.80
 -10  -4   0    1.40    3.90
 -10  -4   0    3.10    2.60
 -10   4   0    7.50    2.50
 -10   4   0   -3.20    4.90
 -10   4   0    4.60    2.20
 -11  -4   0   18.30    3.90
 -11   4   0   12.30    6.00
 -11   4   0   20.40    3.40
 -12  -4   0    2.40    3.20
 -12   4   0   -0.20    2.30
 -12   4   0    0.00    2.80
 -12   4   0    2.70    5.70
 -13  -4   0    2.60    3.50
 -13   4   0   -1.30    6.00
 -13   4   0   -1.70    2.80
   0  -5   0    0.40    1.00
   0  -5   0    0.20    0.60
   0  -5   0   -0.50    1.00
   0  -5   0   -0.60    1.70
   0  -5   0    0.90    0.90
   0  -5   0    0.20    0.90
   0   5   0    1.10    1.10
   0   5   0    0.50    0.90
   0   5   0   -1.80    1.50
   0   5   0   -0.10    0.60
   0   5   0    0.20    1.00
   1  -5   0  656.13   18.60
  -1  -5   0  647.94   18.10
  -1  -5   0  664.83   19.30
  -1  -5   0  616.44   18.50
  -1  -5   0  645.04   18.40
   1  -5   0  658.23   18.60
  -1  -5   0  663.93   18.40
  -1  -5   0  671.03   18.50
   1   5   0  663.33   18.30
  -1   5   0  675.53   18.70
  -1   5   0  681.73   18.10
   1   5   0  655.73   18.10
  -1   5   0  654.23   19.90
   1   5   0  635.34   18.30
   1   5   0  646.74   19.20
   1   5   0  652.83   18.40
  -2  -5   0    2.90    0.90
  -2  -5   0    3.10    1.00
  -2  -5   0    3.80    1.40
  -2  -5   0    3.00    0.90
  -2  -5   0    3.60    1.00
   2  -5   0    3.00    1.10
   2  -5   0    2.90    1.30
   2   5   0    2.90    0.90
  -2   5   0    2.10    1.20
  -2   5   0    3.10    2.30
   2   5   0    4.20    1.00
  -2   5   0    3.70    0.90
   2   5   0    4.70    1.10
   2   5   0    2.60    0.90
  -3  -5   0  100.69    3.50
   3  -5   0  101.09    4.30
  -3  -5   0  100.39    3.90
  -3  -5   0   93.09    4.10
   3  -5   0  103.39    4.20
  -3  -5   0  108.99    4.50
  -3  -5   0   98.59    3.50
  -3   5   0  103.89    6.40
   3   5   0   97.09    3.50
   3   5   0   94.19    3.60
  -3   5   0   92.59    4.20
  -4  -5   0    2.80    0.90
  -4  -5   0    0.50    1.10
  -4  -5   0    2.80    1.20
   4  -5   0    1.50    1.40
   4  -5   0    2.40    1.30
   4   5   0    2.30    0.80
   4   5   0    3.00    0.90
  -4   5   0   -2.20    2.80
  -4   5   0    1.20    1.30
   4   5   0    1.90    0.90
  -5  -5   0   91.69    4.30
  -5  -5   0   83.99    4.10
   5  -5   0   87.29    4.20
  -5  -5   0   90.59    3.20
  -5   5   0   85.19    4.50
  -5   5   0   84.09    7.10
   5   5   0   86.99    3.20
  -5   5   0   88.99    4.40
   5   5   0   93.89    3.30
  -6  -5   0   16.40    2.30
  -6  -5   0   13.40    2.30
  -6  -5   0   16.70    2.70
   6  -5   0   14.90    2.20
  -6  -5   0   19.30    1.50
  -6   5   0   22.90    5.40
  -6   5   0   15.90    2.50
   6   5   0   16.10    1.40
   6   5   0   17.60    1.50
  -6   5   0   16.70    2.40
  -7  -5   0   -2.20    2.10
  -7  -5   0   -0.50    0.90
  -7  -5   0    1.50    2.20
  -7   5   0   -2.20    2.00
   7   5   0    0.00    0.70
   7   5   0    0.10    0.80
   7   5   0   -1.10    0.80
  -7   5   0    1.10    1.80
  -7   5   0   -1.10    4.80
  -8  -5   0  106.29    5.80
  -8  -5   0  117.99    6.50
  -8  -5   0  106.99    3.80
  -8   5   0  103.39    9.50
  -8   5   0  106.39    5.70
  -8   5   0  106.79    5.50
   8   5   0  107.59    3.80
  -9  -5   0    8.40    2.70
  -9  -5   0    1.90    3.20
  -9   5   0    5.80    2.20
  -9   5   0    4.10    5.00
  -9   5   0    5.40    2.60
 -10  -5   0    5.20    2.90
 -10   5   0    3.50    2.40
 -10   5   0    1.30    5.10
 -10   5   0    2.10    2.40
 -11  -5   0    1.60    3.10
 -11   5   0    0.90    2.30
 -11   5   0   -0.90    5.70
 -11   5   0    3.20    2.50
 -12  -5   0    0.00    3.40
 -12   5   0    2.90    6.80
 -12   5   0   -2.00    2.30
 -12   5   0   -1.60    2.60
 -13  -5   0    3.30    3.90
 -13   5   0    8.50    3.70
 -13   5   0    7.20    6.90
   0  -6   0   32.60    2.50
   0  -6   0   31.00    1.70
   0  -6   0   32.50    2.20
   0   6   0   32.00    3.10
   0   6   0   33.90    2.40
   0   6   0   34.80    1.80
   0   6   0   34.20    2.30
  -1  -6   0  162.98    7.00
   1  -6   0  146.89    5.50
  -1  -6   0  146.89    4.90
  -1  -6   0  140.89    5.30
   1  -6   0  149.59    5.40
  -1  -6   0  145.39    5.30
   1   6   0  144.69    6.10
  -1   6   0  152.28    4.80
   1   6   0  149.59    4.80
   1   6   0  140.49    5.20
   1   6   0  153.78    5.40
  -1   6   0  147.59    6.80
  -1   6   0  151.38    5.60
  -2  -6   0  493.25   14.40
  -2  -6   0  485.85   14.80
  -2  -6   0  521.65   15.50
  -2  -6   0  505.55   14.50
   2  -6   0  493.15   15.00
   2  -6   0  497.65   14.90
  -2  -6   0  490.85   14.40
   2   6   0  508.85   14.40
  -2   6   0  521.35   14.30
   2   6   0  529.65   14.70
  -2   6   0  477.25   15.00
   2   6   0  496.35   14.40
   2   6   0  508.35   14.60
  -2   6   0  497.35   16.80
  -3  -6   0  124.69    4.70
  -3  -6   0  133.99    5.40
  -3  -6   0  128.69    4.50
   3  -6   0  121.69    5.10
  -3  -6   0  128.49    4.50
   3  -6   0  131.49    5.20
  -3  -6   0  122.09    5.00
  -3   6   0  132.89    7.40
  -3   6   0  120.09    5.20
   3   6   0  130.99    4.60
   3   6   0  123.39    4.50
  -4  -6   0    1.10    1.00
   4  -6   0   -0.60    1.20
   4  -6   0   -2.90    1.30
  -4  -6   0   -0.20    1.20
  -4  -6   0    0.60    0.70
  -4  -6   0    1.60    1.30
  -4  -6   0    1.20    1.10
   4   6   0   -0.40    0.90
  -4   6   0   -0.80    1.40
  -4   6   0   -3.40    3.20
   4   6   0   -1.80    0.80
  -5  -6   0    0.00    1.40
  -5  -6   0   -0.10    1.30
   5  -6   0   -1.40    1.40
  -5  -6   0    0.10    0.90
   5   6   0    0.50    0.90
  -5   6   0   -2.80    1.60
  -5   6   0   -0.60    1.50
  -5   6   0   -3.20    3.60
   5   6   0    1.00    0.90
   5   6   0    0.50    0.90
  -6  -6   0   39.40    3.60
  -6  -6   0   35.70    3.40
  -6  -6   0   34.10    2.00
  -6  -6   0   37.70    3.30
   6  -6   0   31.80    3.20
   6   6   0   36.40    2.10
  -6   6   0   40.40    6.30
  -6   6   0   39.90    3.80
  -6   6   0   36.80    3.50
   6   6   0   38.60    2.00
   6   6   0   35.70    2.00
  -7  -6   0   43.40    2.20
  -7  -6   0   45.50    4.10
  -7  -6   0   36.40    3.60
  -7  -6   0   40.40    4.00
  -7   6   0   44.00    4.10
   7   6   0   39.50    2.20
  -7   6   0   42.10    3.90
  -7   6   0   47.50    7.00
  -8  -6   0   11.70    2.50
  -8  -6   0    9.70    3.00
  -8  -6   0    8.80    2.70
  -8   6   0    7.40    5.00
  -8   6   0   13.00    2.60
  -8   6   0   13.80    3.00
  -9  -6   0    4.00    3.10
  -9  -6   0   10.50    2.60
  -9  -6   0    9.20    2.90
  -9   6   0    6.90    5.40
  -9   6   0    5.50    2.30
  -9   6   0    8.40    2.80
 -10  -6   0    4.10    2.20
 -10  -6   0    1.20    2.80
 -10   6   0    5.60    2.60
 -10   6   0    1.70    5.30
 -10   6   0    3.90    2.70
 -11  -6   0    8.90    2.90
 -11  -6   0    5.00    3.20
 -11   6   0    1.20    2.50
 -11   6   0    7.90    5.90
 -11   6   0    7.50    2.80
 -12  -6   0    0.60    2.50
 -12  -6   0    1.60    3.40
 -12   6   0    2.40    2.80
 -12   6   0    3.70    2.50
 -12   6   0    3.70    6.30
 -13  -6   0    3.10    4.30
 -13  -6   0    8.00    3.20
 -13   6   0    4.90    7.00
 -13   6   0   -0.50    3.40
   0  -7   0    1.20    1.30
   0  -7   0   -0.20    1.00
   0  -7   0   -0.50    0.80
   0   7   0   -0.60    0.70
   0   7   0    0.70    1.20
   0   7   0    1.80    1.40
   0   7   0   -0.70    1.80
   1  -7   0   99.79    4.40
   1  -7   0   90.89    4.10
  -1  -7   0   88.19    4.00
  -1  -7   0   92.49    3.60
  -1  -7   0   97.19    4.20
   1   7   0   99.29    3.60
   1   7   0   96.09    5.00
  -1   7   0  100.99    3.50
  -1   7   0   94.29    4.30
   1   7   0   90.19    3.90
   1   7   0   91.89    4.10
  -1   7   0   83.49    5.50
  -2  -7   0    9.20    1.70
   2  -7   0   12.60    1.90
  -2  -7   0   11.00    1.70
   2  -7   0   11.70    1.80
  -2  -7   0   10.10    1.40
  -2   7   0    6.50    2.90
  -2   7   0   11.80    2.00
  -2   7   0   11.00    1.50
   2   7   0    9.90    1.60
   2   7   0   10.90    1.60
  -3  -7   0    3.80    1.30
  -3  -7   0    4.80    1.30
   3  -7   0    7.40    1.90
  -3  -7   0    7.40    1.60
   3  -7   0    3.20    1.40
   3   7   0    4.30    1.20
  -3   7   0    4.50    3.30
   3   7   0    5.70    1.30
  -3   7   0    5.40    1.50
  -4  -7   0    3.10    1.50
   4  -7   0    5.90    1.80
  -4  -7   0    4.10    1.60
  -4  -7   0    4.70    1.30
  -4  -7   0    2.90    1.10
   4  -7   0    4.30    1.80
   4   7   0    4.30    1.20
   4   7   0    4.20    1.10
  -4   7   0    5.90    1.90
  -4   7   0    2.30    3.70
  -5  -7   0   14.70    1.70
  -5  -7   0   16.20    2.30
   5  -7   0   13.70    2.40
  -5  -7   0   12.40    2.30
   5  -7   0   15.20    2.50
  -5   7   0   16.10    2.60
  -5   7   0   18.30    2.90
   5   7   0   13.50    1.60
   5   7   0   13.50    1.50
  -5   7   0   11.50    4.60
   5   7   0   17.30    1.70
  -6  -7   0   15.20    1.60
  -6  -7   0   10.90    2.40
  -6  -7   0   11.70    2.40
   6  -7   0   12.20    2.50
   6   7   0   15.40    1.60
   6   7   0   13.20    1.50
  -6   7   0    7.90    5.20
  -6   7   0   15.70    2.90
  -6   7   0    8.40    2.50
   6   7   0   13.30    1.50
  -7  -7   0  287.67   10.50
  -7  -7   0  274.37    8.40
  -7  -7   0  284.27   10.40
  -7  -7   0  297.27   10.50
  -7   7   0  271.47   10.70
  -7   7   0  270.37   14.10
  -7   7   0  276.67   10.40
   7   7   0  272.17    8.30
   7   7   0  278.97    8.40
  -8  -7   0    1.70    1.90
  -8  -7   0    0.30    2.30
  -8  -7   0   -0.70    2.10
  -8   7   0   -0.30    4.50
  -8   7   0    1.90    2.20
  -8   7   0    0.90    2.30
  -9  -7   0    2.30    2.10
  -9  -7   0    2.80    2.60
  -9   7   0    3.50    2.70
  -9   7   0    3.50    2.30
  -9   7   0    0.30    5.00
 -10  -7   0    0.90    2.70
 -10  -7   0    5.40    2.40
 -10   7   0    5.10    2.50
 -10   7   0    1.40    5.30
 -10   7   0    7.00    3.00
 -11  -7   0    7.10    2.80
 -11  -7   0    2.30    3.10
 -11   7   0    6.10    2.80
 -11   7   0    1.00    5.80
 -11   7   0    3.50    3.00
 -12  -7   0   -3.60    2.30
 -12  -7   0    1.40    3.80
 -12   7   0    4.20    3.00
 -12   7   0   -0.40    2.60
 -12   7   0   -6.10    5.80
 -13  -7   0   -3.20    3.40
 -13  -7   0    1.60    2.70
 -13   7   0    0.20    2.90
 -13   7   0   -2.90    6.40
   0  -8   0  102.59    4.60
   0  -8   0  101.09    4.60
   0  -8   0  106.49    3.90
   0   8   0   93.79    5.70
   0   8   0  104.89    4.70
   0   8   0  107.09    3.80
  -1  -8   0   21.10    1.80
   1  -8   0   17.30    2.20
  -1  -8   0   19.00    2.20
  -1  -8   0   20.30    2.30
   1  -8   0   19.20    2.50
   1   8   0   19.10    2.30
  -1   8   0   19.90    3.60
   1   8   0   20.10    2.20
   1   8   0   19.20    3.00
  -1   8   0   18.10    2.30
   2  -8   0    4.50    1.90
  -2  -8   0    7.00    1.60
   2  -8   0    3.70    1.60
  -2  -8   0    5.80    1.40
  -2  -8   0    6.50    1.70
   2   8   0    5.40    1.60
  -2   8   0    4.70    1.90
  -2   8   0    9.60    3.30
   2   8   0    6.10    1.40
  -3  -8   0    1.40    1.20
   3  -8   0    2.50    1.60
  -3  -8   0    2.10    1.40
   3  -8   0   -1.10    1.60
  -3  -8   0    1.40    1.40
   3   8   0    0.60    1.20
  -3   8   0   -2.60    3.20
  -3   8   0    2.80    1.90
   3   8   0    1.90    1.30
  -4  -8   0    2.00    1.60
   4  -8   0    0.60    1.60
  -4  -8   0    4.00    1.60
   4  -8   0    0.60    1.90
  -4  -8   0    2.80    1.40
   4   8   0    3.60    1.30
   4   8   0    3.70    1.30
  -4   8   0    1.70    1.90
  -4   8   0    2.50    3.20
   5  -8   0   24.10    3.00
  -5  -8   0   27.10    3.00
   5  -8   0   32.20    3.50
  -5  -8   0   33.50    2.50
  -5  -8   0   27.90    2.90
  -5   8   0   23.40    3.00
   5   8   0   29.60    2.20
  -5   8   0   28.70    3.70
  -5   8   0   18.00    5.30
   5   8   0   32.70    2.30
   6  -8   0   58.89    4.60
  -6  -8   0   50.79    2.80
  -6  -8   0   45.30    4.00
  -6  -8   0   51.39    4.20
   6   8   0   46.50    2.50
  -6   8   0   51.69    4.70
  -6   8   0   48.70    4.40
  -6   8   0   46.00    7.00
   6   8   0   49.80    2.70
  -7  -8   0    5.10    1.90
  -7  -8   0    0.10    1.80
   7  -8   0    0.50    2.00
  -7  -8   0    0.90    2.20
   7   8   0   -0.70    0.80
  -7   8   0   -0.10    2.00
   7   8   0    0.10    0.80
  -7   8   0   -2.40    4.20
  -7   8   0   -0.40    2.10
  -8  -8   0   12.40    2.70
  -8  -8   0   12.00    2.80
  -8   8   0   16.60    3.30
  -8   8   0   14.80    5.60
  -8   8   0   13.70    3.00
  -9  -8   0    1.50    2.10
  -9  -8   0    5.80    2.70
  -9   8   0    5.20    2.60
  -9   8   0    1.70    5.00
  -9   8   0    5.10    3.00
 -10  -8   0   -1.30    3.00
 -10  -8   0    2.20    2.60
 -10   8   0   -1.40    2.30
 -10   8   0    2.00    5.30
 -10   8   0   -0.50    2.40
 -11  -8   0   -1.90    2.90
 -11  -8   0   -3.30    2.20
 -11   8   0   -1.80    2.60
 -11   8   0    0.30    2.70
 -11   8   0    0.00    5.90
 -12  -8   0   -0.60    2.50
 -12  -8   0   -2.60    3.40
 -12   8   0    3.80    3.10
 -12   8   0    1.90    7.20
 -12   8   0    2.70    3.00
   0  -9   0   -0.60    1.70
   0  -9   0   -0.60    1.00
   0  -9   0    0.80    1.40
   0   9   0   -3.20    2.30
   0   9   0    1.60    1.70
   1  -9   0   23.10    2.90
  -1  -9   0   24.00    2.70
  -1  -9   0   20.80    2.50
   1  -9   0   23.00    2.70
  -1  -9   0   23.50    2.10
  -1   9   0   21.80    2.70
   1   9   0   21.60    2.50
  -1   9   0   18.40    3.80
   1   9   0   20.30    3.50
  -2  -9   0   24.60    2.20
   2  -9   0   17.40    2.80
  -2  -9   0   11.60    2.10
   2  -9   0   22.50    2.70
  -2  -9   0   19.40    2.40
   2   9   0   17.10    2.20
   2   9   0   18.90    2.40
  -2   9   0   14.70    4.00
  -2   9   0   17.00    2.70
  -3  -9   0  131.79    5.40
   3  -9   0  126.69    6.00
  -3  -9   0  133.39    5.30
  -3  -9   0  144.59    6.10
   3  -9   0  135.89    6.20
   3   9   0  134.39    5.50
  -3   9   0  130.89    6.20
   3   9   0  133.99    5.30
  -3   9   0  126.09    8.50
  -4  -9   0   29.60    3.10
  -4  -9   0   31.80    2.70
   4  -9   0   33.60    3.40
  -4  -9   0   31.00    3.00
   4  -9   0   28.50    3.40
   4   9   0   32.90    2.70
  -4   9   0   30.90    3.50
   4   9   0   35.30    2.70
  -4   9   0   30.50    5.70
  -5  -9   0    1.90    1.50
  -5  -9   0    3.00    1.90
  -5  -9   0    2.80    2.00
   5  -9   0    7.00    2.40
   5  -9   0    2.80    2.00
   5   9   0    4.40    1.40
  -5   9   0    7.20    4.80
   5   9   0    5.40    1.50
  -5   9   0    4.30    2.30
  -5   9   0    6.80    2.60
   6  -9   0    5.30    2.30
  -6  -9   0    1.60    1.90
  -6  -9   0    8.40    2.40
  -6  -9   0    2.10    1.30
   6  -9   0    0.90    2.10
   6   9   0    1.30    1.20
  -6   9   0    5.10    2.30
  -6   9   0    7.20    4.70
   6   9   0    2.90    1.20
  -6   9   0    1.90    2.40
  -7  -9   0    6.70    2.30
  -7  -9   0   14.30    2.90
   7  -9   0   14.80    2.90
  -7   9   0    5.00    2.60
  -7   9   0    9.50    5.00
  -7   9   0   13.40    3.40
  -8  -9   0    2.70    2.30
  -8  -9   0    0.50    2.50
  -8   9   0    1.80    2.50
  -8   9   0    1.80    2.40
  -8   9   0    5.50    5.20
  -9  -9   0    1.90    2.80
  -9  -9   0    4.70    2.50
  -9   9   0    4.40    2.90
  -9   9   0    1.30    5.10
  -9   9   0    3.10    2.60
 -10  -9   0    8.10    3.10
 -10  -9   0    1.00    3.10
 -10   9   0    3.50    5.60
 -10   9   0    2.30    3.00
 -10   9   0    2.10    2.70
 -11  -9   0   -2.50    2.70
 -11  -9   0   -1.00    3.30
 -11   9   0    0.50    2.90
 -11   9   0   -6.00    2.50
 -11   9   0    5.00    6.60
 -12  -9   0    1.80    2.70
 -12  -9   0    5.80    3.70
 -12   9   0   -1.90    6.30
 -12   9   0   -3.80    3.00
 -12   9   0    8.10    3.40
   0 -10   0   20.60    2.70
   0 -10   0   19.20    2.90
   0 -10   0   23.80    2.10
   0  10   0   24.50    4.00
   0  10   0   18.10    2.70
  -1 -10   0   21.20    2.80
  -1 -10   0   24.70    2.80
  -1 -10   0   24.20    2.20
   1 -10   0   27.00    3.30
   1 -10   0   17.30    2.60
   1  10   0   19.70    2.70
   1  10   0   21.90    3.70
  -1  10   0   24.90    3.10
  -1  10   0   22.70    4.50
  -2 -10   0    0.30    1.30
  -2 -10   0   -1.50    1.40
   2 -10   0   -0.70    1.70
   2 -10   0    0.20    2.20
  -2 -10   0   -1.20    1.80
  -2  10   0    2.60    2.10
   2  10   0    0.80    1.80
  -2  10   0   -0.10    3.50
   3 -10   0    1.10    2.20
  -3 -10   0    3.30    1.90
  -3 -10   0    0.80    1.50
  -3 -10   0    1.50    1.70
   3 -10   0   -0.70    1.70
   3  10   0    2.60    1.70
  -3  10   0   -0.60    3.80
  -3  10   0    0.00    2.10
   3  10   0    1.80    1.70
  -4 -10   0    3.10    1.90
  -4 -10   0    4.10    1.70
  -4 -10   0    3.00    1.80
   4 -10   0    1.80    2.20
   4 -10   0    6.00    2.20
  -4  10   0    3.30    4.10
   4  10   0    4.80    1.70
   4  10   0    0.70    1.50
  -4  10   0    3.20    2.20
  -5 -10   0    7.50    1.80
  -5 -10   0   10.80    2.20
   5 -10   0    9.90    2.60
   5 -10   0    2.90    2.10
  -5 -10   0    9.90    2.40
   5  10   0    7.00    1.70
  -5  10   0    6.60    4.50
  -5  10   0    4.40    2.50
  -5  10   0    8.80    2.70
   5  10   0    9.30    1.70
  -6 -10   0    5.40    2.20
   6 -10   0    6.00    2.50
  -6 -10   0    6.10    1.60
  -6 -10   0    6.10    2.20
   6 -10   0   11.20    2.70
   6  10   0    8.50    1.60
  -6  10   0    5.50    4.70
  -6  10   0    5.10    2.50
   6  10   0    5.80    1.50
  -6  10   0   10.20    3.00
   7 -10   0   -1.00    2.20
  -7 -10   0   -2.10    2.10
  -7 -10   0    1.50    2.10
  -7  10   0   -3.20    2.10
  -7  10   0    4.20    4.90
  -7  10   0   -3.70    2.30
  -8 -10   0    1.60    2.30
  -8 -10   0    2.60    2.20
  -8  10   0    3.90    5.00
  -8  10   0    0.90    2.40
  -8  10   0    0.50    2.60
  -9 -10   0   -2.40    2.10
  -9 -10   0    0.90    2.90
  -9  10   0   -3.20    2.30
  -9  10   0   -2.30    4.90
  -9  10   0   -1.70    2.60
 -10 -10   0    0.00    2.50
 -10 -10   0   -1.70    3.10
 -10  10   0    4.00    3.30
 -10  10   0    3.30    3.00
 -10  10   0    0.10    6.20
 -11 -10   0   -2.60    3.00
 -11 -10   0   -1.50    2.70
 -11  10   0    7.20    6.70
 -11  10   0    2.70    3.50
 -11  10   0   -0.60    2.70
   0 -11   0    0.30    2.00
   0 -11   0   -0.40    1.70
   0  11   0    1.10    2.70
   0  11   0   -2.40    1.80
  -1 -11   0   30.20    3.50
   1 -11   0   41.40    3.80
  -1 -11   0   35.80    2.70
   1 -11   0   31.00    3.70
  -1 -11   0   32.20    3.40
   1  11   0   28.20    3.20
  -1  11   0   29.90    3.60
  -1  11   0   34.40    5.30
  -2 -11   0   40.30    3.70
   2 -11   0   49.00    4.40
  -2 -11   0   39.90    2.90
  -2 -11   0   41.70    3.80
   2 -11   0   53.89    4.40
  -2  11   0   40.70    4.10
   2  11   0   44.90    3.70
  -2  11   0   47.00    6.20
   3 -11   0    8.50    2.50
  -3 -11   0    4.40    2.00
  -3 -11   0   11.60    2.00
  -3 -11   0    6.70    2.00
   3 -11   0    9.00    2.60
  -3  11   0    7.60    2.60
   3  11   0    8.60    2.00
  -3  11   0    5.90    4.20
   4 -11   0    2.20    2.30
  -4 -11   0    5.30    2.20
   4 -11   0    7.40    2.40
  -4 -11   0    3.00    1.70
  -4 -11   0    3.60    1.90
  -4  11   0    4.20    4.10
  -4  11   0    3.50    2.00
   4  11   0    5.70    1.80
  -5 -11   0    1.80    1.90
  -5 -11   0    4.60    1.90
   5 -11   0    8.10    2.70
  -5 -11   0    3.80    2.00
   5 -11   0    4.50    2.30
  -5  11   0    1.50    2.60
  -5  11   0    6.90    4.70
   5  11   0    4.10    1.60
  -5  11   0    8.40    2.80
   6 -11   0   14.80    3.20
   6 -11   0   18.60    3.50
  -6 -11   0   18.20    3.10
  -6 -11   0   19.40    3.00
  -6  11   0   17.90    3.50
  -6  11   0   17.30    3.60
  -6  11   0   17.70    5.80
   7 -11   0   14.80    3.40
  -7 -11   0   20.10    3.20
  -7 -11   0   18.10    3.20
  -7  11   0   21.40    3.70
  -7  11   0   11.80    3.50
  -7  11   0   15.00    6.00
  -8 -11   0   -0.90    2.10
  -8 -11   0    3.50    2.70
  -8  11   0   -0.60    2.70
  -8  11   0    2.50    2.80
  -8  11   0   -1.30    5.00
  -9 -11   0    4.10    2.70
  -9 -11   0   -4.80    2.40
  -9  11   0   -2.90    2.40
  -9  11   0   -2.40    5.30
  -9  11   0   -2.30    3.10
 -10 -11   0    6.10    3.00
 -10 -11   0    7.10    3.30
 -10  11   0   10.40    6.80
 -10  11   0    8.20    3.90
 -10  11   0    3.20    3.00
 -11 -11   0   -1.80    2.50
 -11 -11   0    7.60    4.00
 -11  11   0    8.90    3.60
 -11  11   0   -0.90    7.00
 -11  11   0    7.30    4.00
   0 -12   0   63.69    4.60
   0 -12   0   60.49    4.50
   0  12   0   63.29    6.20
   0  12   0   63.79    4.50
  -1 -12   0   16.20    2.80
   1 -12   0   10.90    3.00
  -1 -12   0   13.90    2.00
  -1 -12   0    8.10    2.60
   1 -12   0    9.20    2.50
   1  12   0   15.50    2.80
  -1  12   0   10.00    2.70
  -1  12   0   10.70    4.00
  -2 -12   0   19.30    3.00
   2 -12   0   21.50    3.10
  -2 -12   0   25.80    2.50
  -2 -12   0   19.30    2.90
   2 -12   0   19.40    3.40
  -2  12   0   17.90    3.20
   2  12   0   22.20    2.90
  -2  12   0   14.60    4.40
  -3 -12   0   17.70    3.00
   3 -12   0   14.40    3.10
  -3 -12   0   17.90    2.30
   3 -12   0   15.20    3.00
  -3 -12   0   16.70    2.70
   3  12   0   17.60    2.70
  -3  12   0   15.20    3.10
  -3  12   0    9.60    4.40
   4 -12   0   13.60    3.10
   4 -12   0   15.90    3.00
  -4 -12   0    8.10    2.30
  -4 -12   0   11.80    2.30
  -4 -12   0    9.70    2.60
  -4  12   0    2.70    2.80
  -4  12   0    5.20    4.60
  -4  12   0    5.70    2.80
   4  12   0   10.70    2.20
   5 -12   0    1.20    2.10
  -5 -12   0   -0.90    2.00
   5 -12   0    1.80    2.70
  -5 -12   0    2.40    2.00
  -5 -12   0    1.30    1.90
  -5  12   0   -1.00    2.70
  -5  12   0    1.80    4.50
   5  12   0    3.30    1.70
  -5  12   0    3.20    2.60
   6 -12   0   15.40    3.50
  -6 -12   0   19.60    3.10
   6 -12   0   13.70    3.20
  -6 -12   0   17.20    3.30
  -6  12   0   15.00    3.30
  -6  12   0   14.50    5.80
  -6  12   0   19.10    4.20
  -7 -12   0   18.50    3.40
  -7 -12   0   16.90    3.30
   7 -12   0   22.50    4.00
  -7  12   0   10.60    5.90
  -7  12   0   12.70    3.40
  -7  12   0   16.80    4.00
  -8 -12   0    6.20    2.90
  -8 -12   0    5.80    2.80
  -8  12   0    2.70    3.10
  -8  12   0    9.00    6.00
  -8  12   0   -0.10    3.00
  -9 -12   0   -0.40    2.70
  -9 -12   0   -0.30    3.10
  -9  12   0    4.20    6.20
  -9  12   0   -0.80    3.20
  -9  12   0    4.20    3.20
 -10 -12   0    1.60    3.30
 -10 -12   0    1.90    2.70
 -10  12   0    3.70    3.50
 -10  12   0    7.20    6.60
 -10  12   0   -0.90    2.80
   0 -13   0    0.10    2.50
   0 -13   0   -2.30    1.80
   0  13   0    2.60    2.90
   0  13   0    0.10    2.30
  -1 -13   0    6.50    2.70
   1 -13   0    5.20    2.30
  -1 -13   0    4.50    2.40
  -1 -13   0    3.60    2.30
   1 -13   0    5.00    2.60
  -1  13   0    6.00    3.60
  -1  13   0    0.60    2.60
   1  13   0    3.40    2.20
   2 -13   0    5.10    2.60
  -2 -13   0    3.80    1.70
  -2 -13   0    3.30    2.30
   2 -13   0    1.30    2.10
  -2 -13   0    4.50    2.30
   2  13   0    2.10    2.00
  -2  13   0    0.40    2.40
  -2  13   0    5.60    3.90
  -3 -13   0    2.70    2.10
  -3 -13   0    2.80    1.70
   3 -13   0    2.10    2.20
  -3 -13   0    0.30    2.00
   3 -13   0    1.50    2.80
   3  13   0    3.40    2.00
  -3  13   0   -1.40    2.20
  -3  13   0    0.50    4.00
   4 -13   0    3.10    2.30
  -4 -13   0   -0.40    1.90
   4 -13   0   -0.10    2.60
  -4 -13   0   -0.10    2.00
  -4 -13   0    1.30    1.80
   4  13   0    0.80    1.90
  -4  13   0    4.60    2.70
  -4  13   0    0.60    4.60
  -4  13   0   -1.80    2.90
  -5 -13   0    4.40    2.10
  -5 -13   0    3.30    2.30
   5 -13   0    0.80    2.50
   5 -13   0    2.50    2.40
  -5  13   0   -0.50    4.50
   5  13   0    1.60    2.70
  -5  13   0    3.30    2.90
  -5  13   0   -2.30    2.40
   6 -13   0   16.40    3.60
   6 -13   0   18.90    4.00
  -6 -13   0   13.80    2.90
  -6 -13   0   21.60    3.70
  -6  13   0   14.40    3.60
  -6  13   0   21.50    6.40
  -6  13   0   13.60    4.00
   7 -13   0    0.80    2.80
  -7 -13   0   -2.20    2.20
  -7  13   0   -1.70    2.70
  -7  13   0    5.00    5.40
  -7  13   0   -3.00    2.80
  -8 -13   0   -1.60    2.30
  -8  13   0   -0.70    2.90
  -8  13   0    4.10    6.60
  -8  13   0    7.70    3.60
  -9 -13   0    1.60    2.90
  -9  13   0    6.50    6.60
  -9  13   0    5.20    4.10
  -9  13   0    5.90    3.40
 -10 -13   0    3.30    3.30
 -10  13   0    2.80    6.60
 -10  13   0    0.10    3.10
 -10  13   0    2.90    3.60
   0 -14   0   19.20    3.60
   0 -14   0   22.10    3.50
   0  14   0   16.80    3.30
  -1 -14   0    2.10    2.60
   1 -14   0   -0.10    2.10
   1 -14   0    7.00    2.90
  -1 -14   0    6.60    2.50
  -1  14   0    1.50    2.50
   1  14   0    1.70    2.30
  -1  14   0    9.30    3.80
   2 -14   0   -2.30    2.00
  -2 -14   0   -0.60    2.10
  -2 -14   0    1.10    2.10
   2 -14   0   -0.60    2.40
  -2  14   0    3.50    3.70
   2  14   0   -0.70    2.20
  -2  14   0   -1.50    2.50
   3 -14   0    1.60    2.60
  -3 -14   0    4.10    2.50
  -3 -14   0    1.50    2.20
   3 -14   0   -0.40    2.20
  -3  14   0    1.10    4.30
   3  14   0    0.50    2.10
  -3  14   0    3.90    2.80
   4 -14   0   15.20    3.60
   4 -14   0   15.40    3.30
  -4 -14   0   17.00    3.00
  -4 -14   0   14.10    3.10
   4  14   0   10.70    2.40
  -4  14   0   22.30    5.90
  -4  14   0   12.10    3.60
  -4  14   0    3.90    3.10
  -5 -14   0    0.00    2.20
   5 -14   0    1.90    2.50
   5 -14   0   -0.40    3.00
  -5  14   0   -4.10    2.50
  -5  14   0   -2.80    3.10
  -5  14   0    4.80    4.90
  -6 -14   0    9.80    3.10
   6 -14   0    8.40    3.30
   6 -14   0   16.00    3.90
  -6  14   0   19.60    4.20
  -6  14   0   13.30    6.10
  -6  14   0    9.60    3.70
  -7 -14   0   -2.40    2.50
  -7  14   0   -0.60    3.00
  -7  14   0    5.50    5.90
  -7  14   0   -1.10    2.90
  -8 -14   0   -1.80    2.60
  -8  14   0    1.00    3.50
  -8  14   0    6.40    6.30
  -8  14   0   -1.70    3.00
  -9 -14   0    0.40    2.90
  -9  14   0    3.40    3.70
  -9  14   0    0.40    3.40
  -9  14   0    9.50    7.10
   0 -15   0    0.70    2.30
   0 -15   0   -0.80    2.50
   0  15   0    0.70    2.50
  -1 -15   0    2.50    2.80
   1 -15   0    3.20    2.90
   1 -15   0    6.50    3.00
  -1 -15   0    2.50    2.60
   1  15   0    4.40    2.70
  -1  15   0    5.00    3.70
  -1  15   0    2.90    2.70
   2 -15   0    2.80    2.60
  -2 -15   0    0.50    2.30
  -2 -15   0    2.80    2.80
   2 -15   0   -3.60    2.30
  -2  15   0   -3.60    2.50
  -2  15   0    6.60    4.60
   2  15   0    3.20    2.40
   3 -15   0    1.70    3.00
   3 -15   0    1.50    2.60
  -3 -15   0    4.50    2.60
  -3 -15   0    2.20    2.50
  -3  15   0    5.10    4.10
  -3  15   0    1.20    2.90
   3  15   0   -0.50    2.20
  -3  15   0   -4.90    2.60
   4 -15   0   -0.80    2.20
   4 -15   0    0.10    3.20
  -4 -15   0   -1.00    2.30
  -4  15   0   -1.90    4.40
  -4  15   0   -0.50    2.90
  -4  15   0    1.10    3.40
   5 -15   0    3.20    3.20
  -5 -15   0    1.70    2.50
   5 -15   0   -0.70    2.70
  -5  15   0    2.50    3.10
  -5  15   0    3.60    5.00
  -5  15   0    0.30    3.20
   6 -15   0    2.40    3.20
   6 -15   0    1.50    3.10
  -6 -15   0   -2.30    2.40
  -6  15   0    3.90    3.20
  -6  15   0   -2.00    3.30
  -6  15   0    5.40    5.80
  -7 -15   0    4.50    3.00
  -7  15   0    3.40    3.50
  -7  15   0    7.60    6.40
  -7  15   0    5.50    3.70
  -8 -15   0   -3.60    2.60
  -8  15   0    7.80    6.60
  -8  15   0    1.30    3.50
  -8  15   0    4.60    3.90
   0 -16   0    3.40    3.10
   0 -16   0    6.00    3.00
   0  16   0    4.70    3.30
  -1 -16   0    3.30    2.90
   1 -16   0    4.60    3.00
   1 -16   0    7.10    3.40
  -1 -16   0    6.10    3.10
  -1  16   0    8.80    3.70
   1  16   0    8.80    3.00
  -2 -16   0    3.90    2.70
   2 -16   0    4.80    3.20
   2 -16   0    0.00    2.70
  -2 -16   0   -2.10    2.50
  -2  16   0    5.40    4.70
  -2  16   0    4.40    3.30
  -2  16   0   -8.00    3.00
   2  16   0    3.40    2.80
  -3 -16   0   -0.50    2.80
   3 -16   0    2.30    3.50
   3 -16   0   -3.10    2.70
  -3 -16   0    2.30    2.80
  -3  16   0    4.60    4.60
  -3  16   0   -3.40    3.30
   3  16   0   -1.50    2.20
  -3  16   0    0.50    3.00
   4 -16   0    2.60    2.80
   4 -16   0    2.70    3.30
  -4 -16   0   -1.00    2.50
  -4  16   0   12.50    5.60
  -4  16   0    2.90    3.30
  -4  16   0    5.70    3.60
   5 -16   0    1.60    2.90
   5 -16   0    8.20    3.70
  -5 -16   0    2.70    2.80
  -5  16   0   -1.10    3.40
  -5  16   0    4.30    3.80
  -5  16   0   10.60    5.90
   6 -16   0    9.40    3.90
  -6 -16   0   15.10    3.80
   6 -16   0   12.80    4.00
  -6  16   0   17.50    4.50
  -6  16   0   21.20    7.90
  -6  16   0    7.40    4.20
  -7 -16   0   -1.30    2.60
  -7  16   0   -2.00    3.40
  -7  16   0    9.00    7.10
  -7  16   0   -2.70    3.10
   0 -17   0    3.20    2.90
   0 -17   0    3.40    3.40
   0  17   0   -1.20    2.90
   0  17   0   -4.30    3.10
   1 -17   0    7.40    3.60
   1 -17   0   10.40    3.50
  -1 -17   0    5.30    3.50
  -1 -17   0    3.90    3.40
  -1  17   0   -3.10    3.10
  -1  17   0    5.80    3.20
   1  17   0    3.60    2.90
   2 -17   0    0.70    2.80
  -2 -17   0    3.60    3.20
   2 -17   0    7.30    3.80
  -2 -17   0    4.10    3.00
  -2  17   0    2.10    3.20
  -2  17   0   -2.20    3.30
   2  17   0    0.90    2.90
  -2  17   0   10.90    4.50
   3 -17   0    0.30    2.90
  -3 -17   0    1.10    2.80
   3 -17   0    2.70    3.40
  -3  17   0   13.40    5.80
  -3  17   0    2.20    3.60
  -3  17   0   -5.50    3.00
   4 -17   0   -1.30    3.30
  -4 -17   0   -0.70    2.70
   4 -17   0   -0.30    3.00
  -4  17   0   12.30    5.70
  -4  17   0    2.40    3.50
  -4  17   0   -4.50    3.20
  -5 -17   0   -0.30    3.10
   5 -17   0    1.40    3.90
   5 -17   0    3.50    3.20
  -5  17   0   -1.30    3.90
  -5  17   0    0.70    3.50
  -5  17   0   11.80    6.20
   0 -18   0   12.60    3.80
   0 -18   0   18.40    4.30
   0  18   0   19.50    4.40
   0  18   0    3.10    3.40
   1 -18   0    8.50    3.90
  -1 -18   0    5.00    3.40
  -1 -18   0   10.40    3.90
   1 -18   0    9.90    4.00
   1  18   0   11.20    3.80
  -1  18   0   -0.10    3.50
   1  18   0   -0.80    3.00
  -1  18   0   13.10    4.00
  -2 -18   0   -5.40    2.80
   2 -18   0    5.50    3.30
   2 -18   0    9.30    4.10
  -2  18   0   -5.90    2.70
   2  18   0    0.90    5.20
  -2  18   0   -1.20    3.60
  -3 -18   0    1.00    3.20
   3 -18   0    2.40    3.60
   3 -18   0    2.60    3.30
  -3  18   0   15.50    5.20
  -3  18   0   -6.90    3.10
  -3  18   0    4.00    3.60
 -14   0   1   -5.00    3.00
 -13   0   1    5.00    3.50
 -13   0   1    2.00    6.60
 -12   0   1   -4.40    5.60
 -12   0   1    1.00    2.70
 -11   0   1    3.80    2.70
 -11   0   1   -1.60    4.50
 -10   0   1   -0.70    1.30
 -10   0   1   -0.90    2.20
 -10   0   1    2.80    4.80
  -9   0   1  449.46   17.60
  -9   0   1  426.06   13.30
  -8   0   1    3.10    4.00
  -8   0   1   -0.20    1.20
  -7   0   1  222.98   10.20
  -7   0   1  228.88    7.40
   6   0  -1    0.90    0.90
  -6   0   1   -0.60    0.80
  -6   0   1    1.00    2.40
  -6   0   1   -0.70    0.90
  -6   0   1    0.30    0.90
  -5   0   1  746.53   19.90
  -5   0   1  698.33   20.00
  -5   0   1  706.93   22.00
   5   0  -1  725.73   19.90
  -5   0   1  723.03   20.00
  -4   0   1    0.40    0.60
   4   0  -1    0.20    0.60
  -4   0   1   -0.30    0.70
  -4   0   1    1.10    1.70
  -4   0   1   -0.50    0.60
   4   0  -1    0.40    1.30
   3   0  -1  824.42   21.80
  -3   0   1  793.62   21.70
  -3   0   1  792.42   23.00
   3   0  -1  802.82   22.90
  -3   0   1  804.72   21.70
  -3   0   1  804.32   21.80
  -2   0   1    0.00    0.40
   2   0  -1   -1.20    0.80
   2   0  -1   -0.50    0.40
  -2   0   1    0.00    0.40
   2   0  -1    0.20    0.40
  -2   0   1    0.20    0.90
   2   0  -1    0.10    0.40
   0   0   1   -0.30    0.10
   0   0   1   -0.30    0.10
   0   0  -1   -0.50    0.10
   0   0  -1   -0.30    0.10
  -1   0  -1  608.44   16.60
  -1   0  -1  610.04   16.60
   1   0   1  636.74   16.80
  -1   0  -1  596.04   16.80
   1   0   1  635.64   16.60
   1   0   1  576.74   16.60
   2   0   1    1.20    1.30
  -2   0  -1    2.70    1.40
   2   0   1    1.00    0.60
   2   0   1   -0.10    0.70
  -2   0  -1   -0.30    0.60
  -3   0  -1  456.75   14.20
   3   0   1  487.55   14.10
   3   0   1  484.15   13.30
   3   0   1  482.25   13.20
  -3   0  -1  443.26   13.20
  -4   0  -1    2.20    1.70
   4   0   1    0.10    1.40
  -4   0  -1    0.20    0.80
   4   0   1   -0.50    0.80
   4   0   1   -1.20    0.60
  -5   0  -1    1.30    1.00
   5   0   1    0.90    1.10
   5   0   1    0.10    0.90
  -5   0  -1    3.20    1.20
  -5   0  -1    2.80    2.40
  -6   0  -1   -1.30    1.00
  -6   0  -1    2.10    2.90
  -7   0  -1   11.20    1.80
  -7   0  -1   10.70    3.60
  -7   0  -1    8.80    2.30
  -8   0  -1    0.20    1.90
  -8   0  -1   -5.00    3.80
  -8   0  -1   -0.40    1.40
  -9   0  -1   60.79    3.70
  -9   0  -1   63.69    4.80
  -9   0  -1   59.19    6.80
 -10   0  -1   -0.70    4.50
 -10   0  -1    0.00    1.50
 -10   0  -1   -1.20    2.30
 -11   0  -1   16.50    5.40
 -11   0  -1   17.80    3.80
 -12   0  -1    1.40    5.10
 -12   0  -1   -2.30    2.80
 -13   0  -1    4.80    3.70
 -14   0  -1    6.00    4.40
 -14  -1   1    5.00    3.90
 -14   1   1    5.10    4.00
 -13  -1   1   -0.20    3.10
 -13   1   1    2.50    3.40
 -13   1   1   -5.10    5.70
 -12  -1   1    3.10    3.10
 -12  -1   1    0.20    5.50
 -12   1   1   10.20    3.40
 -12   1   1   -1.90    5.80
 -11  -1   1   -4.10    4.50
 -11  -1   1   -0.40    2.60
 -11   1   1   -1.80    2.40
 -11   1   1    2.10    5.50
 -10  -1   1    0.70    2.30
 -10  -1   1   -6.20    3.50
 -10  -1   1   -0.50    1.30
 -10   1   1   -1.90    4.20
 -10   1   1   -3.10    1.30
  -9  -1   1   12.30    4.80
  -9  -1   1    9.40    2.70
  -9  -1   1   12.00    1.70
  -9   1   1   11.50    4.80
  -9   1   1   11.00    2.00
  -8  -1   1    3.60    3.50
  -8  -1   1   10.80    1.60
  -8   1   1    9.30    1.90
  -8   1   1    7.70    4.80
  -8   1   1    6.60    1.70
  -7  -1   1    0.00    1.00
  -7  -1   1    2.80    2.80
  -7  -1   1    0.90    1.00
  -7   1   1    0.70    1.20
   7   1  -1   -1.50    0.80
  -7   1   1   -1.40    1.20
  -7   1   1    2.80    3.40
  -6  -1   1    3.00    0.90
  -6  -1   1    1.40    2.30
  -6  -1   1    1.60    0.90
   6   1  -1    1.70    0.80
  -6   1   1    3.40    2.90
  -6   1   1    4.00    1.30
  -6   1   1    2.10    1.10
  -5  -1   1   44.70    3.60
   5  -1  -1   43.70    2.30
  -5  -1   1   43.50    1.90
  -5  -1   1   41.30    2.00
  -5   1   1   45.30    4.30
   5   1  -1   43.40    1.90
  -5   1   1   41.20    2.30
  -5   1   1   39.30    2.30
  -5   1   1   44.20    2.20
  -4  -1   1    9.00    0.90
  -4  -1   1    9.90    0.90
   4  -1  -1    9.90    1.10
  -4  -1   1    9.30    1.90
   4  -1  -1    8.70    1.10
  -4   1   1    9.80    1.30
   4   1  -1    9.30    0.80
  -4   1   1    7.70    1.20
  -4   1   1    8.80    1.20
  -4   1   1    6.60    2.30
  -3  -1   1  290.87    9.40
   3  -1  -1  309.87    8.50
  -3  -1   1  290.17    8.00
   3  -1  -1  297.37    8.50
   3  -1  -1  309.67    9.80
   3  -1  -1  288.87    8.40
  -3  -1   1  283.77    8.10
  -3   1   1  280.07    8.50
   3   1  -1  293.17    8.10
  -3   1   1  290.37    9.90
  -3   1   1  286.17    8.40
  -2  -1   1   -0.20    0.20
   2  -1  -1    0.50    0.70
  -2  -1   1    0.50    0.30
   2  -1  -1    1.90    1.30
   2  -1  -1    0.50    0.60
   2  -1  -1    0.50    0.70
  -2   1   1    0.80    0.70
  -2   1   1    1.40    1.40
   2   1  -1    0.10    0.20
  -2   1   1   -0.70    0.60
  -2   1   1    0.30    0.60
   1  -1  -1    4.20    0.60
   1  -1  -1    4.10    0.60
   1  -1  -1    3.80    0.60
   1  -1  -1    3.70    0.50
   1  -1  -1    3.60    0.80
  -1   1   1    3.90    0.50
  -1   1   1    3.90    0.60
  -1   1   1    2.90    0.50
  -1   1   1    3.10    0.50
  -1   1   1    4.60    0.90
   0  -1  -1   -3.30    0.20
   0  -1   1   -3.20    0.20
   0  -1   1   -3.30    0.30
   0  -1   1   -2.90    0.20
   0   1   1   -3.40    0.20
   1  -1   1  570.54   15.80
   1  -1   1  566.74   15.30
  -1  -1  -1  560.34   15.30
   1  -1   1  571.04   15.30
  -1  -1  -1  551.44   15.20
  -1   1  -1  554.54   15.80
   1   1   1  564.14   15.20
   1   1   1  570.34   15.20
   1   1   1  568.44   15.30
  -1   1  -1  534.35   15.30
  -1   1  -1  548.05   15.30
   2  -1   1   38.10    3.00
   2  -1   1   35.20    1.90
  -2  -1  -1   35.60    1.70
  -2  -1  -1   36.10    1.90
   2  -1   1   35.50    1.80
  -2  -1  -1   38.40    2.00
  -2   1  -1   35.60    1.80
   2   1   1   35.40    1.90
   2   1   1   33.20    1.90
  -2   1  -1   40.80    3.20
   2   1   1   37.80    1.70
  -2   1  -1   36.90    1.80
  -2   1  -1   38.90    2.00
  -3  -1  -1   25.20    2.20
   3  -1   1   20.70    1.60
   3  -1   1   21.90    1.60
  -3  -1  -1   24.50    1.80
  -3  -1  -1   19.80    1.40
   3  -1   1   26.30    2.70
   3   1   1   22.40    1.40
  -3   1  -1   20.90    1.70
  -3   1  -1   21.00    1.60
   3   1   1   19.70    1.80
  -3   1  -1   22.60    1.50
   3   1   1   22.60    1.30
  -3   1  -1   25.40    2.80
  -4  -1  -1   33.20    2.30
  -4  -1  -1   33.90    1.90
   4  -1   1   37.90    2.20
  -4  -1  -1   38.50    2.90
   4  -1   1   36.70    2.00
   4  -1   1   42.10    4.10
   4   1   1   36.40    1.80
   4   1   1   36.20    2.50
  -4   1  -1   35.10    3.60
   4   1   1   36.90    1.90
  -4   1  -1   34.00    2.20
  -4   1  -1   32.90    2.00
  -4   1  -1   40.50    2.00
  -5  -1  -1   57.89    4.10
  -5  -1  -1   53.09    3.20
  -5  -1  -1   53.89    2.60
  -5   1  -1   53.49    2.90
   5   1   1   60.39    3.50
   5   1   1   55.39    2.60
  -5   1  -1   46.60    2.60
  -5   1  -1   51.09    4.90
   5   1   1   55.49    2.50
  -6  -1  -1   30.80    3.80
  -6  -1  -1   23.20    2.00
  -6  -1  -1   26.80    2.80
  -6   1  -1   29.90    2.50
  -6   1  -1   34.50    4.60
  -6   1  -1   26.10    2.30
  -7  -1  -1    0.00    1.80
  -7  -1  -1   -0.20    1.20
  -7  -1  -1    2.60    3.20
  -7   1  -1   -0.10    1.30
  -7   1  -1    1.80    3.50
  -8  -1  -1   -0.90    1.40
  -8  -1  -1   -0.40    2.10
  -8  -1  -1    1.60    3.80
  -8   1  -1   -3.10    4.20
  -8   1  -1    0.00    1.60
  -8   1  -1   -0.10    2.10
  -9  -1  -1   51.69    6.30
  -9  -1  -1   41.20    4.30
  -9  -1  -1   42.60    3.10
  -9   1  -1   43.80    4.30
  -9   1  -1   52.89    3.60
  -9   1  -1   44.20    6.30
 -10  -1  -1    1.60    2.40
 -10  -1  -1    3.10    4.30
 -10  -1  -1   -0.30    1.40
 -10   1  -1   -2.30    1.60
 -10   1  -1    0.10    2.40
 -10   1  -1    1.50    4.40
 -11  -1  -1   -1.20    2.50
 -11  -1  -1   -2.30    4.50
 -11   1  -1    1.20    1.80
 -11   1  -1    2.50    2.70
 -11   1  -1   -3.20    4.30
 -12  -1  -1    3.70    3.40
 -12   1  -1   -2.60    5.60
 -12   1  -1   -4.60    2.50
 -13  -1  -1    2.10    3.40
 -13   1  -1   -2.30    3.30
 -14  -1  -1    0.40    3.70
 -14   1  -1    0.10    3.60
 -14  -2   1    2.30    3.80
 -14   2   1    2.00    3.60
 -14   2   1    4.50    8.20
 -13  -2   1   -3.70    3.00
 -13   2   1    2.00    6.90
 -13   2   1    2.30    3.30
 -12  -2   1    1.20    2.80
 -12  -2   1   -7.00    4.80
 -12   2   1    0.60    2.80
 -12   2   1   -5.30    5.10
 -11  -2   1    1.20    2.70
 -11  -2   1   -2.30    4.60
 -11   2   1   -4.20    5.50
 -11   2   1    0.90    1.90
 -10  -2   1   -0.90    4.00
 -10  -2   1   -0.80    2.30
 -10   2   1   -1.40    1.50
 -10   2   1   -1.40    4.50
  -9  -2   1   56.49    4.80
  -9  -2   1   61.69    3.00
  -9  -2   1   60.19    6.50
  -9   2   1   53.09    7.20
  -9   2   1   59.59    3.90
  -9   2   1   60.29    3.70
  -8  -2   1   11.70    1.50
  -8  -2   1   16.30    1.90
  -8  -2   1   12.30    3.90
  -8  -2   1    8.80    2.60
  -8   2   1   10.70    2.20
   8   2  -1   14.40    1.50
  -8   2   1   11.80    2.00
  -8   2   1   17.80    5.50
  -7  -2   1    7.70    2.90
  -7  -2   1    7.30    2.10
  -7  -2   1    5.70    1.10
  -7  -2   1    8.60    1.20
  -7   2   1   10.50    1.80
   7   2  -1    8.20    1.10
  -7   2   1    7.10    1.70
  -7   2   1   10.20    4.20
  -6  -2   1   -1.60    2.00
  -6  -2   1    1.90    0.70
  -6  -2   1    0.60    0.70
  -6   2   1    1.30    1.30
  -6   2   1    0.30    1.10
  -6   2   1    1.30    3.20
   6   2  -1    2.00    0.70
  -5  -2   1   13.70    2.40
   5  -2  -1   14.00    1.60
  -5  -2   1   15.10    1.10
  -5  -2   1   14.80    1.20
  -5   2   1   13.40    1.70
   5   2  -1   16.20    1.10
  -5   2   1   13.20    3.30
   5   2  -1   17.00    1.10
  -5   2   1   16.20    1.80
   4  -2  -1  173.38    5.60
   4  -2  -1  169.78    5.50
  -4  -2   1  163.08    4.80
   4  -2  -1  167.58    5.60
  -4  -2   1  163.38    6.40
  -4   2   1  158.68    5.50
  -4   2   1  167.08    7.50
   4   2  -1  170.28    4.80
  -4   2   1  166.18    5.70
   4   2  -1  167.78    4.80
  -4   2   1  168.98    5.50
   3  -2  -1   35.00    2.00
   3  -2  -1   41.40    2.10
   3  -2  -1   43.30    3.40
   3  -2  -1   42.00    2.10
   3   2  -1   40.90    1.40
   3   2  -1   39.50    1.30
  -3   2   1   40.40    2.20
   3   2  -1   38.70    1.30
  -3   2   1   37.90    3.80
  -3   2   1   44.70    2.10
  -3   2   1   38.10    2.00
  -2  -2   1 1097.29   30.30
   2  -2  -1 1144.69   30.80
   2  -2  -1 1177.78   31.00
   2  -2  -1 1221.58   31.00
   2  -2  -1 1164.68   31.00
   2  -2  -1 1156.78   32.00
  -2  -2   1 1127.89   30.30
   2   2  -1 1136.19   30.30
  -2   2   1 1132.49   31.00
  -2   2   1 1091.39   32.00
  -2   2   1 1068.59   30.90
  -2   2   1 1123.09   30.80
  -2   2   1 1197.38   31.00
   2   2  -1 1136.79   30.30
   1  -2  -1  231.58    6.80
   1  -2  -1  243.38    7.00
  -1  -2   1  232.88    6.50
  -1  -2   1  222.78    6.50
   1  -2  -1  235.68    6.90
   1  -2  -1  233.48    6.80
  -1  -2   1  228.78    6.50
  -1  -2   1  239.98    6.60
   1  -2  -1  231.48    7.50
  -1  -2   1  227.18    6.70
  -1   2   1  250.27    6.90
   1   2  -1  238.38    6.50
  -1   2   1  235.38    6.80
  -1   2   1  231.58    7.60
  -1   2   1  225.28    6.90
   1   2  -1  239.48    6.70
  -1   2   1  235.28    6.70
  -1   2   1  243.88    6.90
   1   2  -1  237.98    6.50
   0  -2   1  312.97    9.00
   0  -2  -1  325.87    9.20
   0  -2  -1  321.87    9.10
   0  -2   1  316.27    9.60
   0  -2  -1  325.47    9.50
   0  -2   1  324.67    9.10
   0  -2  -1  329.87    9.20
   0  -2   1  317.27    9.10
   0  -2  -1  327.97    9.10
   0   2   1  336.97    9.10
   0   2  -1  322.47    9.00
   0   2  -1  333.47    9.10
   0   2  -1  327.87    9.10
   0   2   1  328.07    9.10
   0   2   1  345.97    9.20
   0   2  -1  334.47    8.70
   0   2   1  322.27    9.40
   0   2  -1  314.67    9.60
   0   2   1  335.27    9.20
   0   2   1  327.67    9.20
  -1  -2  -1 1957.80   54.29
  -1  -2  -1 1965.40   53.89
   1  -2   1 2090.39   53.39
  -1  -2  -1 2010.00   53.09
  -1  -2  -1 1939.71   53.29
   1  -2   1 2049.59   54.19
   1  -2   1 1947.91   53.19
  -1  -2  -1 2012.70   53.19
   1  -2   1 1974.00   53.29
   1   2   1 2047.90   53.19
  -1   2  -1 2010.40   53.19
  -1   2  -1 2051.09   53.29
  -1   2  -1 1901.11   53.99
   1   2   1 2063.39   53.19
   1   2   1 1966.70   53.29
  -1   2  -1 1962.00   53.39
  -1   2  -1 1965.70   53.29
   2  -2   1    8.50    1.20
  -2  -2  -1    5.80    1.10
   2  -2   1    7.70    2.40
   2  -2   1    4.90    1.10
   2   2   1    6.10    0.80
  -2   2  -1    3.40    2.30
  -2   2  -1    7.70    1.10
   2   2   1    8.80    1.20
  -2   2  -1    4.70    1.10
   2   2   1    6.90    0.90
  -2   2  -1    6.70    1.20
  -2   2  -1    6.80    1.30
  -3  -2  -1   34.40    2.10
   3  -2   1   37.80    3.40
   3  -2   1   44.80    2.20
  -3  -2  -1   35.50    2.20
  -3  -2  -1   35.60    1.70
  -3   2  -1   40.50    2.20
  -3   2  -1   33.10    2.10
   3   2   1   38.80    1.80
  -3   2  -1   34.90    3.60
  -3   2  -1   36.20    2.20
  -3   2  -1   40.70    2.40
  -4  -2  -1   31.60    1.80
  -4  -2  -1   35.30    2.60
  -4  -2  -1   32.70    2.30
  -4   2  -1   38.80    4.10
  -4   2  -1   31.60    2.20
  -4   2  -1   33.80    2.10
   4   2   1   33.90    1.80
  -5  -2  -1   17.80    2.50
  -5  -2  -1   14.30    1.50
  -5  -2  -1   16.80    2.20
  -5   2  -1   15.50    1.80
   5   2   1   16.00    1.40
  -5   2  -1   12.50    3.40
   5   2   1   18.20    1.60
  -5   2  -1   14.50    1.90
  -6  -2  -1    5.70    1.80
  -6  -2  -1    5.20    2.40
  -6  -2  -1    3.10    1.10
   6   2   1    4.00    1.10
   6   2   1    7.40    1.10
  -6   2  -1    3.90    3.40
  -6   2  -1    5.20    1.50
  -6   2  -1    2.50    1.40
  -7  -2  -1    6.60    1.40
  -7  -2  -1    2.60    2.00
  -7  -2  -1    5.80    2.90
  -7   2  -1    1.00    1.70
  -7   2  -1    4.40    1.50
  -7   2  -1    3.40    4.30
  -8  -2  -1    7.60    1.60
  -8  -2  -1    7.50    3.80
  -8  -2  -1    8.10    2.50
  -8   2  -1    7.00    2.10
  -8   2  -1    7.70    5.10
  -9  -2  -1   69.19    6.70
  -9  -2  -1   78.39    5.20
  -9  -2  -1   68.39    3.60
  -9   2  -1   69.09    4.30
  -9   2  -1   65.49    7.70
 -10  -2  -1   21.80    3.70
 -10  -2  -1   20.00    5.30
 -10   2  -1   21.10    3.10
 -10   2  -1   19.60    6.20
 -10   2  -1   17.90    3.40
 -11  -2  -1    0.90    2.70
 -11  -2  -1    3.30    4.60
 -11   2  -1    2.70    2.70
 -11   2  -1   -2.60    4.50
 -11   2  -1    7.30    2.30
 -12  -2  -1    2.70    3.30
 -12   2  -1   -2.20    4.80
 -12   2  -1    0.30    2.90
 -13  -2  -1    4.30    3.80
 -13   2  -1    1.20    6.20
 -13   2  -1    3.70    3.60
 -14  -3   1    2.80    4.20
 -14   3   1    5.30    3.70
 -14   3   1   -6.00    6.90
 -13  -3   1    9.10    4.10
 -13   3   1   15.30    4.20
 -13   3   1   17.10    7.50
 -12  -3   1   11.00    3.60
 -12   3   1   17.60    7.60
 -12   3   1   11.20    3.60
 -11  -3   1   -7.10    3.90
 -11  -3   1   -2.70    2.50
 -11   3   1    0.90    2.00
 -11   3   1    0.50    5.70
 -10  -3   1   16.20    3.40
 -10  -3   1   10.80    4.70
 -10   3   1   13.20    2.40
 -10   3   1   12.00    5.60
 -10   3   1   21.00    3.00
  -9  -3   1   -2.00    2.00
  -9  -3   1    0.20    3.30
   9   3  -1    3.40    0.90
  -9   3   1    2.30    1.90
  -9   3   1    1.70    4.40
  -9   3   1    3.80    1.90
  -8  -3   1    9.70    2.70
  -8  -3   1   14.90    3.80
  -8   3   1   19.30    2.70
  -8   3   1   13.10    2.30
   8   3  -1   15.70    1.40
   8   3  -1   16.80    1.40
  -8   3   1   17.50    5.50
  -7  -3   1    5.00    2.00
  -7  -3   1    6.50    2.90
  -7  -3   1    4.00    0.90
  -7   3   1    1.50    4.00
  -7   3   1    6.80    1.90
  -7   3   1    4.00    1.70
   7   3  -1    4.90    0.90
   7   3  -1    4.40    0.80
  -6  -3   1   19.70    2.50
  -6  -3   1   24.40    1.30
  -6  -3   1   22.30    3.10
   6   3  -1   23.80    1.40
   6   3  -1   25.40    1.30
  -6   3   1   30.30    4.80
   6   3  -1   20.50    1.30
  -6   3   1   20.90    2.40
  -6   3   1   19.60    2.20
   5  -3  -1    4.50    1.40
  -5  -3   1    6.20    1.80
  -5  -3   1    8.30    1.60
   5   3  -1    5.90    0.70
  -5   3   1    6.00    1.50
  -5   3   1    4.80    1.40
   5   3  -1    6.80    0.70
   5   3  -1    5.90    0.70
  -5   3   1    5.60    3.20
  -4  -3   1   10.20    1.60
  -4  -3   1   10.90    0.80
   4  -3  -1   11.30    1.60
  -4   3   1    9.50    1.50
   4   3  -1   11.90    0.80
  -4   3   1   11.00    3.00
   4   3  -1   10.60    0.80
  -3  -3   1   57.59    2.70
   3  -3  -1   57.39    2.80
   3  -3  -1   63.29    2.90
   3  -3  -1   68.79    3.00
   3  -3  -1   70.99    3.30
  -3  -3   1   62.79    2.00
  -3   3   1   61.39    2.80
   3   3  -1   61.09    2.10
   3   3  -1   62.09    2.00
  -3   3   1   66.19    2.90
  -3   3   1   60.99    4.60
   3   3  -1   63.89    2.10
  -2  -3   1  592.94   16.90
  -2  -3   1  602.74   16.80
  -2  -3   1  597.44   16.50
   2  -3  -1  614.04   18.40
   2  -3  -1  638.04   17.30
  -2  -3   1  619.64   16.50
   2  -3  -1  622.34   17.10
   2  -3  -1  637.84   17.20
   2  -3  -1  609.34   17.10
   2   3  -1  612.74   16.50
   2   3  -1  602.04   16.50
  -2   3   1  588.34   17.00
  -2   3   1  605.54   17.20
  -2   3   1  604.24   17.20
  -2   3   1  609.44   17.10
  -2   3   1  611.24   18.60
   2   3  -1  602.14   16.50
  -1  -3   1   -0.10    0.60
  -1  -3   1   -2.80    1.10
  -1  -3   1   -0.60    0.70
  -1  -3   1    0.20    0.70
   1  -3  -1    2.10    2.00
   1  -3  -1    0.10    0.80
  -1  -3   1    0.80    0.80
   1  -3  -1    0.00    0.80
  -1  -3   1    0.40    0.70
   1  -3  -1    0.20    1.00
   1  -3  -1    0.20    0.80
   1  -3  -1    1.10    1.00
  -1   3   1    0.60    0.90
  -1   3   1    1.00    1.00
   1   3  -1    0.70    0.80
  -1   3   1    0.80    0.80
  -1   3   1    2.60    2.30
   1   3  -1   -0.10    0.70
   1   3  -1    0.70    0.60
  -1   3   1    3.00    0.90
  -1   3   1    1.20    0.80
   1   3  -1    0.20    0.70
   0  -3   1 1557.14   43.70
   0  -3   1 1618.54   43.00
   0  -3  -1 1571.24   43.00
   0  -3  -1 1539.55   42.80
   0  -3   1 1609.74   43.10
   0  -3  -1 1575.64   43.10
   0  -3   1 1577.94   43.00
   0  -3  -1 1576.44   43.10
   0  -3  -1 1590.34   43.60
   0  -3   1 1579.14   42.70
   0  -3   1 1598.64   43.00
   0   3  -1 1666.43   43.00
   0   3  -1 1591.44   43.80
   0   3   1 1621.74   43.10
   0   3   1 1625.74   43.50
   0   3  -1 1577.74   42.90
   0   3   1 1674.23   42.90
   0   3   1 1627.64   43.00
   0   3   1 1637.14   43.10
   0   3  -1 1593.54   43.00
   0   3   1 1649.44   43.10
   1  -3   1 2957.30   80.09
  -1  -3  -1 2865.71   80.89
   1  -3   1 3170.18   79.19
  -1  -3  -1 2991.40   78.89
  -1  -3  -1 2806.52   78.99
   1  -3   1 2986.00   78.99
  -1  -3  -1 2833.22   79.59
   1  -3   1 2878.51   78.89
  -1  -3  -1 2929.01   78.79
   1   3   1 2918.81   78.89
  -1   3  -1 3037.70   80.09
  -1   3  -1 2963.50   79.09
   1   3   1 2903.81   79.59
  -1   3  -1 2996.10   78.89
   1   3   1 2882.51   79.59
   1   3   1 3077.49   78.99
  -1   3  -1 3111.09   78.99
   1   3   1 3009.40   78.79
  -2  -3  -1    0.90    0.80
   2  -3   1    2.50    1.10
  -2  -3  -1    1.30    1.00
   2  -3   1    1.30    2.20
  -2  -3  -1    1.10    0.70
   2  -3   1    2.80    0.90
  -2  -3  -1    2.10    0.70
   2  -3   1    1.60    1.00
   2   3   1    0.80    0.80
  -2   3  -1    0.30    2.10
  -2   3  -1    2.40    0.80
  -2   3  -1    3.40    1.20
   2   3   1    2.00    0.80
  -2   3  -1    2.50    1.10
  -2   3  -1    3.20    1.20
   3  -3   1    8.50    1.40
  -3  -3  -1    9.60    1.40
   3   3   1    9.00    1.00
   3   3   1   13.00    1.20
  -3   3  -1   11.20    2.70
  -3   3  -1    9.50    1.40
  -3   3  -1    9.00    1.50
  -4  -3  -1  256.87    8.20
  -4  -3  -1  241.28    8.20
   4   3   1  252.97    7.50
   4   3   1  266.87    7.60
  -4   3  -1  245.28    8.20
  -4   3  -1  252.67   10.30
  -4   3  -1  242.98    8.30
  -5  -3  -1    8.90    1.90
  -5  -3  -1    9.50    1.80
   5   3   1    9.70    1.20
   5   3   1   10.20    1.20
  -5   3  -1    9.80    3.40
  -5   3  -1    9.20    1.70
  -5   3  -1    6.80    1.50
  -6  -3  -1   42.20    3.80
  -6  -3  -1   39.80    3.40
  -6  -3  -1   36.80    2.20
   6   3   1   37.60    2.20
  -6   3  -1   36.50    3.20
  -6   3  -1   35.50    5.30
   6   3   1   43.10    2.10
  -6   3  -1   36.90    2.80
   6   3   1   39.00    2.10
  -7  -3  -1    8.40    1.40
  -7  -3  -1   12.20    2.50
  -7  -3  -1    9.20    3.00
   7   3   1   10.90    1.40
  -7   3  -1   11.30    4.60
  -7   3  -1   12.20    2.30
  -7   3  -1    9.60    2.00
  -8  -3  -1    1.70    1.20
  -8  -3  -1   -0.10    2.10
  -8  -3  -1    1.60    3.30
  -8   3  -1    0.10    1.90
   8   3   1    1.60    1.00
  -8   3  -1    1.50    1.80
  -8   3  -1    4.90    4.60
  -9  -3  -1  105.39    7.60
  -9  -3  -1  114.69    6.30
  -9  -3  -1  104.89    4.50
  -9   3  -1   98.69    8.90
  -9   3  -1  112.39    5.50
   9   3   1  108.59    4.30
  -9   3  -1  111.39    5.70
 -10  -3  -1    4.20    4.30
 -10  -3  -1    6.10    2.90
 -10   3  -1   10.10    2.60
 -10   3  -1   13.40    5.40
 -10   3  -1    9.40    3.00
 -11  -3  -1   11.90    3.40
 -11   3  -1   12.00    5.60
 -11   3  -1    6.90    2.40
 -11   3  -1    6.90    3.00
 -12  -3  -1    7.40    3.70
 -12   3  -1   11.80    3.60
 -12   3  -1    7.80    6.30
 -13  -3  -1    1.70    3.40
 -13   3  -1   -0.20    6.30
 -13   3  -1   -0.50    3.50
 -13  -4   1    5.20    3.80
 -13   4   1   -5.60    2.60
 -13   4   1   -3.40    6.20
 -12  -4   1   -3.40    2.70
 -12   4   1   -3.60    5.70
 -12   4   1    0.70    2.60
 -11  -4   1   -7.90    6.20
 -11  -4   1   -0.10    2.50
 -11   4   1   -1.90    5.30
 -11   4   1    0.20    2.10
 -11   4   1    1.90    2.10
 -10  -4   1   18.30    4.80
 -10  -4   1   13.90    3.30
 -10   4   1   16.40    6.20
 -10   4   1   17.40    3.10
 -10   4   1   14.80    2.80
  -9  -4   1    3.00    2.40
  -9  -4   1    3.20    3.20
  -9   4   1   12.20    5.40
  -9   4   1    7.40    2.30
  -9   4   1    5.50    2.20
  -8  -4   1   19.50    1.30
  -8  -4   1   19.30    3.30
  -8  -4   1   17.60    3.80
   8   4  -1   20.70    1.40
  -8   4   1   16.80    2.80
  -8   4   1   12.60    5.40
  -8   4   1   16.20    2.60
  -7  -4   1   52.19    4.80
  -7  -4   1   50.79    4.20
  -7  -4   1   55.19    2.10
  -7  -4   1   53.49    2.10
  -7   4   1   52.59    3.50
   7   4  -1   52.29    2.10
  -7   4   1   53.19    6.90
   7   4  -1   55.49    2.10
  -7   4   1   51.19    3.90
   6  -4  -1   82.69    4.00
  -6  -4   1   85.19    2.80
  -6  -4   1   83.69    4.30
  -6  -4   1   81.09    5.10
   6   4  -1   82.79    2.80
  -6   4   1   84.39    4.50
  -6   4   1   77.39    4.10
   6   4  -1   90.09    2.90
  -6   4   1   77.89    7.20
   6   4  -1   85.89    2.80
  -5  -4   1  183.38    5.30
   5  -4  -1  185.18    6.50
  -5  -4   1  174.28    6.50
   5   4  -1  182.88    5.30
   5   4  -1  179.18    5.30
  -5   4   1  179.88    6.60
  -5   4   1  189.78    6.80
  -5   4   1  174.28    9.10
   4  -4  -1   46.90    2.80
   4  -4  -1   52.19    3.00
  -4  -4   1   49.10    2.70
  -4  -4   1   54.59    2.00
  -4  -4   1   54.19    2.80
  -4   4   1   49.40    5.20
   4   4  -1   56.19    2.00
  -4   4   1   48.90    2.90
   4   4  -1   54.59    1.90
   4   4  -1   54.79    2.00
  -3  -4   1    3.00    1.00
  -3  -4   1    2.40    0.70
  -3  -4   1    2.70    1.00
   3  -4  -1    2.80    1.10
   3  -4  -1    2.70    1.30
  -3  -4   1    3.10    0.60
   3   4  -1    1.80    0.60
   3   4  -1    2.40    0.60
  -3   4   1    4.70    2.80
  -3   4   1    2.80    1.20
   2  -4  -1  319.97   10.10
  -2  -4   1  334.57    9.60
   2  -4  -1  340.27   10.20
  -2  -4   1  336.17   10.00
  -2  -4   1  347.47    9.70
  -2  -4   1  324.27    9.70
   2   4  -1  343.37    9.60
   2   4  -1  343.57    9.80
   2   4  -1  339.67    9.70
  -2   4   1  354.26   10.00
  -2   4   1  332.37   10.40
  -2   4   1  352.56   12.00
   2   4  -1  339.77    9.60
   2   4  -1  349.37   10.00
  -2   4   1  344.77   10.30
  -1  -4   1  338.97   10.60
  -1  -4   1  322.57    9.80
   1  -4  -1  327.27    9.90
  -1  -4   1  336.97    9.70
   1  -4  -1  351.26   10.10
  -1  -4   1  330.87    9.70
   1  -4  -1  329.97   10.00
  -1  -4   1  336.07    9.40
   1  -4  -1  334.37   10.10
  -1  -4   1  338.27    9.70
   1  -4  -1  326.27    9.70
   1  -4  -1  324.27   11.10
   1   4  -1  333.57    9.70
  -1   4   1  350.06   10.00
  -1   4   1  334.17   11.10
   1   4  -1  334.27    9.60
  -1   4   1  335.67   10.00
   1   4  -1  336.07    9.70
  -1   4   1  350.26    9.70
   1   4  -1  347.87    9.80
  -1   4   1  336.17   10.10
   1   4  -1  344.47    9.40
  -1   4   1  338.17    9.90
   0  -4  -1  353.96   11.30
   0  -4  -1  357.46   10.60
   0  -4   1  368.96   10.60
   0  -4   1  351.36   10.40
   0  -4   1  352.46   10.40
   0  -4  -1  354.16   10.50
   0  -4  -1  345.27   10.50
   0  -4   1  356.16    9.90
   0  -4   1  374.06   11.60
   0  -4   1  379.96   10.50
   0  -4  -1  351.36   10.20
   0  -4  -1  354.96   10.50
   0   4  -1  367.06   10.40
   0   4   1  343.07   11.10
   0   4   1  372.16   10.20
   0   4  -1  354.46   11.40
   0   4   1  370.86   10.60
   0   4   1  367.76   10.70
   0   4  -1  367.96    9.90
   0   4   1  359.86   10.50
   0   4  -1  353.66   10.50
   0   4   1  358.26   10.60
   0   4  -1  379.46   10.40
  -1  -4  -1  215.88    6.90
   1  -4   1  206.38    6.70
   1  -4   1  193.88    7.80
  -1  -4  -1  213.48    6.40
   1  -4   1  210.48    6.70
  -1  -4  -1  208.58    6.50
   1  -4   1  209.88    6.60
   1  -4   1  204.48    6.50
  -1  -4  -1  193.58    6.50
  -1  -4  -1  208.28    6.30
   1   4   1  222.68    6.60
  -1   4  -1  199.58    7.80
  -1   4  -1  211.88    6.60
  -1   4  -1  206.08    6.50
   1   4   1  213.88    6.40
   1   4   1  203.68    6.40
   1   4   1  201.18    6.80
   1   4   1  206.18    6.50
  -1   4  -1  211.28    6.00
   1   4   1  214.38    6.30
  -1   4  -1  216.88    6.70
  -2  -4  -1   93.39    3.60
   2  -4   1   86.39    3.60
  -2  -4  -1   89.49    3.30
  -2  -4  -1   87.39    3.60
  -2  -4  -1   95.19    3.30
   2  -4   1   84.39    3.50
  -2  -4  -1   88.79    3.40
  -2   4  -1   95.39    5.00
   2   4   1   94.99    3.50
   2   4   1   88.89    3.30
  -2   4  -1   84.09    3.70
   3  -4   1  162.68    5.80
   3  -4   1  166.68    5.90
  -3  -4  -1  160.48    5.80
  -3  -4  -1  160.78    5.70
  -3  -4  -1  182.48    5.40
  -3  -4  -1  167.88    5.30
   3   4   1  173.98    5.40
  -3   4  -1  165.28    6.00
  -3   4  -1  168.88    7.70
  -3   4  -1  170.58    6.10
   3   4   1  178.58    5.40
   4  -4   1   89.39    3.90
  -4  -4  -1   84.79    3.90
  -4  -4  -1   85.59    3.20
  -4  -4  -1   89.79    3.80
  -4  -4  -1   85.79    3.90
   4   4   1   97.09    3.40
  -4   4  -1   85.89    6.10
   4   4   1   89.09    3.30
  -4   4  -1   87.69    4.30
  -4   4  -1   91.69    4.10
  -5  -4  -1   37.20    2.90
  -5  -4  -1   38.40    2.80
   5   4   1   42.90    2.10
  -5   4  -1   39.90    5.10
  -5   4  -1   39.30    3.10
  -5   4  -1   38.20    3.00
   5   4   1   37.00    2.00
  -6  -4  -1    7.10    2.00
  -6  -4  -1   10.20    2.30
  -6   4  -1    9.60    2.00
   6   4   1   11.60    1.30
   6   4   1    9.80    1.30
  -6   4  -1   10.90    2.20
   6   4   1   10.70    1.30
  -6   4  -1   11.10    4.30
  -7  -4  -1    3.60    2.60
  -7  -4  -1    1.80    2.00
  -7   4  -1    3.70    1.90
   7   4   1    4.20    1.10
   7   4   1    3.60    1.10
  -7   4  -1    2.70    2.00
   7   4   1    5.00    1.50
  -7   4  -1    7.00    4.60
  -8  -4  -1   30.70    3.70
  -8  -4  -1   29.10    4.20
   8   4   1   30.00    2.10
  -8   4  -1   35.20    3.80
  -8   4  -1   26.70    3.20
  -8   4  -1   27.90    5.90
  -9  -4  -1   10.60    2.90
  -9  -4  -1    9.40    3.70
  -9   4  -1   13.20    2.50
  -9   4  -1   13.10    5.20
   9   4   1   13.20    1.60
  -9   4  -1   11.40    2.80
 -10  -4  -1    7.20    3.00
 -10   4  -1    4.30    2.50
 -10   4  -1    4.20    5.30
 -10   4  -1    6.40    2.20
 -11  -4  -1    3.60    3.00
 -11   4  -1    0.90    5.60
 -11   4  -1    7.10    2.90
 -11   4  -1    7.90    2.60
 -12  -4  -1    6.80    3.70
 -12   4  -1   13.10    3.10
 -12   4  -1    6.60    6.50
 -12   4  -1    8.90    3.50
 -13  -4  -1   19.30    4.70
 -13   4  -1   18.40    7.80
 -13   4  -1   20.20    4.50
 -13  -5   1   13.80    4.60
 -13   5   1    7.10    4.00
 -13   5   1    4.30    6.80
 -12  -5   1    3.40    3.30
 -12   5   1    4.60    2.70
 -12   5   1    6.20    7.10
 -12   5   1   -1.60    2.20
 -11  -5   1    7.60    3.20
 -11   5   1    2.10    2.20
 -11   5   1   -2.40    5.40
 -11   5   1    4.40    2.50
 -10  -5   1   26.50    4.00
 -10  -5   1   25.20    4.80
 -10   5   1   31.30    3.70
 -10   5   1   27.20    7.70
 -10   5   1   35.10    4.00
  -9  -5   1  113.09    6.30
  -9  -5   1  102.49    7.20
  -9   5   1  118.39   10.30
  -9   5   1  108.19    6.10
  -9   5   1  115.79    5.70
  -8  -5   1   10.30    2.70
  -8  -5   1   10.30    3.30
   8   5  -1   11.80    1.00
  -8   5   1    6.70    5.40
  -8   5   1    4.50    2.40
  -8   5   1    9.10    2.40
   7  -5  -1    5.30    1.90
  -7  -5   1    7.00    0.80
  -7  -5   1    5.80    2.30
  -7  -5   1    8.50    2.70
   7   5  -1    8.20    0.80
  -7   5   1    7.20    2.30
   7   5  -1    7.40    0.80
   7   5  -1    8.10    0.90
  -7   5   1    1.70    4.90
  -7   5   1    5.00    2.10
  -6  -5   1   30.00    3.30
  -6  -5   1   26.60    2.70
  -6  -5   1   28.70    1.50
   6  -5  -1   28.80    2.90
  -6  -5   1   27.00    2.80
   6   5  -1   29.00    1.40
  -6   5   1   27.50    3.00
   6   5  -1   28.30    1.40
   6   5  -1   29.30    1.40
  -6   5   1   25.20    5.40
   6   5  -1   29.20    1.40
  -6   5   1   30.90    3.10
  -5  -5   1   24.40    1.40
  -5  -5   1   21.30    2.30
   5  -5  -1   21.00    2.40
  -5  -5   1   27.80    2.50
  -5   5   1   26.80    5.00
  -5   5   1   24.10    2.50
   5   5  -1   24.20    1.30
   5   5  -1   25.50    1.40
   5   5  -1   23.30    1.30
   4  -5  -1    3.30    1.50
  -4  -5   1    4.40    0.80
  -4  -5   1    6.60    1.40
  -4  -5   1    7.00    0.80
  -4  -5   1    3.40    1.30
   4  -5  -1    3.50    1.30
   4   5  -1    4.50    0.80
   4   5  -1    7.50    0.90
  -4   5   1    6.50    3.40
  -4   5   1    4.60    1.60
   4   5  -1    4.90    0.80
  -3  -5   1   66.29    2.60
   3  -5  -1   59.59    3.30
   3  -5  -1   58.19    3.20
  -3  -5   1   64.09    2.50
  -3  -5   1   60.29    3.00
  -3  -5   1   66.09    2.90
   3   5  -1   66.49    2.60
  -3   5   1   69.19    5.70
  -3   5   1   64.59    3.20
   3   5  -1   65.99    2.50
   3   5  -1   72.29    2.50
  -2  -5   1  127.19    4.30
  -2  -5   1  141.29    5.50
   2  -5  -1  132.39    4.90
   2  -5  -1  119.39    4.80
  -2  -5   1  128.49    4.40
  -2  -5   1  126.79    4.40
  -2  -5   1  119.69    4.60
  -2   5   1  137.49    4.60
   2   5  -1  131.39    4.30
   2   5  -1  126.99    4.40
  -2   5   1  128.19    5.10
  -2   5   1  140.09    5.00
   2   5  -1  130.79    4.30
   2   5  -1  129.29    4.30
  -2   5   1  134.59    6.60
  -1  -5   1  470.55   13.20
   1  -5  -1  487.85   13.90
   1  -5  -1  464.35   13.40
  -1  -5   1  467.75   13.60
  -1  -5   1  477.05   13.60
  -1  -5   1  493.55   14.70
  -1  -5   1  465.15   13.50
  -1  -5   1  466.05   13.70
   1  -5  -1  488.95   14.00
  -1   5   1  468.15   15.10
  -1   5   1  482.05   13.40
   1   5  -1  481.25   13.10
  -1   5   1  472.45   14.00
   1   5  -1  469.65   13.60
   1   5  -1  471.85   13.50
  -1   5   1  469.35   13.90
   0  -5  -1  361.16   11.20
   0  -5   1  383.56   11.30
   0  -5   1  390.26   10.50
   0  -5   1  358.96   11.10
   0  -5   1  398.06   13.00
   0  -5  -1  354.96   11.20
   0  -5  -1  370.56   10.80
   0  -5   1  398.56   11.20
   0  -5   1  383.86   11.20
   0  -5  -1  370.36   12.10
   0   5  -1  391.46   11.40
   0   5   1  379.96   10.80
   0   5   1  379.56   11.30
   0   5  -1  376.66   10.50
   0   5   1  360.86   11.20
   0   5  -1  375.86   11.10
   0   5   1  383.76   12.00
   0   5  -1  370.26   12.30
  -1  -5  -1  241.48    8.30
  -1  -5  -1  241.18    7.60
   1  -5   1  246.78    7.70
   1  -5   1  238.78    7.80
  -1  -5  -1  242.98    7.60
  -1  -5  -1  243.58    7.80
   1   5   1  235.58    8.10
  -1   5  -1  233.18    7.80
  -1   5  -1  256.67    9.20
  -1   5  -1  257.87    7.10
   1   5   1  242.18    7.60
   1   5   1  249.68    7.60
   1   5   1  252.87    7.40
   1   5   1  249.58    7.70
  -2  -5  -1  150.88    5.40
   2  -5   1  147.29    5.30
  -2  -5  -1  149.69    5.40
  -2  -5  -1  146.39    5.10
  -2  -5  -1  149.99    5.10
   2  -5   1  148.09    5.50
  -2  -5  -1  146.19    5.00
  -2   5  -1  146.89    5.50
   2   5   1  148.29    5.10
   2   5   1  156.38    5.00
  -2   5  -1  151.68    7.00
   2   5   1  162.68    5.20
   2   5   1  141.79    5.00
  -3  -5  -1  706.53   18.90
  -3  -5  -1  664.93   18.40
   3  -5   1  635.74   19.00
  -3  -5  -1  648.94   18.80
   3  -5   1  645.64   19.00
  -3  -5  -1  627.24   18.90
  -3  -5  -1  697.03   18.50
   3   5   1  667.23   18.50
  -3   5  -1  642.64   19.20
  -3   5  -1  653.23   21.10
  -3   5  -1  639.84   19.10
  -4  -5  -1    2.70    1.00
  -4  -5  -1    3.20    1.30
   4  -5   1    2.50    1.50
  -4  -5  -1    3.70    1.40
  -4   5  -1    0.90    1.60
  -4   5  -1    3.30    1.60
   4   5   1    2.80    0.90
   4   5   1    2.60    1.00
  -4   5  -1    2.60    3.00
  -5  -5  -1   29.00    2.70
  -5  -5  -1   26.70    2.50
  -5  -5  -1   31.70    2.80
  -5  -5  -1   29.40    1.90
   5   5   1   26.90    1.90
   5   5   1   29.40    1.90
  -5   5  -1   28.70    2.80
  -5   5  -1   27.80    4.40
  -5   5  -1   30.10    3.10
  -6  -5  -1   26.40    1.90
  -6  -5  -1   23.10    2.70
  -6  -5  -1   30.90    3.10
  -6  -5  -1   28.90    3.10
   6   5   1   29.20    2.00
   6   5   1   29.50    2.00
  -6   5  -1   24.80    2.90
  -6   5  -1   24.90    3.10
  -6   5  -1   24.50    5.20
  -7  -5  -1   92.79    5.20
  -7  -5  -1   93.99    5.40
  -7  -5  -1   91.69    3.70
  -7   5  -1   83.89    5.20
   7   5   1   90.79    3.70
  -7   5  -1   89.19    8.50
   7   5   1  103.19    4.10
  -7   5  -1   86.09    4.90
   7   5   1  100.69    3.70
  -8  -5  -1   23.30    1.90
  -8  -5  -1   20.60    3.30
  -8  -5  -1   17.20    3.40
  -8   5  -1   22.40    5.60
   8   5   1   18.90    1.70
  -8   5  -1   21.20    3.00
  -8   5  -1   18.40    3.20
  -9  -5  -1    3.10    2.50
  -9  -5  -1   -0.90    3.00
  -9   5  -1    2.90    2.00
  -9   5  -1    2.60    2.30
  -9   5  -1    1.50    4.50
 -10  -5  -1    5.50    3.00
 -10   5  -1    2.40    2.10
 -10   5  -1   -0.60    4.70
 -10   5  -1    6.10    2.60
 -11  -5  -1    1.80    3.10
 -11   5  -1    6.40    3.00
 -11   5  -1    1.60    2.30
 -11   5  -1   -0.30    5.00
 -12  -5  -1    2.00    3.30
 -12   5  -1    3.10    2.70
 -12   5  -1   -0.90    6.20
 -12   5  -1    4.10    3.00
 -13  -5  -1    0.60    4.10
 -13   5  -1    3.40    3.40
 -13   5  -1    2.30    6.10
 -13  -6   1   -0.50    3.40
 -13  -6   1    2.10    2.90
 -13   6   1    2.00    3.10
 -13   6   1   -7.10    6.90
 -12  -6   1    2.40    2.60
 -12  -6   1   -0.10    3.10
 -12   6   1   -2.40    2.20
 -12   6   1   -1.70    6.20
 -12   6   1    0.40    2.70
 -11  -6   1    5.30    3.10
 -11  -6   1   -0.90    2.30
 -11   6   1    5.00    2.60
 -11   6   1   -1.30    5.40
 -11   6   1   -0.80    2.00
 -10  -6   1    0.60    2.20
 -10  -6   1    2.10    2.90
 -10   6   1    4.30    2.30
 -10   6   1    4.50    2.60
 -10   6   1    0.60    5.40
  -9  -6   1    6.10    2.30
  -9  -6   1    1.20    2.50
  -9  -6   1    3.50    2.90
  -9   6   1    5.10    2.60
  -9   6   1    4.00    2.40
  -9   6   1   -0.50    5.10
  -8  -6   1    3.80    2.00
  -8  -6   1    4.40    2.60
  -8  -6   1    6.80    2.50
  -8   6   1    0.90    4.90
  -8   6   1    5.00    2.40
  -8   6   1    3.40    2.10
  -7  -6   1   86.89    5.00
  -7  -6   1   89.09    2.90
  -7  -6   1   89.89    5.00
  -7  -6   1   90.09    5.70
   7  -6  -1   82.29    4.70
   7   6  -1   90.39    2.90
   7   6  -1   85.59    2.90
   7   6  -1   89.69    2.90
  -7   6   1   90.79    5.30
  -7   6   1   77.59    4.90
  -7   6   1  105.69    8.60
   7   6  -1   98.19    3.10
  -6  -6   1    2.10    0.80
  -6  -6   1    3.00    1.80
  -6  -6   1   -0.40    1.50
   6  -6  -1   -1.30    1.60
  -6   6   1    0.20    4.40
  -6   6   1    0.10    2.10
   6   6  -1    2.10    0.70
   6   6  -1    0.50    0.70
  -6   6   1    2.20    1.80
   6   6  -1    1.70    0.70
  -5  -6   1    7.40    1.10
  -5  -6   1    5.50    1.70
  -5  -6   1    6.60    1.60
   5  -6  -1    4.60    1.70
   5  -6  -1    4.40    1.80
   5   6  -1    8.70    1.00
   5   6  -1    8.80    1.00
   5   6  -1    8.00    1.10
  -5   6   1    8.30    2.10
  -5   6   1   11.60    4.50
  -4  -6   1   50.79    2.30
   4  -6  -1   48.50    3.20
  -4  -6   1   50.89    3.20
   4  -6  -1   48.20    3.30
  -4  -6   1   55.39    3.00
  -4  -6   1   52.89    2.30
   4   6  -1   52.79    2.30
  -4   6   1   50.39    5.60
   4   6  -1   51.09    2.30
  -4   6   1   51.19    3.30
  -3  -6   1   43.60    2.20
  -3  -6   1   41.40    2.40
   3  -6  -1   47.00    3.10
  -3  -6   1   42.00    2.20
  -3  -6   1   39.90    2.60
   3  -6  -1   48.40    2.90
   3   6  -1   41.50    2.20
   3   6  -1   45.30    2.20
  -3   6   1   48.10    4.60
  -3   6   1   41.60    2.90
   3   6  -1   42.20    2.20
   2  -6  -1    1.10    1.50
  -2  -6   1    2.60    1.10
   2  -6  -1    0.00    1.10
  -2  -6   1    1.50    0.90
  -2  -6   1    0.30    1.00
  -2  -6   1    2.20    1.00
  -2   6   1   -0.30    1.90
   2   6  -1    1.30    1.00
   2   6  -1    1.50    1.00
  -2   6   1    1.20    1.00
   2   6  -1    1.50    0.80
  -2   6   1    2.80    1.50
   2   6  -1    0.30    1.00
  -1  -6   1  315.87    9.60
   1  -6  -1  306.07    9.30
   1  -6  -1  313.17    9.80
  -1  -6   1  314.67    9.00
  -1  -6   1  305.47    9.60
   1  -6  -1  307.97    9.90
  -1   6   1  292.87    9.80
   1   6  -1  300.47   10.70
  -1   6   1  316.07   10.00
   1   6  -1  321.47    9.60
  -1   6   1  299.97   11.10
  -1   6   1  333.57    9.30
   1   6  -1  323.47    9.00
   0  -6   1   33.30    1.60
   0  -6   1   30.70    2.10
   0  -6  -1   31.10    2.20
   0  -6   1   31.60    2.30
   0  -6  -1   33.80    2.40
   0  -6  -1   32.00    1.90
   0   6   1   32.40    2.40
   0   6  -1   30.80    3.30
   0   6  -1   36.40    1.60
   0   6   1   36.70    1.90
   0   6   1   32.30    3.10
   0   6  -1   37.20    2.30
   0   6   1   33.90    2.40
   1  -6   1   44.40    2.60
  -1  -6  -1   49.80    2.80
   1  -6   1   49.50    2.90
  -1  -6  -1   50.09    2.50
  -1  -6  -1   50.89    2.80
  -1  -6  -1   49.60    3.60
  -1   6  -1   51.59    4.20
   1   6   1   50.39    2.90
  -1   6  -1   51.59    2.10
  -1   6  -1   47.40    2.80
   1   6   1   47.90    2.40
   1   6   1   46.10    2.60
   1   6   1   45.10    3.20
   2  -6   1   39.30    2.90
   2  -6   1   51.49    2.80
  -2  -6  -1   47.60    2.50
  -2  -6  -1   47.50    2.60
  -2  -6  -1   43.70    2.70
  -2  -6  -1   47.30    3.30
  -2   6  -1   39.40    2.90
   2   6   1   42.40    2.50
   2   6   1   49.10    2.60
  -2   6  -1   52.69    2.30
  -2   6  -1   47.00    4.50
  -3  -6  -1  148.99    5.60
  -3  -6  -1  164.28    6.00
   3  -6   1  161.48    6.00
  -3  -6  -1  151.48    5.30
  -3  -6  -1  163.78    5.40
   3  -6   1  165.08    6.10
  -3  -6  -1  155.38    5.90
  -3   6  -1  151.08    6.10
   3   6   1  155.58    5.40
   3   6   1  153.38    5.40
  -3   6  -1  162.18    8.20
  -3   6  -1  150.38    6.20
   4  -6   1   -0.30    1.40
  -4  -6  -1    0.30    0.80
   4  -6   1    1.80    1.40
  -4  -6  -1   -0.90    0.90
  -4  -6  -1    2.00    1.30
  -4  -6  -1    0.50    1.20
  -4  -6  -1    1.50    1.40
   4   6   1   -0.90    0.90
  -4   6  -1   -2.40    2.90
   4   6   1   -0.80    1.00
   4   6   1   -1.00    0.90
  -4   6  -1   -1.90    1.50
  -4   6  -1    1.70    1.50
   5  -6   1   16.90    2.40
  -5  -6  -1   20.80    2.50
  -5  -6  -1   20.10    2.50
  -5  -6  -1   17.30    1.70
   5   6   1   25.10    2.00
  -5   6  -1   21.40    4.90
   5   6   1   20.40    1.80
  -5   6  -1   18.10    2.80
  -5   6  -1   20.10    2.70
  -6  -6  -1   46.80    4.00
  -6  -6  -1   46.10    3.50
  -6  -6  -1   44.10    2.40
  -6  -6  -1   32.70    3.30
  -6   6  -1   42.70    4.00
   6   6   1   45.40    2.60
  -6   6  -1   52.59    4.10
  -6   6  -1   36.10    6.10
   6   6   1   43.90    2.50
  -7  -6  -1   19.20    3.00
  -7  -6  -1   23.40    3.20
  -7  -6  -1   20.80    1.90
  -7  -6  -1   17.10    2.70
   7   6   1   19.40    1.80
  -7   6  -1   18.60    3.10
  -7   6  -1   24.60    5.90
  -7   6  -1   18.20    3.00
  -8  -6  -1   11.30    3.00
  -8  -6  -1    8.60    2.40
  -8  -6  -1   14.20    2.90
  -8   6  -1    9.90    2.70
  -8   6  -1    9.20    2.80
   8   6   1   11.30    1.40
  -8   6  -1   14.90    5.30
  -9  -6  -1   16.70    3.40
  -9  -6  -1   22.70    3.40
  -9   6  -1   21.80    3.30
  -9   6  -1   21.80    6.00
  -9   6  -1   28.70    4.00
 -10  -6  -1    3.90    2.90
 -10  -6  -1    1.70    2.30
 -10   6  -1    0.50    5.00
 -10   6  -1    4.90    2.50
 -10   6  -1    1.20    2.30
 -11  -6  -1   -0.40    2.20
 -11  -6  -1    0.50    3.00
 -11   6  -1    3.50    2.70
 -11   6  -1    1.70    5.50
 -11   6  -1   -0.20    2.60
 -11   6  -1    5.80    2.80
 -12  -6  -1   -0.90    3.30
 -12  -6  -1    0.50    2.40
 -12   6  -1   -3.70    6.40
 -12   6  -1   -0.50    2.50
 -12   6  -1   -2.00    2.90
 -13  -6  -1    7.80    4.10
 -13  -6  -1    0.50    2.70
 -13   6  -1   -3.30    6.70
 -13   6  -1    5.80    3.50
 -13  -7   1    1.10    3.60
 -13  -7   1   -0.70    2.50
 -13   7   1   -3.00    7.20
 -12  -7   1    4.70    3.40
 -12  -7   1    2.10    2.60
 -12   7   1   -0.50    6.30
 -12   7   1    5.50    2.90
 -12   7   1   17.20    3.70
 -11  -7   1    1.90    3.30
 -11  -7   1    1.90    2.70
 -11   7   1    3.00    2.80
 -11   7   1    2.00    2.70
 -11   7   1    3.20    6.20
 -10  -7   1    5.90    2.60
 -10  -7   1   15.30    3.60
 -10   7   1    3.50    5.70
 -10   7   1    7.40    2.90
 -10   7   1    2.90    2.30
  -9  -7   1   30.80    4.00
  -9  -7   1   28.40    4.90
  -9  -7   1   30.60    3.70
  -9   7   1   32.60    4.10
  -9   7   1   35.10    4.00
  -9   7   1   23.60    6.60
  -8  -7   1   80.89    5.30
  -8  -7   1   76.09    5.50
  -8  -7   1   77.69    4.90
  -8   7   1   60.59    8.10
  -8   7   1   68.29    5.00
  -8   7   1   81.29    5.30
  -7  -7   1   24.80    3.20
  -7  -7   1   22.70    3.30
  -7  -7   1   18.40    2.70
   7  -7  -1   22.50    3.00
  -7  -7   1   23.70    1.60
  -7   7   1   26.50    3.30
  -7   7   1   23.00    6.00
   7   7  -1   22.80    1.30
  -7   7   1   27.70    3.70
  -6  -7   1    5.40    1.90
  -6  -7   1    7.60    1.20
  -6  -7   1    8.40    2.30
   6  -7  -1    5.90    2.20
  -6   7   1    5.70    2.40
   6   7  -1    7.30    1.10
  -6   7   1    3.50    4.60
  -6   7   1    8.30    2.50
   6   7  -1    5.30    1.00
   6   7  -1    8.50    1.10
   5  -7  -1    4.30    2.00
   5  -7  -1    9.20    2.10
  -5  -7   1   10.30    1.30
  -5  -7   1   10.00    2.10
  -5  -7   1    9.50    2.00
   5   7  -1   10.60    1.20
  -5   7   1   10.70    2.30
   5   7  -1    7.90    1.20
   5   7  -1   10.40    1.30
  -5   7   1    8.80    4.60
  -4  -7   1   49.20    3.00
  -4  -7   1   48.80    2.40
  -4  -7   1   49.00    2.50
  -4  -7   1   48.20    3.30
   4  -7  -1   50.29    3.50
   4  -7  -1   43.40    3.50
  -4   7   1   42.10    5.70
  -4   7   1   42.90    3.60
   4   7  -1   47.10    2.50
   4   7  -1   50.79    2.40
  -3  -7   1   11.70    1.70
  -3  -7   1   11.20    1.50
  -3  -7   1   10.00    1.50
   3  -7  -1    8.20    2.00
   3  -7  -1    9.10    1.80
  -3   7   1    9.90    1.80
  -3   7   1    7.20    3.30
   3   7  -1   10.50    1.40
   3   7  -1    6.40    1.30
  -2  -7   1  203.58    7.00
  -2  -7   1  225.08    6.80
   2  -7  -1  218.68    7.80
   2  -7  -1  216.38    7.60
  -2  -7   1  204.58    7.40
  -2   7   1  210.88    9.50
  -2   7   1  212.18    7.70
   2   7  -1  229.08    6.80
   2   7  -1  217.58    7.10
   1  -7  -1   29.90    2.00
  -1  -7   1   25.60    1.60
   1  -7  -1   25.80    2.30
  -1  -7   1   27.20    2.30
  -1  -7   1   24.90    2.30
   1  -7  -1   25.30    2.60
  -1   7   1   31.40    2.10
   1   7  -1   27.80    3.30
  -1   7   1   25.20    2.50
   1   7  -1   27.70    2.20
  -1   7   1   26.90    3.50
   1   7  -1   27.60    1.60
  -1   7   1   27.20    2.70
   0  -7  -1   31.50    2.00
   0  -7  -1   26.40    2.40
   0  -7   1   29.50    2.40
   0  -7   1   28.20    2.60
   0  -7   1   30.30    1.70
   0  -7  -1   29.80    2.70
   0   7   1   33.00    3.60
   0   7   1   30.30    2.50
   0   7   1   31.20    2.60
   0   7  -1   26.50    3.40
   0   7  -1   32.80    2.70
   0   7  -1   30.10    1.60
   0   7   1   28.00    1.90
  -1  -7  -1   35.60    2.30
  -1  -7  -1   42.40    2.70
  -1  -7  -1   40.10    2.70
   1  -7   1   41.60    2.70
   1  -7   1   44.80    2.90
  -1   7  -1   41.00    4.30
  -1   7  -1   42.40    2.00
   1   7   1   38.90    3.30
   1   7   1   43.10    2.80
  -1   7  -1   40.90    2.80
   1   7   1   37.30    2.50
   2  -7   1    3.30    1.70
  -2  -7  -1    5.20    1.40
  -2  -7  -1    8.00    1.50
   2  -7   1    5.60    1.50
  -2  -7  -1    7.00    2.20
  -2  -7  -1    5.80    1.40
  -2   7  -1    7.40    1.20
  -2   7  -1    6.30    1.70
   2   7   1    6.30    1.50
   2   7   1    5.90    1.50
  -2   7  -1    3.10    2.80
  -3  -7  -1   26.60    2.50
  -3  -7  -1   30.60    2.30
  -3  -7  -1   33.30    3.10
   3  -7   1   31.80    3.00
  -3  -7  -1   30.70    2.40
   3  -7   1   28.80    2.70
   3   7   1   34.10    2.30
  -3   7  -1   29.90    2.80
  -3   7  -1   28.00    4.10
   3   7   1   27.40    2.30
  -4  -7  -1    2.00    1.50
  -4  -7  -1    1.10    1.30
  -4  -7  -1    0.80    1.60
   4  -7   1    0.50    1.60
  -4  -7  -1    2.40    1.30
   4  -7   1    0.40    1.40
   4   7   1    0.30    1.10
  -4   7  -1   -2.40    1.60
  -4   7  -1   -2.40    3.30
  -4   7  -1    0.60    1.70
   4   7   1   -1.10    1.10
  -5  -7  -1    0.90    1.50
  -5  -7  -1    0.10    1.60
  -5  -7  -1    0.50    1.20
  -5  -7  -1   -0.10    1.50
   5  -7   1    0.10    1.70
   5   7   1    2.20    1.20
  -5   7  -1    1.20    2.00
  -5   7  -1    2.40    4.10
   5   7   1    0.10    1.10
  -5   7  -1    3.50    2.00
  -6  -7  -1   47.10    3.50
  -6  -7  -1   52.59    4.20
  -6  -7  -1   40.80    3.70
  -6  -7  -1   47.40    2.70
  -6   7  -1   43.60    4.00
  -6   7  -1   44.20    4.30
   6   7   1   41.00    2.50
   6   7   1   45.20    2.70
  -6   7  -1   35.60    6.30
  -7  -7  -1    8.40    2.30
  -7  -7  -1   13.50    2.80
  -7  -7  -1   10.60    2.50
  -7  -7  -1   11.80    1.60
  -7   7  -1   11.30    4.90
   7   7   1   15.70    1.70
   7   7   1   12.90    1.60
  -7   7  -1   10.90    2.80
  -7   7  -1    9.50    2.70
  -8  -7  -1    4.00    2.50
  -8  -7  -1    7.40    2.40
  -8   7  -1    2.60    2.40
  -8   7  -1   10.10    2.90
  -8   7  -1    4.90    4.70
  -9  -7  -1   13.00    3.40
  -9  -7  -1    6.90    2.60
  -9   7  -1   11.50    5.50
  -9   7  -1   10.10    2.80
  -9   7  -1    6.40    2.80
 -10  -7  -1    9.40    2.80
 -10  -7  -1    5.90    3.10
 -10   7  -1    6.40    3.10
 -10   7  -1    3.50    2.70
 -10   7  -1    7.80    6.30
 -11  -7  -1    4.30    2.60
 -11  -7  -1    4.20    3.60
 -11   7  -1    6.90    6.00
 -11   7  -1    3.60    2.50
 -11   7  -1    2.80    2.70
 -12  -7  -1   -1.80    2.50
 -12  -7  -1   -2.50    3.20
 -12   7  -1    8.60    6.60
 -12   7  -1    4.50    3.40
 -12   7  -1   -0.40    2.50
 -12  -8   1    4.80    3.90
 -12  -8   1   -1.90    2.40
 -12   8   1    0.90    3.00
 -12   8   1    0.90    2.80
 -12   8   1   -5.60    6.10
 -11  -8   1   -2.00    3.20
 -11  -8   1   -6.80    2.30
 -11   8   1   -2.20    2.40
 -11   8   1    0.50    2.40
 -11   8   1   -3.20    5.80
 -10  -8   1   -0.20    2.20
 -10  -8   1    4.60    2.90
 -10   8   1    0.10    2.50
 -10   8   1    7.20    2.70
 -10   8   1    4.40    5.80
  -9  -8   1    0.30    2.40
  -9  -8   1    3.80    2.20
  -9   8   1    4.10    2.50
  -9   8   1    0.10    2.50
  -9   8   1    0.10    5.10
  -8  -8   1    7.50    2.70
  -8  -8   1    5.60    2.50
  -8  -8   1    8.80    2.60
  -8   8   1    7.50    2.80
  -8   8   1    5.70    5.40
  -8   8   1    5.60    2.50
   7  -8  -1    1.00    1.90
  -7  -8   1    0.50    2.10
  -7  -8   1   -2.30    1.60
  -7   8   1    1.40    2.20
  -7   8   1   -0.20    4.70
  -7   8   1   -4.10    1.90
  -6  -8   1   28.20    2.00
   6  -8  -1   30.50    3.50
  -6  -8   1   34.30    3.50
  -6  -8   1   31.70    3.40
   6  -8  -1   24.50    3.30
  -6   8   1   26.50    6.20
  -6   8   1   29.50    3.70
   6   8  -1   30.00    1.90
  -6   8   1   25.60    3.40
  -5  -8   1    8.50    1.90
  -5  -8   1    4.40    1.10
   5  -8  -1    4.40    2.00
   5  -8  -1    7.20    2.30
  -5  -8   1    3.70    1.80
  -5  -8   1    2.90    1.30
   5   8  -1    5.20    1.20
  -5   8   1    3.40    1.80
  -5   8   1    5.70    4.60
   5   8  -1    3.70    1.20
  -4  -8   1    6.10    1.50
   4  -8  -1    8.30    2.00
  -4  -8   1    4.30    1.60
  -4  -8   1    6.80    1.70
   4  -8  -1    6.00    1.90
   4   8  -1    7.20    1.40
  -4   8   1    2.70    4.00
  -4   8   1    4.90    2.10
   4   8  -1    4.30    1.30
   3  -8  -1   21.80    2.90
  -3  -8   1   22.90    2.20
  -3  -8   1   24.60    2.20
  -3  -8   1   27.70    2.70
   3  -8  -1   25.60    2.80
  -3   8   1   19.10    4.40
   3   8  -1   21.20    2.10
  -3   8   1   23.20    2.80
  -2  -8   1    0.40    1.00
   2  -8  -1   -0.70    1.30
  -2  -8   1    2.40    1.50
   2  -8  -1   -1.50    1.70
  -2  -8   1    1.30    1.30
   2   8  -1    1.40    1.10
   2   8  -1   -1.50    1.00
  -2   8   1   -1.00    3.00
  -2   8   1    0.50    1.60
  -1  -8   1   47.30    2.30
   1  -8  -1   47.30    2.60
  -1  -8   1   46.60    3.20
   1  -8  -1   45.70    3.10
  -1  -8   1   54.09    3.10
   1  -8  -1   56.09    3.50
  -1   8   1   47.00    3.50
   1   8  -1   52.89    2.40
  -1   8   1   49.60    4.70
  -1   8   1   49.20    3.30
   1   8  -1   48.30    4.10
   1   8  -1   49.70    3.10
   0  -8   1   -0.80    1.40
   0  -8  -1   -0.10    1.20
   0  -8   1   -1.00    1.00
   0  -8   1    0.10    0.80
   0  -8  -1   -0.30    1.00
   0  -8  -1    0.60    1.50
   0   8   1    0.60    2.00
   0   8   1   -0.50    1.40
   0   8  -1    1.90    1.50
   0   8  -1   -0.50    0.70
   0   8  -1   -1.70    1.90
   0   8   1    0.00    1.30
   1  -8   1   11.60    2.20
   1  -8   1   10.80    1.90
  -1  -8  -1   14.00    2.00
  -1  -8  -1   14.90    1.70
  -1  -8  -1   11.60    2.00
  -1   8  -1   15.00    3.40
   1   8   1   14.70    2.10
   1   8   1   15.80    2.70
   1   8   1   15.80    2.10
  -1   8  -1   13.60    2.10
  -1   8  -1   16.50    1.40
   2  -8   1   26.90    3.00
  -2  -8  -1   26.50    2.50
  -2  -8  -1   27.50    2.70
  -2  -8  -1   32.50    2.50
   2  -8   1   26.20    2.60
  -2   8  -1   24.40    4.20
   2   8   1   26.80    2.50
  -2   8  -1   27.30    2.90
   2   8   1   25.30    2.40
  -2   8  -1   26.80    1.90
   3  -8   1    8.10    2.10
  -3  -8  -1    4.60    1.60
  -3  -8  -1    6.10    1.60
  -3  -8  -1    6.30    1.70
   3  -8   1    4.10    1.70
   3   8   1    3.40    1.50
  -3   8  -1    2.80    3.50
   3   8   1    5.00    1.50
  -3   8  -1    6.00    2.00
  -4  -8  -1   48.50    3.50
  -4  -8  -1   58.39    3.80
  -4  -8  -1   57.49    3.20
   4  -8   1   59.59    4.00
   4  -8   1   57.39    3.80
  -4   8  -1   47.60    4.10
   4   8   1   60.89    3.20
  -4   8  -1   56.39    6.50
  -4   8  -1   53.69    4.20
   4   8   1   52.99    3.10
   5  -8   1   13.40    2.80
   5  -8   1   22.60    3.00
  -5  -8  -1   19.40    2.80
  -5  -8  -1   23.10    2.90
  -5  -8  -1   19.90    2.20
   5   8   1   20.80    2.10
  -5   8  -1   16.90    3.30
  -5   8  -1   21.60    3.10
  -5   8  -1   16.40    5.00
   5   8   1   21.10    2.20
  -6  -8  -1    3.20    1.90
   6  -8   1    3.20    2.10
  -6  -8  -1   -2.30    2.10
  -6  -8  -1    0.40    1.40
   6   8   1    3.10    1.30
  -6   8  -1   -0.30    2.00
  -6   8  -1    1.80    4.50
   6   8   1    0.70    1.20
  -6   8  -1   -0.10    2.30
  -7  -8  -1   -0.50    2.00
  -7  -8  -1    0.40    1.80
  -7  -8  -1    0.50    1.30
  -7  -8  -1    1.80    1.90
  -7   8  -1   -0.10    2.10
  -7   8  -1    3.10    2.60
  -7   8  -1   -1.00    4.30
   7   8   1   -0.20    1.10
   7   8   1   -1.70    1.00
  -8  -8  -1    8.90    2.40
  -8  -8  -1    1.80    2.40
  -8   8  -1   -1.20    2.10
  -8   8  -1    1.40    2.70
  -8   8  -1   -2.90    4.40
  -9  -8  -1    2.80    2.20
  -9  -8  -1   -1.80    2.30
  -9   8  -1   -0.40    2.20
  -9   8  -1   -4.20    4.60
  -9   8  -1    2.30    2.60
 -10  -8  -1    3.00    3.00
 -10  -8  -1    4.30    2.60
 -10   8  -1    4.00    5.50
 -10   8  -1    6.00    2.90
 -10   8  -1   10.10    3.00
 -11  -8  -1    3.00    3.40
 -11  -8  -1    1.00    2.40
 -11   8  -1   -4.60    5.30
 -11   8  -1    7.90    3.40
 -11   8  -1    2.30    2.80
 -12  -8  -1    3.20    2.80
 -12  -8  -1    0.50    3.40
 -12   8  -1    3.90    3.00
 -12   8  -1    1.60    2.60
 -12   8  -1    3.50    3.30
 -12   8  -1   -1.80    5.90
 -12  -9   1    2.80    2.90
 -12  -9   1    4.70    3.70
 -12   9   1    3.70    2.90
 -12   9   1    1.20    7.00
 -12   9   1    2.70    3.40
 -11  -9   1   -0.50    3.30
 -11  -9   1   -2.70    2.30
 -11   9   1    6.90    6.80
 -11   9   1   -0.40    3.00
 -11   9   1    4.70    3.10
 -10  -9   1    3.30    2.70
 -10  -9   1    7.60    3.40
 -10   9   1    3.50    5.80
 -10   9   1    8.10    3.60
 -10   9   1    2.80    2.70
  -9  -9   1   -0.60    2.50
  -9  -9   1   -0.80    2.10
  -9   9   1    4.90    2.70
  -9   9   1    1.30    5.20
  -9   9   1   -0.90    2.50
  -8  -9   1   -0.40    1.90
  -8  -9   1    0.80    2.20
   8  -9  -1    1.10    2.20
  -8   9   1    2.60    2.70
  -8   9   1    1.50    5.00
  -8   9   1    2.10    2.50
   7  -9  -1   18.90    3.30
  -7  -9   1   17.70    3.00
  -7  -9   1   21.80    3.10
  -7   9   1   16.60    3.20
  -7   9   1   24.00    3.70
  -7   9   1   15.30    5.60
  -6  -9   1   42.70    3.90
  -6  -9   1   30.20    3.20
  -6  -9   1   33.90    2.40
   6  -9  -1   27.30    3.50
   6  -9  -1   30.20    3.60
  -6   9   1   35.80    4.10
   6   9  -1   29.80    2.00
  -6   9   1   32.80    6.40
  -6   9   1   29.10    3.60
  -5  -9   1    0.40    1.50
   5  -9  -1    0.40    2.10
  -5  -9   1    0.50    1.80
   5  -9  -1    2.90    2.00
  -5  -9   1   -0.30    1.30
  -5   9   1   -3.20    4.30
   5   9  -1    1.60    1.20
  -5   9   1    1.80    2.20
  -4  -9   1    1.90    1.40
  -4  -9   1    0.80    1.50
   4  -9  -1    2.40    2.10
  -4  -9   1    1.60    1.60
   4  -9  -1   -0.20    1.80
  -4   9   1   -2.70    3.90
   4   9  -1    2.10    1.40
  -4   9   1    2.20    2.00
  -3  -9   1    2.40    1.60
   3  -9  -1    0.60    2.10
  -3  -9   1    5.90    1.70
   3  -9  -1    3.50    1.80
  -3  -9   1    4.80    1.50
  -3   9   1    4.50    3.90
   3   9  -1    0.30    1.30
  -3   9   1    3.40    1.80
  -2  -9   1  109.99    4.30
  -2  -9   1  103.29    4.80
   2  -9  -1  110.59    5.50
  -2  -9   1  104.59    5.00
   2  -9  -1  106.89    5.20
  -2   9   1  107.89    5.40
   2   9  -1  108.69    4.70
  -2   9   1  108.19    7.30
  -1  -9   1   20.20    2.50
   1  -9  -1   22.80    3.00
  -1  -9   1   21.00    1.80
  -1  -9   1   16.50    2.30
   1  -9  -1   16.80    2.40
  -1   9   1   17.60    2.60
   1   9  -1   21.90    2.40
   1   9  -1   21.00    1.80
  -1   9   1   13.60    3.60
   0  -9   1    5.40    1.70
   0  -9  -1    5.70    1.70
   0  -9   1    4.40    1.90
   0  -9  -1    8.20    2.10
   0  -9  -1    6.40    1.40
   0   9   1    5.50    2.00
   0   9  -1    3.70    2.70
   0   9  -1    5.40    1.80
   0   9   1    1.50    1.70
   0   9  -1    6.10    1.10
   0   9   1    6.60    2.70
  -1  -9  -1    2.70    1.80
  -1  -9  -1    6.00    1.70
   1  -9   1    6.80    1.90
  -1  -9  -1    5.90    1.40
   1  -9   1    4.40    2.00
  -1   9  -1    4.30    1.10
   1   9   1    5.20    1.90
  -1   9  -1    8.00    2.10
   1   9   1    2.30    2.10
   1   9   1    4.30    1.70
  -1   9  -1   -0.80    2.80
  -2  -9  -1   37.70    3.20
  -2  -9  -1   29.30    3.00
   2  -9   1   34.80    3.50
   2  -9   1   33.70    3.10
  -2  -9  -1   36.90    2.80
  -2   9  -1   31.10    5.00
   2   9   1   35.00    3.10
   2   9   1   26.60    2.70
  -2   9  -1   30.00    3.30
   3  -9   1    2.20    1.70
  -3  -9  -1    0.40    1.60
  -3  -9  -1    3.30    1.60
  -3  -9  -1   -1.00    1.40
   3  -9   1    1.30    2.00
   3   9   1    2.90    1.70
   3   9   1    3.70    1.70
  -3   9  -1    5.30    2.10
  -3   9  -1    0.30    3.50
  -4  -9  -1   16.30    2.50
  -4  -9  -1   16.50    2.40
   4  -9   1   20.20    2.80
  -4  -9  -1   15.70    2.30
   4  -9   1   17.40    2.90
  -4   9  -1   18.90    3.00
  -4   9  -1   12.30    4.70
   4   9   1   14.00    2.00
   4   9   1   18.60    2.30
  -4   9  -1    9.30    2.70
  -5  -9  -1   61.19    4.20
   5  -9   1   57.79    4.20
   5  -9   1   50.79    4.50
  -5  -9  -1   47.00    3.20
  -5  -9  -1   63.19    4.10
  -5   9  -1   56.79    4.90
  -5   9  -1   40.60    6.50
  -5   9  -1   44.90    4.30
   5   9   1   54.49    3.30
   5   9   1   61.59    3.30
  -6  -9  -1    3.40    1.50
  -6  -9  -1    2.60    2.10
   6  -9   1    0.50    2.00
  -6  -9  -1    1.70    1.90
   6   9   1    0.80    1.20
  -6   9  -1    1.50    1.70
  -6   9  -1    1.50    2.50
   6   9   1    3.00    1.30
  -6   9  -1   -0.80    4.00
  -7  -9  -1    4.50    2.30
  -7  -9  -1    4.30    2.10
  -7   9  -1   -1.20    2.30
  -7   9  -1    5.50    2.50
  -7   9  -1    3.20    4.50
  -8  -9  -1    4.40    2.40
  -8  -9  -1    3.90    2.60
  -8   9  -1    4.90    2.70
  -8   9  -1    7.00    2.80
  -8   9  -1    6.40    5.00
  -9  -9  -1   -3.30    1.90
  -9  -9  -1    5.40    2.80
  -9   9  -1    6.90    3.00
  -9   9  -1    5.00    2.80
  -9   9  -1    2.20    5.20
 -10  -9  -1   -2.20    2.10
 -10  -9  -1    5.20    3.00
 -10   9  -1    3.30    5.60
 -10   9  -1    1.90    2.70
 -10   9  -1    4.80    3.10
 -11  -9  -1    1.20    2.70
 -11  -9  -1    5.60    3.80
 -11   9  -1    9.50    6.50
 -11   9  -1    1.20    3.10
 -11   9  -1    5.40    3.10
 -12  -9  -1    6.80    3.80
 -12  -9  -1    9.00    4.00
 -12   9  -1    9.10    7.00
 -12   9  -1    8.20    3.60
 -12   9  -1   10.20    3.70
 -12   9  -1    6.90    3.50
 -12 -10   1   -0.80    3.60
 -12 -10   1   -0.90    2.50
 -12  10   1   -3.10    2.80
 -12  10   1   -5.90    5.90
 -12  10   1   -2.40    3.00
 -11 -10   1    1.90    2.80
 -11 -10   1    0.40    3.10
 -11  10   1    1.40    2.80
 -11  10   1    1.40    6.60
 -11  10   1    4.30    3.20
 -10 -10   1    5.60    3.30
 -10 -10   1   -3.80    2.10
 -10  10   1   -1.80    5.70
 -10  10   1   -3.00    3.00
 -10  10   1    2.70    2.70
  -9 -10   1   -1.60    2.20
  -9 -10   1    2.20    2.70
  -9  10   1    3.20    5.60
  -9  10   1    2.90    2.70
  -9  10   1    2.50    2.80
   8 -10  -1   -1.50    2.10
  -8 -10   1    4.80    2.50
  -8 -10   1    1.80    2.00
  -8  10   1    0.20    4.80
  -8  10   1    3.80    3.00
  -8  10   1    2.80    2.50
  -7 -10   1    9.80    2.60
   7 -10  -1    9.60    3.10
  -7 -10   1    9.50    2.60
  -7  10   1   15.30    5.90
  -7  10   1   12.60    3.20
  -7  10   1   12.70    3.00
   6 -10  -1   33.20    3.90
  -6 -10   1   24.30    3.20
  -6 -10   1   30.60    3.30
  -6 -10   1   24.70    2.70
   6 -10  -1   26.30    3.60
  -6  10   1   22.70    3.60
   6  10  -1   28.10    2.20
  -6  10   1   13.30    5.40
  -6  10   1   26.60    3.80
   5 -10  -1   14.90    2.70
   5 -10  -1   16.80    3.10
  -5 -10   1   14.60    2.60
  -5 -10   1   19.90    2.30
  -5 -10   1   19.60    2.50
  -5  10   1   15.30    3.00
   5  10  -1   18.00    2.00
  -5  10   1   11.50    4.70
   4 -10  -1    1.80    2.20
  -4 -10   1    2.90    1.60
  -4 -10   1    1.70    1.50
   4 -10  -1    0.60    1.70
  -4 -10   1    1.10    1.70
   4  10  -1    0.70    1.40
  -4  10   1   -2.50    4.10
  -4  10   1   -1.40    2.00
   3 -10  -1    2.00    1.90
  -3 -10   1    1.00    1.60
  -3 -10   1    2.70    1.70
  -3 -10   1    3.60    1.40
   3 -10  -1    1.90    2.40
  -3  10   1   -1.10    3.90
  -3  10   1    1.20    2.20
   3  10  -1    0.40    1.40
   2 -10  -1   13.00    2.50
   2 -10  -1   17.50    3.00
  -2 -10   1   12.40    1.70
  -2 -10   1   15.90    2.40
  -2 -10   1   18.20    2.50
  -2  10   1   11.30    4.20
   2  10  -1   12.50    2.10
  -2  10   1    9.70    2.60
   1 -10  -1   53.59    4.40
  -1 -10   1   59.29    3.90
   1 -10  -1   58.69    4.00
  -1 -10   1   56.89    3.80
  -1 -10   1   58.59    2.80
   1  10  -1   57.99    3.70
  -1  10   1   50.99    5.60
  -1  10   1   55.49    4.10
   0 -10  -1   -1.30    1.20
   0 -10   1    0.30    1.90
   0 -10   1   -0.10    1.50
   0 -10  -1    0.40    1.60
   0 -10  -1   -2.30    1.90
   0  10  -1   -0.50    1.00
   0  10   1   -0.40    1.80
   0  10   1    0.90    2.50
   0  10  -1   -0.70    1.60
   0  10  -1   -2.90    2.30
   0  10   1   -1.70    1.70
   1 -10   1    5.50    2.30
   1 -10   1    3.20    2.00
  -1 -10  -1    5.90    1.60
  -1 -10  -1    2.40    1.60
  -1 -10  -1    2.60    2.10
  -1  10  -1    5.70    3.30
  -1  10  -1    4.10    2.10
   1  10   1   -0.60    2.30
   1  10   1    5.90    2.10
   1  10   1    5.90    2.00
  -2 -10  -1   13.30    2.00
  -2 -10  -1   10.10    2.20
   2 -10   1   13.50    2.80
   2 -10   1   12.50    2.50
  -2 -10  -1    8.70    2.30
   2  10   1   10.00    2.20
  -2  10  -1   11.50    4.10
  -2  10  -1    7.90    2.20
   2  10   1   13.80    2.40
  -3 -10  -1   24.80    2.90
   3 -10   1   21.70    3.20
  -3 -10  -1   21.70    2.90
  -3 -10  -1   27.60    2.80
   3 -10   1   20.60    2.90
   3  10   1   21.50    2.80
   3  10   1   15.40    2.40
  -3  10  -1   16.70    3.00
  -3  10  -1   19.60    5.10
  -4 -10  -1   11.30    2.20
   4 -10   1   11.10    2.60
   4 -10   1   10.30    2.70
  -4 -10  -1   13.20    2.30
  -4 -10  -1    9.10    2.20
   4  10   1   10.90    2.10
   4  10   1   12.90    2.10
  -4  10  -1   10.40    4.50
  -4  10  -1   11.50    2.90
  -4  10  -1    9.90    2.70
  -5 -10  -1   34.70    3.00
  -5 -10  -1   32.30    3.50
   5 -10   1   31.70    3.80
   5 -10   1   30.00    3.50
  -5 -10  -1   30.00    3.20
  -5  10  -1   30.90    4.10
   5  10   1   22.90    2.50
  -5  10  -1   21.90    5.30
  -5  10  -1   29.10    3.80
   5  10   1   32.90    2.80
   6 -10   1   -0.30    2.20
  -6 -10  -1    3.10    1.60
  -6 -10  -1    2.90    2.00
  -6 -10  -1    1.30    2.10
   6  10   1    2.10    1.30
   6  10   1    1.40    1.40
  -6  10  -1   -1.30    2.20
  -6  10  -1   -2.00    2.30
  -6  10  -1    4.30    4.50
  -7 -10  -1    9.00    2.60
  -7 -10  -1   10.10    2.90
  -7  10  -1    7.70    2.50
  -7  10  -1   10.60    5.10
  -7  10  -1    7.20    3.30
  -8 -10  -1   -3.00    1.80
  -8 -10  -1    4.60    2.50
  -8  10  -1    0.40    2.50
  -8  10  -1   -5.50    2.30
  -8  10  -1    2.50    5.00
  -9 -10  -1   -0.90    2.20
  -9 -10  -1    2.90    3.00
  -9  10  -1   -1.60    2.40
  -9  10  -1   -4.40    4.70
  -9  10  -1    0.40    2.90
 -10 -10  -1    2.90    2.80
 -10 -10  -1    3.70    3.20
 -10  10  -1    1.20    5.40
 -10  10  -1   -0.10    2.80
 -10  10  -1   -2.00    2.80
 -11 -10  -1   -1.70    3.50
 -11 -10  -1   -2.50    2.50
 -11  10  -1   -0.60    3.20
 -11  10  -1    3.30    6.20
 -11  10  -1   -0.60    3.00
 -11 -11   1    1.30    3.00
 -11 -11   1    5.30    3.70
 -11  11   1    0.50    6.60
 -11  11   1   -0.20    2.90
 -11  11   1   -1.30    2.70
 -10 -11   1   -0.10    3.10
 -10 -11   1   -5.40    2.30
 -10  11   1   -1.80    3.10
 -10  11   1   -4.00    2.60
 -10  11   1    0.30    6.30
  -9 -11   1    5.00    3.10
  -9 -11   1    3.10    2.70
  -9  11   1   -2.50    2.60
  -9  11   1    5.40    6.10
  -9  11   1   -5.40    2.50
  -8 -11   1    8.80    3.00
  -8 -11   1   12.50    2.90
   8 -11  -1    9.00    3.00
  -8  11   1    7.10    3.00
  -8  11   1    5.10    3.10
  -8  11   1    9.20    5.80
   7 -11  -1   -2.20    2.20
  -7 -11   1   -1.30    2.10
  -7 -11   1    1.90    2.10
  -7  11   1    0.90    5.00
  -7  11   1    3.00    3.00
  -7  11   1    4.30    2.80
  -6 -11   1    7.60    2.40
   6 -11  -1    8.20    2.80
  -6 -11   1   13.50    2.60
   6 -11  -1   10.20    2.80
  -6  11   1    6.80    5.20
  -6  11   1    3.10    2.80
  -6  11   1    4.90    2.90
   5 -11  -1    5.20    2.50
  -5 -11   1    0.00    1.70
  -5 -11   1    2.10    1.60
   5 -11  -1   -1.30    1.90
  -5 -11   1   -0.50    1.80
  -5  11   1    1.80    2.30
   5  11  -1   -0.70    1.30
  -5  11   1   -3.90    3.90
   4 -11  -1    3.40    2.40
  -4 -11   1   -0.70    1.50
  -4 -11   1   -0.20    1.40
  -4 -11   1    0.90    1.70
   4 -11  -1   -3.40    1.60
  -4  11   1    1.90    1.80
  -4  11   1    3.00    4.10
   4  11  -1    2.00    1.50
  -3 -11   1   10.40    2.20
  -3 -11   1   13.70    2.50
   3 -11  -1   12.40    2.60
  -3 -11   1   13.90    2.00
   3 -11  -1   16.20    3.00
  -3  11   1   11.90    4.50
   3  11  -1   12.80    2.10
  -3  11   1   11.40    2.80
  -2 -11   1   -0.80    1.60
   2 -11  -1    1.60    2.50
  -2 -11   1    1.90    1.30
   2 -11  -1   -1.20    1.80
  -2 -11   1    0.30    2.00
   2  11  -1    3.60    2.00
  -2  11   1   -1.00    2.00
  -2  11   1    3.10    3.50
   1 -11  -1   -0.40    2.20
  -1 -11   1    0.30    1.10
   1 -11  -1   -1.40    1.70
  -1 -11   1   -0.50    2.00
  -1 -11   1    1.50    1.70
  -1  11   1   -2.00    3.30
   1  11  -1    0.10    1.80
  -1  11   1   -1.60    2.00
   0 -11  -1    0.20    1.80
   0 -11  -1    0.10    1.30
   0 -11  -1   -2.30    2.00
   0 -11   1    1.20    2.30
   0 -11   1    1.10    1.80
   0  11   1   -2.00    1.80
   0  11   1   -0.30    2.50
   0  11  -1   -0.90    2.60
   0  11  -1    1.90    2.00
   1 -11   1   41.00    4.10
  -1 -11  -1   40.90    3.80
  -1 -11  -1   38.20    2.80
  -1 -11  -1   36.70    3.60
   1 -11   1   39.20    3.70
   1  11   1   43.20    5.00
   1  11   1   35.20    3.60
  -1  11  -1   40.10    5.40
  -1  11  -1   39.20    3.90
  -2 -11  -1    5.50    2.20
  -2 -11  -1    3.60    2.00
   2 -11   1    7.80    2.50
   2 -11   1   11.00    2.40
  -2 -11  -1    8.30    1.80
   2  11   1    9.30    2.30
   2  11   1    8.10    2.20
  -2  11  -1    5.40    2.50
  -2  11  -1    7.40    3.90
  -3 -11  -1    7.30    1.90
   3 -11   1    4.90    2.10
   3 -11   1    2.30    2.30
  -3 -11  -1    4.20    2.10
  -3 -11  -1   -0.60    1.60
  -3  11  -1   11.00    4.20
   3  11   1    2.80    1.80
  -3  11  -1    2.30    2.30
  -3  11  -1    4.20    2.50
   3  11   1    5.60    2.00
  -4 -11  -1    0.00    1.60
  -4 -11  -1    1.10    1.90
  -4 -11  -1    1.80    1.80
   4 -11   1   -2.30    1.60
   4 -11   1    0.70    2.20
  -4  11  -1    0.20    2.10
  -4  11  -1    1.80    3.80
  -4  11  -1    0.00    2.30
   4  11   1   -0.40    1.40
   4  11   1   -0.70    1.50
  -5 -11  -1    2.10    1.80
   5 -11   1   -1.70    2.00
  -5 -11  -1   -0.90    2.00
  -5 -11  -1    1.20    1.90
   5 -11   1    2.80    2.50
   5  11   1    0.20    1.50
   5  11   1    2.90    1.60
  -5  11  -1    5.40    2.60
  -5  11  -1    0.80    2.50
  -5  11  -1    5.90    4.60
   6 -11   1   38.60    4.30
  -6 -11  -1   37.40    3.80
  -6 -11  -1   43.00    4.50
   6 -11   1   35.80    4.30
  -6  11  -1   34.40    4.30
   6  11   1   39.30    3.60
  -6  11  -1   40.90    7.10
  -6  11  -1   29.40    4.30
   6  11   1   41.50    3.20
  -7 -11  -1    4.30    2.40
  -7 -11  -1    3.60    2.60
  -7  11  -1    3.80    2.90
  -7  11  -1    1.20    2.50
  -7  11  -1    2.50    4.90
  -8 -11  -1   14.60    3.40
  -8 -11  -1    7.00    2.80
  -8  11  -1    8.00    3.20
  -8  11  -1    4.90    2.90
  -8  11  -1    7.00    5.60
  -9 -11  -1    5.40    2.80
  -9 -11  -1    1.20    3.10
  -9  11  -1    3.20    5.70
  -9  11  -1    4.70    3.10
  -9  11  -1    3.50    3.30
 -10 -11  -1   -2.60    3.10
 -10 -11  -1    5.30    3.00
 -10  11  -1    2.00    3.00
 -10  11  -1    2.00    5.90
 -10  11  -1    1.40    3.20
 -11 -11  -1    0.90    3.70
 -11 -11  -1    1.30    3.30
 -11  11  -1    2.60    6.20
 -11  11  -1   -0.50    3.20
 -11  11  -1    3.80    3.70
 -10 -12   1    5.50    3.30
 -10 -12   1    4.60    3.10
 -10  12   1    3.20    3.10
 -10  12   1    2.20    6.70
 -10  12   1    3.40    3.70
  -9 -12   1    5.10    3.30
  -9 -12   1    4.70    3.00
  -9  12   1   12.50    4.00
  -9  12   1   -1.40    6.00
  -9  12   1    7.50    3.50
   8 -12  -1   -1.10    2.50
  -8 -12   1    3.10    2.60
  -8 -12   1    0.90    2.60
  -8  12   1    2.00    3.20
  -8  12   1    0.20    5.40
  -8  12   1    1.40    2.90
  -7 -12   1    1.90    2.20
  -7 -12   1    5.00    2.40
   7 -12  -1    6.70    2.80
  -7  12   1    6.00    3.20
  -7  12   1    5.90    3.00
  -7  12   1    1.70    5.80
   6 -12  -1   21.80    3.90
  -6 -12   1   32.70    4.00
   6 -12  -1   22.60    3.70
  -6 -12   1   24.00    3.30
  -6  12   1   24.10    3.90
  -6  12   1   19.30    4.00
  -6  12   1   18.10    6.10
   5 -12  -1    3.90    2.30
  -5 -12   1    2.20    1.70
  -5 -12   1   -0.60    1.90
   5 -12  -1    3.20    2.60
  -5 -12   1    1.30    1.80
  -5  12   1    1.50    2.50
   5  12  -1    2.80    1.60
  -5  12   1    2.20    4.50
  -4 -12   1    4.80    2.20
  -4 -12   1    3.40    2.00
   4 -12  -1    2.80    2.60
  -4 -12   1    6.60    1.90
   4 -12  -1    4.40    2.30
  -4  12   1    1.70    4.20
  -4  12   1   -0.20    2.30
   4  12  -1    4.80    1.90
  -3 -12   1   14.50    2.80
  -3 -12   1   20.00    2.30
   3 -12  -1   17.90    3.10
  -3 -12   1   12.90    2.60
   3 -12  -1   15.40    3.20
  -3  12   1   13.20    3.10
  -3  12   1   15.50    4.90
   3  12  -1   13.90    2.40
  -2 -12   1    5.50    2.20
   2 -12  -1    4.00    2.10
  -2 -12   1    6.70    2.20
  -2 -12   1    8.10    1.60
   2 -12  -1    3.80    2.50
   2  12  -1    7.30    2.20
  -2  12   1    8.60    3.90
  -2  12   1    9.90    2.80
  -1 -12   1    9.60    2.60
  -1 -12   1    8.00    2.30
   1 -12  -1    7.50    2.60
   1 -12  -1    4.60    2.20
  -1 -12   1    6.90    1.50
  -1  12   1    5.90    2.50
   1  12  -1    5.50    2.10
  -1  12   1    7.90    3.50
   0 -12  -1    1.50    1.50
   0 -12  -1    0.90    1.90
   0 -12  -1    1.80    2.50
   0 -12   1    2.10    1.90
   0 -12   1    2.20    2.20
   0  12  -1    2.20    2.80
   0  12   1    0.50    2.20
   0  12   1    3.00    3.00
   0  12  -1    1.60    2.00
  -1 -12  -1    2.60    2.00
  -1 -12  -1    0.60    1.40
  -1 -12  -1   -1.00    2.10
   1 -12   1    1.10    1.80
   1 -12   1   -4.60    1.80
  -1  12  -1    4.90    3.30
  -1  12  -1    0.00    2.10
   1  12   1   -0.10    1.90
   2 -12   1   26.30    3.60
  -2 -12  -1   26.60    3.30
   2 -12   1   25.60    3.30
  -2 -12  -1   34.20    3.80
  -2 -12  -1   32.80    3.00
  -2  12  -1   35.50    5.60
   2  12   1   27.70    3.40
  -2  12  -1   24.70    3.60
  -3 -12  -1    0.70    2.00
   3 -12   1    1.70    2.30
   3 -12   1   -0.80    1.90
  -3 -12  -1   -2.80    1.40
  -3 -12  -1    2.30    2.10
  -3  12  -1   -1.30    2.30
  -3  12  -1    0.80    2.20
  -3  12  -1   -0.70    3.50
   3  12   1    3.20    2.00
   4 -12   1    8.90    2.60
  -4 -12  -1    8.10    2.30
  -4 -12  -1    6.70    2.20
   4 -12   1    8.50    3.00
  -4 -12  -1    5.90    2.30
  -4  12  -1    6.10    3.00
   4  12   1    8.10    2.20
  -4  12  -1    9.00    2.90
   4  12   1    4.80    2.00
  -4  12  -1    8.50    4.70
   5 -12   1    0.90    2.50
  -5 -12  -1    0.10    1.90
   5 -12   1    2.40    2.20
  -5 -12  -1   -0.80    1.90
  -5 -12  -1   -0.80    1.90
  -5  12  -1    0.60    2.50
  -5  12  -1   -1.20    4.30
  -5  12  -1    6.10    2.90
   5  12   1    2.50    1.70
   5  12   1    2.00    1.90
  -6 -12  -1   -2.00    2.00
   6 -12   1    8.50    2.70
   6 -12   1   -0.40    2.30
  -6 -12  -1    2.60    2.40
  -6  12  -1    2.40    2.80
  -6  12  -1    2.20    4.60
  -6  12  -1    2.90    2.80
  -7 -12  -1   -2.40    2.10
  -7 -12  -1    1.00    2.50
  -7  12  -1    5.70    5.40
  -7  12  -1   -6.40    2.70
  -7  12  -1   -1.80    2.30
  -8 -12  -1    8.70    3.20
  -8 -12  -1    8.50    3.20
  -8  12  -1    4.60    3.60
  -8  12  -1    5.80    5.70
  -8  12  -1    8.90    3.40
  -9 -12  -1    1.60    2.80
  -9 -12  -1    5.40    3.40
  -9  12  -1    4.70    5.90
  -9  12  -1    2.30    3.00
  -9  12  -1   -3.20    3.10
 -10 -12  -1   -5.60    2.30
 -10 -12  -1    5.00    3.70
 -10  12  -1    2.00    3.20
 -10  12  -1    0.90    3.30
 -10  12  -1    6.70    6.50
 -10 -13   1    3.00    2.90
 -10  13   1   -0.80    3.20
 -10  13   1    4.30    7.10
 -10  13   1   -3.60    3.10
  -9 -13   1    6.20    3.30
  -9  13   1   15.00    4.20
  -9  13   1    5.90    3.60
  -9  13   1    7.80    6.80
  -8 -13   1    1.30    2.70
  -8  13   1    2.70    6.20
  -8  13   1    4.40    3.20
  -8  13   1    0.50    3.20
   7 -13  -1   21.20    4.00
   7 -13  -1   21.30    3.90
  -7 -13   1   29.90    4.10
  -7  13   1   20.90    4.10
  -7  13   1   19.30    7.10
  -7  13   1   13.20    4.00
   6 -13  -1    3.00    2.70
  -6 -13   1    0.90    2.30
   6 -13  -1    0.80    2.50
  -6  13   1   -1.90    2.60
  -6  13   1    1.20    4.90
  -6  13   1   -0.80    2.60
   5 -13  -1    3.40    2.50
   5 -13  -1    3.90    2.70
  -5 -13   1   -1.30    2.20
  -5  13   1   -5.80    4.40
  -5  13   1    3.60    2.90
  -5  13   1   -0.10    2.80
  -4 -13   1   -1.40    2.10
   4 -13  -1   -1.80    2.30
   4 -13  -1   -2.80    1.90
  -4 -13   1    1.20    2.00
   4  13  -1   -0.80    1.60
  -4  13   1    0.00    4.30
  -4  13   1   -1.00    2.40
  -3 -13   1    2.00    2.20
  -3 -13   1    0.50    2.20
   3 -13  -1    3.20    2.30
   3 -13  -1    7.70    3.00
  -3  13   1    5.00    2.80
  -3  13   1    5.40    4.10
   3  13  -1    8.80    2.40
  -2 -13   1    6.70    2.30
   2 -13  -1    1.30    2.20
   2 -13  -1    2.00    2.50
  -2 -13   1   -2.50    1.90
   2  13  -1    3.10    2.10
  -2  13   1    1.30    3.30
  -2  13   1   -2.20    2.10
   1 -13  -1    9.10    2.70
  -1 -13   1    9.40    2.80
  -1 -13   1    7.60    2.40
   1 -13  -1    8.50    3.00
  -1  13   1    7.70    3.00
  -1  13   1    8.80    4.00
   1  13  -1    6.90    2.40
   0 -13   1   17.50    3.30
   0 -13  -1   23.40    3.50
   0 -13  -1   17.60    3.30
   0 -13   1   19.20    3.30
   0  13   1   15.90    3.10
   0  13  -1   16.00    3.10
   0  13   1   16.30    4.20
   0  13  -1   18.70    4.30
  -1 -13  -1    3.50    2.20
   1 -13   1    2.70    2.70
   1 -13   1    0.90    2.00
  -1 -13  -1    2.20    2.50
  -1 -13  -1    6.60    1.80
   1  13   1    3.70    2.40
  -1  13  -1    3.10    2.40
  -1  13  -1    4.30    3.50
  -2 -13  -1    2.00    2.30
  -2 -13  -1    0.70    1.60
   2 -13   1   -0.30    2.40
  -2 -13  -1    0.80    2.00
   2 -13   1    2.30    2.10
  -2  13  -1    3.00    3.60
   2  13   1   -1.00    1.90
  -2  13  -1    5.00    2.70
   3 -13   1    7.50    2.90
  -3 -13  -1   11.20    2.70
  -3 -13  -1   11.60    2.70
  -3 -13  -1    9.20    2.20
   3 -13   1    8.90    2.70
  -3  13  -1   12.30    4.70
   3  13   1    9.20    2.50
  -3  13  -1    8.10    3.20
  -3  13  -1    4.70    2.80
  -4 -13  -1    3.80    2.30
  -4 -13  -1   -0.40    2.00
   4 -13   1   -1.10    2.20
  -4 -13  -1    2.70    2.00
   4 -13   1    0.80    2.50
  -4  13  -1    1.90    4.40
  -4  13  -1    0.40    2.60
  -4  13  -1    3.10    2.80
   4  13   1    1.30    1.80
  -5 -13  -1    9.70    2.70
  -5 -13  -1    6.20    2.30
   5 -13   1    4.00    2.80
   5 -13   1    4.20    2.60
  -5  13  -1   12.00    5.30
   5  13   1    2.70    1.90
  -5  13  -1    0.80    2.70
  -5  13  -1    3.00    3.00
  -6 -13  -1    1.40    2.50
   6 -13   1   -0.20    2.50
   6 -13   1    0.50    2.40
  -6 -13  -1    2.30    2.30
  -6  13  -1    1.70    2.20
  -6  13  -1    7.60    5.40
  -6  13  -1    7.70    3.40
  -7 -13  -1    5.60    2.80
  -7 -13  -1    7.60    3.10
  -7  13  -1    1.40    3.20
  -7  13  -1   11.60    6.10
  -7  13  -1    5.60    3.50
  -8 -13  -1    0.00    3.00
  -8 -13  -1    0.00    2.90
  -8  13  -1    0.20    5.90
  -8  13  -1    1.20    3.30
  -8  13  -1   -1.10    3.00
  -9 -13  -1   -1.20    2.90
  -9  13  -1    0.70    3.00
  -9  13  -1   -1.00    3.40
  -9  13  -1    8.70    6.40
  -9 -14   1    9.10    3.30
  -9  14   1    8.90    7.30
  -9  14   1    2.30    3.70
  -9  14   1    7.20    3.90
  -8 -14   1    1.00    2.90
  -8  14   1    6.40    7.10
  -8  14   1    3.50    3.70
  -8  14   1    1.40    3.30
  -7 -14   1    6.40    2.90
   7 -14  -1    0.00    2.90
   7 -14  -1    3.10    3.00
  -7  14   1   -0.60    5.30
  -7  14   1   -2.20    3.00
  -7  14   1   -2.30    2.90
   6 -14  -1   -2.70    2.40
   6 -14  -1    3.20    3.00
  -6 -14   1   -0.20    2.30
  -6  14   1    1.10    3.00
  -6  14   1   -3.30    2.80
  -6  14   1    6.30    6.00
   5 -14  -1   -0.50    2.40
  -5 -14   1   -0.70    2.10
   5 -14  -1    4.80    2.90
  -5  14   1   -2.90    4.50
  -5  14   1   -0.10    2.90
  -5  14   1   -3.00    2.90
  -4 -14   1    2.90    2.30
   4 -14  -1   -2.10    2.70
  -4 -14   1   -0.30    2.20
   4 -14  -1    0.00    2.20
  -4  14   1    6.80    4.60
   4  14  -1    2.00    2.00
  -4  14   1    6.00    3.00
  -3 -14   1   -1.90    2.10
   3 -14  -1   -2.90    2.80
   3 -14  -1   -2.20    2.10
  -3 -14   1    1.30    2.20
   3  14  -1    1.90    2.10
  -3  14   1    2.20    4.40
  -3  14   1    1.10    2.60
   2 -14  -1   -1.60    2.00
  -2 -14   1   -1.20    2.30
  -2 -14   1   -0.20    2.20
   2 -14  -1   -1.60    2.40
   2  14  -1   -2.20    1.80
  -2  14   1    1.60    3.90
  -2  14   1   -0.60    2.60
  -1 -14   1    2.20    2.20
   1 -14  -1    2.70    2.60
  -1 -14   1    1.90    2.20
   1 -14  -1   -0.30    2.30
   1  14  -1   -0.90    2.00
  -1  14   1    4.80    3.60
  -1  14   1    6.20    2.80
   0 -14   1    7.20    3.00
   0 -14  -1   11.40    3.10
   0 -14  -1    8.30    2.70
   0 -14   1    5.40    2.50
   0  14   1   16.00    4.30
   0  14  -1    9.60    2.90
   0  14   1    7.70    2.80
  -1 -14  -1    1.30    2.60
  -1 -14  -1    3.70    2.30
   1 -14   1    2.20    2.50
   1 -14   1   -0.50    2.00
   1  14   1   -3.90    2.20
  -1  14  -1   -2.50    2.30
  -1  14  -1    4.90    3.80
  -2 -14  -1   -0.80    2.30
   2 -14   1    2.40    2.50
   2 -14   1   -1.20    2.10
  -2 -14  -1   -1.60    2.00
  -2  14  -1    3.20    2.80
  -2  14  -1    0.50    2.80
  -2  14  -1    3.90    3.90
   2  14   1    6.30    2.40
   3 -14   1    1.80    2.60
  -3 -14  -1    0.10    2.10
  -3 -14  -1   -1.30    2.10
   3 -14   1    3.40    2.60
  -3  14  -1    5.60    2.90
   3  14   1   -1.60    2.00
  -3  14  -1   -1.90    2.50
  -3  14  -1    7.40    4.20
   4 -14   1    3.30    3.10
   4 -14   1   -0.20    2.30
  -4 -14  -1    0.60    2.30
  -4 -14  -1    2.70    2.40
   4  14   1    6.10    2.30
  -4  14  -1    2.60    3.20
  -4  14  -1    6.50    4.90
  -4  14  -1    3.00    2.90
   5 -14   1    0.50    2.40
  -5 -14  -1    1.30    2.40
   5 -14   1   -0.70    2.60
  -5  14  -1    3.50    3.00
  -5  14  -1    1.50    4.70
  -5  14  -1    0.70    2.90
   6 -14   1    3.00    2.70
  -6 -14  -1   -0.60    2.50
  -6  14  -1    5.10    5.50
  -6  14  -1    3.00    3.20
  -6  14  -1    3.40    3.50
  -7 -14  -1   19.00    4.10
  -7  14  -1   19.40    7.10
  -7  14  -1    7.40    3.90
  -7  14  -1   19.40    4.40
  -8 -14  -1    3.50    3.20
  -8  14  -1    7.60    3.60
  -8  14  -1    5.00    6.30
  -8  14  -1    3.10    4.00
  -9 -14  -1    2.80    3.30
  -9  14  -1    7.00    7.20
  -9  14  -1    3.30    3.40
  -9  14  -1    1.80    3.70
  -8 -15   1    6.10    3.30
  -8  15   1   14.00    7.20
  -8  15   1    0.60    3.30
  -8  15   1    1.10    3.70
  -7 -15   1    2.50    2.90
   7 -15  -1    5.70    3.60
   7 -15  -1    6.50    3.90
  -7  15   1    8.40    6.70
  -7  15   1   -5.30    2.60
  -7  15   1    4.10    4.00
   6 -15  -1    5.00    3.50
   6 -15  -1    5.70    3.10
  -6 -15   1   -1.20    2.60
  -6  15   1    1.00    3.30
  -6  15   1    3.60    5.50
  -6  15   1   -5.10    3.00
  -5 -15   1    0.60    2.70
   5 -15  -1    0.70    3.00
   5 -15  -1    2.70    2.80
  -5  15   1   -0.80    3.20
  -5  15   1    6.40    5.50
  -5  15   1   -5.80    2.70
   4 -15  -1    4.10    2.80
   4 -15  -1   -4.50    2.50
  -4 -15   1   -0.40    2.20
  -4  15   1    9.40    5.80
  -4  15   1   -3.20    2.80
  -4  15   1    3.40    3.20
  -3 -15   1    2.00    2.40
   3 -15  -1   -4.10    2.70
   3 -15  -1    1.40    2.80
  -3 -15   1   -0.30    2.20
   3  15  -1   -2.30    2.10
  -3  15   1   -0.80    2.70
  -3  15   1    0.40    4.10
   2 -15  -1    0.70    2.90
  -2 -15   1    2.00    2.50
   2 -15  -1    4.80    2.60
  -2 -15   1    1.90    2.60
  -2  15   1    7.00    4.10
   2  15  -1    5.60    2.80
  -2  15   1    4.30    3.10
   1 -15  -1   -1.30    2.20
  -1 -15   1   -0.70    2.20
   1 -15  -1    1.60    2.70
  -1 -15   1   -1.30    2.10
  -1  15   1    2.70    3.40
   1  15  -1   -1.10    2.40
  -1  15   1   -0.40    2.70
   0 -15  -1    1.70    2.80
   0 -15  -1   -5.00    2.20
   0 -15   1    1.20    2.40
   0 -15   1    0.80    2.70
   0  15   1   -3.90    2.60
   0  15  -1    1.60    2.60
  -1 -15  -1    4.90    3.00
  -1 -15  -1    6.30    2.70
   1 -15   1    4.80    3.10
   1 -15   1    9.30    2.90
   1  15   1    7.30    2.90
  -1  15  -1   15.80    4.50
  -1  15  -1    5.00    3.30
  -1  15  -1    7.00    3.00
  -2 -15  -1    3.20    2.60
   2 -15   1   -0.70    2.60
  -2 -15  -1    1.60    2.70
   2 -15   1    2.80    2.50
  -2  15  -1   -0.40    2.70
  -2  15  -1    4.60    4.00
  -2  15  -1   -0.40    2.70
   2  15   1   -3.30    2.10
   3 -15   1    3.90    3.00
  -3 -15  -1    3.50    2.70
  -3 -15  -1    0.80    2.40
   3 -15   1    4.30    2.80
   3  15   1    5.50    2.70
  -3  15  -1    1.80    3.00
  -3  15  -1    4.10    3.10
  -3  15  -1    8.40    4.70
  -4 -15  -1    2.10    2.50
   4 -15   1   -0.70    2.90
   4 -15   1    0.20    2.50
   4  15   1   -1.00    2.40
  -4  15  -1    7.70    5.10
  -4  15  -1   -0.70    3.20
  -4  15  -1   -2.40    2.80
  -5 -15  -1    8.60    3.20
   5 -15   1    9.70    3.60
   5 -15   1    7.40    3.20
  -5  15  -1    7.80    3.70
  -5  15  -1   15.10    6.00
  -5  15  -1    4.60    3.40
   6 -15   1    7.20    3.40
  -6 -15  -1    6.00    3.30
  -6  15  -1    9.30    3.90
  -6  15  -1   10.60    6.20
  -6  15  -1    5.60    3.60
  -7 -15  -1   18.60    4.00
  -7  15  -1   11.00    4.00
  -7  15  -1    8.40    4.20
  -7  15  -1   16.90    7.10
  -8 -15  -1    1.60    3.30
  -8  15  -1   -2.60    3.50
  -8  15  -1    6.40    6.50
  -8  15  -1    0.80    4.10
  -7 -16   1   -1.10    3.00
   7 -16  -1    1.20    3.40
   7 -16  -1    5.60    3.50
  -7  16   1   16.30    6.70
  -7  16   1   10.20    4.10
  -7  16   1    3.30    3.90
   6 -16  -1    8.90    4.00
   6 -16  -1   14.80    4.30
  -6 -16   1   10.40    3.90
  -6  16   1   15.10    6.60
  -6  16   1   11.60    4.50
  -6  16   1    6.60    3.90
   5 -16  -1   -0.60    3.10
  -5 -16   1    0.10    2.60
   5 -16  -1   -1.20    3.00
  -5  16   1   -2.40    3.40
  -5  16   1    3.20    3.60
  -5  16   1   13.60    6.70
   4 -16  -1   -0.50    2.70
  -4 -16   1   -1.50    2.40
   4 -16  -1    6.30    3.40
  -4  16   1   10.10    5.30
  -4  16   1    3.60    3.80
  -4  16   1   -2.80    3.10
   3 -16  -1    1.50    3.10
  -3 -16   1    8.60    3.00
   3 -16  -1   -0.80    2.80
  -3 -16   1   -1.10    2.70
  -3  16   1    5.90    4.40
   3  16  -1   -0.50    2.50
  -3  16   1   -0.10    3.10
  -3  16   1   -2.70    3.00
   3  16  -1   -2.40    2.30
  -2 -16   1    7.90    3.20
   2 -16  -1   13.40    3.90
  -2 -16   1   12.30    3.30
   2 -16  -1    6.40    3.20
   2  16  -1    9.10    3.20
   2  16  -1   11.90    3.10
  -2  16   1   14.00    5.00
  -2  16   1    6.30    3.40
  -1 -16   1    6.80    3.10
   1 -16  -1   -5.20    2.70
   1 -16  -1    0.10    2.60
  -1 -16   1    4.90    2.90
   1  16  -1   -0.20    2.50
   1  16  -1   -4.20    2.50
  -1  16   1    0.50    3.10
  -1  16   1    8.80    3.90
   0 -16  -1   19.90    3.80
   0 -16   1   15.90    3.90
   0 -16   1   14.80    3.50
   0  16  -1   14.10    3.80
   0  16  -1   10.00    3.40
   0  16   1   18.30    3.90
  -1 -16  -1   10.50    3.60
  -1 -16  -1    8.50    3.20
   1 -16   1   10.30    3.30
   1 -16   1    8.40    3.50
   1  16   1    8.30    3.20
  -1  16  -1    9.10    3.40
  -1  16  -1   12.50    3.50
   2 -16   1    1.40    2.50
  -2 -16  -1   -1.10    2.70
  -2 -16  -1   -0.20    2.50
   2 -16   1    3.50    3.30
  -2  16  -1    6.50    4.40
  -2  16  -1    8.40    3.50
   2  16   1   -2.50    2.60
  -2  16  -1   -0.30    3.40
  -3 -16  -1   -0.10    2.60
   3 -16   1   -1.00    2.90
  -3 -16  -1   -0.60    2.50
   3 -16   1   -0.10    2.70
   3  16   1    1.70    2.60
  -3  16  -1    2.20    4.30
  -3  16  -1   -4.20    3.00
  -3  16  -1    1.10    3.50
   4 -16   1   -0.60    3.20
   4 -16   1    3.40    3.10
  -4 -16  -1   -2.20    2.40
  -4  16  -1    7.70    5.60
  -4  16  -1    5.70    3.60
  -4  16  -1    2.10    3.50
  -5 -16  -1   -1.80    2.60
   5 -16   1    6.80    3.70
  -5  16  -1    7.10    3.60
  -5  16  -1    6.10    5.50
  -5  16  -1   -3.10    2.90
  -6 -16  -1    4.10    3.20
   6 -16   1    2.40    3.50
  -6  16  -1    7.40    6.10
  -6  16  -1   -1.20    3.30
  -6  16  -1   -1.70    3.20
   5 -17  -1   -1.80    3.30
  -5 -17   1    3.70    3.10
   5 -17  -1    2.10    3.60
  -5  17   1   -3.20    3.70
  -5  17   1    7.30    5.40
  -5  17   1    1.80    3.40
  -4 -17   1   -6.60    2.50
   4 -17  -1   -0.10    3.20
   4 -17  -1   -1.80    2.70
  -4  17   1    7.90    4.10
  -4  17   1    7.10    3.80
  -4  17   1   10.70    5.20
   3 -17  -1    6.20    3.40
   3 -17  -1    8.50    3.80
  -3 -17   1    9.60    3.40
  -3  17   1    0.70    3.40
  -3  17   1   14.90    5.50
  -3  17   1    9.80    3.90
   2 -17  -1    3.00    3.30
  -2 -17   1    9.50    3.30
   2 -17  -1   -2.60    2.70
  -2 -17   1    0.90    3.00
   2  17  -1   -5.40    2.40
   2  17  -1    0.70    2.80
  -2  17   1    7.90    4.30
  -2  17   1    2.30    3.20
  -2  17   1    0.30    3.20
   1 -17  -1    4.20    3.30
   1 -17  -1    1.40    3.30
  -1 -17   1    4.10    2.80
  -1 -17   1   -1.80    3.20
   1  17  -1   -4.80    2.80
   1  17  -1   -0.70    2.50
  -1  17   1    2.40    3.20
   0 -17  -1    8.30    3.50
   0 -17  -1    2.40    3.00
   0 -17   1   -1.00    2.70
   0 -17   1   10.10    3.90
   0  17   1    9.70    3.50
   0  17  -1    1.70    3.30
   0  17  -1    6.90    3.40
  -1 -17  -1    0.20    3.30
   1 -17   1   -0.20    2.80
   1 -17   1    2.00    3.10
  -1 -17  -1   -1.60    2.60
  -1  17  -1    6.20    3.60
  -1  17  -1   -0.40    3.00
   1  17   1   -0.20    3.00
   2 -17   1    2.40    3.40
   2 -17   1    0.30    2.80
  -2 -17  -1   -0.20    2.90
  -2 -17  -1    1.50    3.20
  -2  17  -1    3.40    3.50
  -2  17  -1    4.30    3.40
   2  17   1    2.40    2.80
  -2  17  -1   14.50    5.10
   3 -17   1   -1.00    2.80
   3 -17   1    0.80    2.80
  -3 -17  -1   -3.70    2.80
  -3  17  -1    0.20    3.10
  -3  17  -1   14.70    5.50
  -3  17  -1   -2.10    3.60
  -4 -17  -1    2.20    3.20
   4 -17   1   -2.90    3.00
   4 -17   1   -1.30    3.50
  -4  17  -1   -1.70    3.80
  -4  17  -1   -1.90    3.20
  -4  17  -1   11.80    6.00
   5 -17   1   -2.40    3.20
  -5 -17  -1    0.50    2.80
  -5  17  -1   14.70    6.10
  -5  17  -1   -1.30    3.40
  -5  17  -1    4.50    3.90
  -3 -18   1   -1.60    2.90
   3 -18  -1    1.40    3.30
   3 -18  -1   -6.20    2.60
  -3  18   1   -2.50    3.10
  -3  18   1   12.40    4.90
  -3  18   1   -1.20    3.30
   2 -18  -1   -3.20    3.20
  -2 -18   1    3.00    3.50
   2 -18  -1    1.70    3.30
  -2  18   1   -2.00    3.30
  -2  18   1   -5.90    3.10
   1 -18  -1   11.00    3.70
   1 -18  -1    6.00    3.70
  -1 -18   1    2.70    3.30
  -1 -18   1   10.10    3.80
  -1  18   1    5.60    3.90
   1  18  -1    6.70    3.40
   1  18  -1    5.90    3.30
  -1  18   1   14.40    4.40
   0 -18   1    1.00    3.10
   0 -18  -1    4.80    3.60
   0 -18   1   -2.40    2.90
   0 -18  -1   -2.90    2.70
   0  18   1   -4.70    2.60
   0  18  -1    4.50    3.40
   0  18  -1    1.30    3.50
   1 -18   1   -0.20    2.70
   1 -18   1    2.70    3.60
  -1 -18  -1   -2.70    3.30
  -1 -18  -1   -1.50    3.10
  -1  18  -1    1.50    3.30
   1  18   1    3.30    3.00
  -1  18  -1   -0.80    3.10
   2 -18   1    4.70    3.50
   2 -18   1    2.40    3.10
  -2 -18  -1    2.00    3.00
  -2  18  -1    1.70    3.80
   2  18   1    3.20    4.30
  -2  18  -1    3.10    3.50
 -14   0   2    5.20    3.80
 -13   0   2   -1.60    6.60
 -13   0   2    0.70    3.20
 -12   0   2   14.70    3.70
 -12   0   2   14.20    6.70
 -11   0   2    2.50    2.60
 -11   0   2   -9.60    4.70
 -10   0   2   10.40    1.80
 -10   0   2    4.40    4.90
  -9   0   2    2.30    1.40
  -9   0   2    1.80    4.00
  -8   0   2    0.30    1.20
  -8   0   2    2.20    3.50
  -7   0   2    0.30    0.90
  -7   0   2    1.40    1.10
  -7   0   2   -0.70    3.20
  -7   0   2    0.90    1.10
   6   0  -2  354.56   10.20
  -6   0   2  329.37   12.70
   6   0  -2  351.36   10.10
  -6   0   2  346.77   10.10
  -6   0   2  345.57   10.20
  -6   0   2  340.07   10.10
   5   0  -2    0.40    0.70
  -5   0   2   -1.20    0.70
   5   0  -2   -1.50    0.60
  -5   0   2   -1.20    2.20
  -5   0   2   -0.50    0.70
  -5   0   2    0.00    0.80
   4   0  -2  206.48    6.00
   4   0  -2  209.48    6.10
  -4   0   2  198.88    7.80
   4   0  -2  197.78    8.00
  -4   0   2  208.08    6.10
   4   0  -2  208.08    6.10
  -4   0   2  204.38    6.10
  -4   0   2  207.38    6.10
  -3   0   2   -0.50    1.50
  -3   0   2    0.30    0.60
  -3   0   2    0.30    0.60
   3   0  -2    0.40    0.50
   3   0  -2    0.30    0.60
   3   0  -2   -0.80    0.50
   2   0  -2 2589.24   68.99
  -2   0   2 2597.64   69.69
  -2   0   2 2657.23   69.89
  -2   0   2 2558.74   69.19
  -2   0   2 2569.14   69.49
   2   0  -2 2546.95   69.29
  -1   0   2   -3.00    0.30
  -1   0   2   -3.20    0.30
   1   0  -2   -3.20    0.30
   0   0  -2  224.98    6.40
   0   0  -2  224.18    6.10
   0   0  -2  221.98    6.30
  -1   0  -2   -0.60    0.50
   1   0   2    0.40    0.50
  -1   0  -2   -0.50    0.50
   1   0   2   -1.20    0.50
   1   0   2   -1.00    0.60
  -1   0  -2   -0.30    0.60
  -2   0  -2 2253.67   60.19
   2   0   2 2190.28   60.39
   2   0   2 2345.87   60.09
   2   0   2 2301.57   60.19
   2   0   2 2347.17   60.09
  -2   0  -2 2113.99   62.49
  -2   0  -2 2180.78   60.09
   3   0   2    0.30    0.80
   3   0   2    0.20    0.70
  -3   0  -2    1.30    1.60
  -3   0  -2    0.00    0.90
   3   0   2    0.80    1.40
  -3   0  -2   -1.80    0.90
   4   0   2   15.20    2.30
  -4   0  -2   16.00    1.60
   4   0   2   17.80    1.60
  -4   0  -2   13.40    2.30
   4   0   2   18.10    1.70
  -4   0  -2   12.90    1.70
  -5   0  -2    0.10    1.30
  -5   0  -2   -1.00    0.90
  -5   0  -2    0.60    2.20
  -6   0  -2  334.17   11.10
  -6   0  -2  327.47   12.50
  -6   0  -2  343.97   10.60
  -7   0  -2   -0.10    3.40
  -7   0  -2    0.60    1.50
  -7   0  -2    0.50    1.80
  -8   0  -2   22.20    2.60
  -8   0  -2   25.90    5.20
  -8   0  -2   24.40    3.40
  -9   0  -2    4.90    1.70
  -9   0  -2   -0.60    2.20
  -9   0  -2   -1.90    3.90
 -10   0  -2   58.59    7.40
 -10   0  -2   54.59    5.30
 -10   0  -2   53.69    3.90
 -11   0  -2    1.80    2.60
 -11   0  -2   -3.30    4.30
 -12   0  -2   12.70    3.80
 -13   0  -2   -2.00    3.20
 -14  -1   2   14.00    4.60
 -14   1   2    8.60    8.80
 -14   1   2   15.40    4.50
 -13  -1   2  -14.70    5.60
 -13  -1   2    1.40    3.30
 -13   1   2   -4.60    2.80
 -13   1   2  -14.50    5.80
 -12  -1   2    2.50    2.90
 -12  -1   2    3.30    5.70
 -12   1   2    8.40    3.40
 -12   1   2    5.60    5.80
 -11  -1   2   -0.90    4.80
 -11  -1   2   -2.90    2.20
 -11   1   2   -7.10    4.90
 -10  -1   2   10.80    5.00
 -10  -1   2   10.10    2.90
 -10   1   2   12.80    2.20
 -10   1   2    6.60    5.40
  -9  -1   2    2.80    1.20
  -9  -1   2    3.50    3.70
  -9   1   2   -0.50    1.40
  -9   1   2    3.60    1.40
  -9   1   2    2.10    4.60
  -8  -1   2   48.80    2.50
  -8  -1   2   45.70    2.50
  -8  -1   2   46.70    5.60
   8   1  -2   48.30    2.50
   8   1  -2   47.10    2.60
  -8   1   2   44.40    2.90
  -8   1   2   44.40    3.10
  -8   1   2   53.59    6.50
  -7  -1   2    1.20    0.90
  -7  -1   2   -1.10    0.80
  -7  -1   2    1.80    3.00
   7   1  -2    0.30    0.80
  -7   1   2   -0.30    1.20
   7   1  -2    0.60    0.80
  -7   1   2    3.80    3.40
  -7   1   2    1.00    1.00
  -6  -1   2   49.10    2.10
  -6  -1   2   48.20    4.30
  -6  -1   2   46.30    2.10
  -6   1   2   48.50    4.90
  -6   1   2   46.00    2.50
   6   1  -2   52.09    2.10
   6   1  -2   47.40    2.10
  -6   1   2   42.70    2.60
  -5  -1   2   65.49    2.50
  -5  -1   2   65.49    2.40
   5  -1  -2   72.49    2.90
   5  -1  -2   69.79    3.00
   5  -1  -2   67.49    2.80
  -5  -1   2   65.79    4.40
  -5  -1   2   66.59    2.40
  -5   1   2   72.59    2.90
  -5   1   2   67.79    3.00
  -5   1   2   71.69    3.00
  -5   1   2   66.69    5.00
   5   1  -2   71.69    2.50
   5   1  -2   69.39    2.50
   4  -1  -2  747.03   20.50
  -4  -1   2  751.72   20.10
   4  -1  -2  744.73   20.60
  -4  -1   2  726.63   22.00
  -4  -1   2  742.13   20.10
   4  -1  -2  757.92   20.70
  -4  -1   2  734.83   20.10
  -4   1   2  744.23   22.50
  -4   1   2  745.93   20.60
  -4   1   2  763.52   20.50
   4   1  -2  758.72   20.10
   4   1  -2  740.93   20.10
   3  -1  -2  607.74   16.60
   3  -1  -2  631.74   16.60
  -3  -1   2  585.84   16.00
  -3  -1   2  585.14   16.00
   3  -1  -2  586.54   16.40
  -3  -1   2  592.04   16.00
   3  -1  -2  603.34   17.90
  -3   1   2  589.94   16.50
  -3   1   2  588.54   18.00
   3   1  -2  598.74   16.00
  -3   1   2  610.04   16.80
  -3   1   2  604.04   16.50
   3   1  -2  598.74   16.00
   2  -1  -2  860.11   23.10
  -2  -1   2  854.21   22.50
  -2  -1   2  861.61   22.60
   2  -1  -2  842.62   23.90
   2  -1  -2  890.01   23.00
  -2  -1   2  854.61   22.50
   2  -1  -2  845.02   23.00
   2  -1  -2  873.41   23.10
  -2   1   2  841.72   23.00
   2   1  -2  768.72   22.50
  -2   1   2  860.01   23.10
  -2   1   2  827.82   24.00
  -2   1   2  869.11   23.10
  -2   1   2  846.82   23.00
   1  -1  -2    5.20    0.60
  -1  -1   2    4.70    0.40
   1  -1  -2    5.70    0.90
   1  -1  -2    4.50    0.50
   1  -1  -2    5.30    0.70
   1  -1  -2    6.30    0.70
  -1   1   2    6.00    0.70
   1   1  -2    4.40    0.40
  -1   1   2    6.10    0.60
  -1   1   2    4.80    0.60
  -1   1   2    5.30    0.70
  -1   1   2    5.80    1.00
   0  -1  -2 1654.33   42.80
   0  -1   2 1565.84   43.00
   0  -1  -2 1577.04   43.00
   0  -1   2 1555.34   43.00
   0  -1   2 1618.84   42.70
   0  -1   2 1645.14   42.70
   0  -1  -2 1578.24   43.30
   0   1   2 1634.54   42.60
   0   1   2 1624.34   43.50
   0   1  -2 1632.74   42.70
   0   1  -2 1611.14   42.90
   0   1   2 1580.94   42.70
   0   1  -2 1551.84   43.10
   0   1   2 1590.34   42.80
   1  -1   2  157.08    5.20
   1  -1   2  148.49    4.50
   1  -1   2  160.08    4.80
  -1  -1  -2  152.48    4.70
   1  -1   2  162.08    4.80
  -1  -1  -2  153.78    4.70
  -1   1  -2  150.68    4.70
  -1   1  -2  149.88    4.80
   1   1   2  161.38    4.30
  -1   1  -2  150.58    5.20
  -1   1  -2  151.18    4.50
   1   1   2  147.39    4.70
   1   1   2  163.68    4.70
   2  -1   2  244.48    8.20
   2  -1   2  255.97    7.40
  -2  -1  -2  227.38    7.30
  -2  -1  -2  236.38    7.20
   2  -1   2  254.37    7.30
  -2  -1  -2  237.48    7.20
   2   1   2  249.08    7.20
   2   1   2  246.28    7.40
  -2   1  -2  238.78    7.30
  -2   1  -2  240.78    7.40
  -2   1  -2  235.58    8.10
  -2   1  -2  245.98    7.30
   2   1   2  252.87    7.20
  -3  -1  -2    0.50    0.90
  -3  -1  -2   -0.40    1.00
  -3  -1  -2    0.00    1.20
   3  -1   2    2.10    1.90
   3  -1   2    0.80    0.80
   3  -1   2   -0.20    0.90
   3   1   2   -1.30    0.70
  -3   1  -2    0.40    0.80
  -3   1  -2    0.70    1.80
   3   1   2   -0.30    0.90
  -3   1  -2    1.00    0.90
  -4  -1  -2  221.38    8.00
  -4  -1  -2  229.98    7.20
   4  -1   2  258.27    9.60
  -4  -1  -2  217.48    7.50
   4   1   2  242.98    7.20
   4   1   2  234.08    7.20
  -4   1  -2  218.18    7.40
   4   1   2  232.28    7.70
  -4   1  -2  230.38    8.80
  -4   1  -2  217.58    7.30
  -5  -1  -2    2.00    2.00
  -5  -1  -2    0.00    1.30
  -5  -1  -2    2.40    1.10
  -5   1  -2    1.30    1.20
   5   1   2    2.50    1.50
  -5   1  -2    0.60    1.40
  -5   1  -2    1.20    2.70
  -6  -1  -2   21.50    2.70
  -6  -1  -2   26.30    3.60
  -6  -1  -2   22.20    2.10
  -6   1  -2   24.20    4.20
  -6   1  -2   23.10    2.70
  -6   1  -2   23.90    2.40
  -7  -1  -2  138.89    5.50
  -7  -1  -2  140.89    7.80
  -7  -1  -2  149.69    6.50
  -7   1  -2  143.99    5.80
  -7   1  -2  144.29    6.40
  -7   1  -2  147.59    8.90
  -8  -1  -2    3.90    2.40
  -8  -1  -2    6.50    3.80
  -8  -1  -2    1.30    1.50
  -8   1  -2    0.60    4.40
  -8   1  -2    4.60    1.90
  -8   1  -2    2.10    2.10
  -9  -1  -2   -0.60    1.40
  -9  -1  -2    0.50    3.70
  -9  -1  -2   -0.80    2.20
  -9   1  -2   -4.50    1.90
  -9   1  -2   -0.10    3.80
  -9   1  -2    0.40    1.70
 -10  -1  -2   -1.40    4.20
 -10  -1  -2    2.70    2.50
 -10  -1  -2    1.90    1.60
 -10   1  -2    4.90    2.70
 -10   1  -2    3.30    2.00
 -10   1  -2   -2.90    4.40
 -11  -1  -2    9.70    3.20
 -11  -1  -2    1.30    4.50
 -11   1  -2   10.70    5.10
 -11   1  -2    6.90    3.00
 -11   1  -2    7.40    2.30
 -12  -1  -2   19.40    4.30
 -12   1  -2   21.00    6.50
 -12   1  -2   18.90    4.10
 -13  -1  -2   -4.40    3.00
 -13   1  -2    0.60    3.20
 -14  -2   2    0.50    3.70
 -14   2   2    0.10    3.40
 -14   2   2  -11.40    7.20
 -13  -2   2    2.50    3.60
 -13   2   2    3.80    7.30
 -13   2   2   -2.20    3.00
 -12  -2   2   -9.00    4.80
 -12  -2   2   -1.20    2.70
 -12   2   2    2.70    6.50
 -11  -2   2    7.70    3.10
 -11  -2   2    6.10    5.10
 -11   2   2   15.10    2.50
 -11   2   2   10.20    5.70
 -10  -2   2    6.40    2.70
 -10  -2   2    0.20    3.90
 -10   2   2    8.30    2.10
 -10   2   2    6.50    4.90
 -10   2   2    7.90    1.90
  -9  -2   2    0.90    3.60
  -9  -2   2    2.20    1.00
  -9  -2   2   -0.80    2.10
  -9   2   2    2.30    4.60
  -9   2   2    0.10    1.40
  -9   2   2    2.50    1.60
  -8  -2   2   61.99    2.70
  -8  -2   2   70.09    6.00
  -8  -2   2   64.09    2.70
  -8   2   2   63.69    7.40
   8   2  -2   68.19    2.70
  -8   2   2   68.49    3.70
   8   2  -2   59.29    2.60
  -8   2   2   68.19    3.90
  -7  -2   2    8.70    2.90
  -7  -2   2    7.20    1.00
  -7  -2   2    9.10    1.10
   7   2  -2    9.00    1.00
   7   2  -2    7.70    1.00
  -7   2   2   11.20    4.30
  -7   2   2   10.50    1.80
  -7   2   2    9.60    1.90
  -6  -2   2    9.80    0.90
   6  -2  -2    9.10    1.50
  -6  -2   2    6.80    2.60
  -6  -2   2   11.30    1.00
  -6   2   2   12.70    3.60
  -6   2   2    9.30    1.50
   6   2  -2   10.90    0.90
  -6   2   2   10.80    1.80
   6   2  -2   10.60    0.90
  -5  -2   2   31.20    3.10
   5  -2  -2   29.80    2.10
  -5  -2   2   30.80    1.30
  -5  -2   2   30.40    1.20
   5   2  -2   30.90    1.20
  -5   2   2   29.50    2.20
  -5   2   2   30.40    4.10
   5   2  -2   31.80    1.30
   4  -2  -2   40.40    2.20
   4  -2  -2   47.50    2.40
  -4  -2   2   43.10    1.30
   4  -2  -2   43.80    2.30
  -4   2   2   40.30    2.20
  -4   2   2   43.80    4.00
   4   2  -2   43.10    1.30
  -4   2   2   47.10    2.20
   4   2  -2   43.50    1.30
   3  -2  -2   51.09    2.40
   3  -2  -2   51.89    2.40
   3  -2  -2   55.99    3.40
   3  -2  -2   53.49    2.40
  -3   2   2   54.19    2.40
  -3   2   2   53.29    2.40
  -3   2   2   49.00    2.40
  -3   2   2   45.80    2.50
  -3   2   2   53.09    3.60
   2  -2  -2  936.41   27.30
   2  -2  -2 1029.80   26.40
   2  -2  -2  976.20   26.30
  -2  -2   2  969.50   25.70
  -2  -2   2  972.30   25.70
   2  -2  -2  992.40   26.40
   2  -2  -2  969.90   26.40
  -2   2   2  933.71   26.30
   2   2  -2  970.30   25.70
  -2   2   2  916.91   26.30
   2   2  -2  966.90   25.70
  -2   2   2  961.60   26.30
  -2   2   2  980.80   26.50
  -2   2   2  972.20   27.50
   2   2  -2  960.60   25.70
   1  -2  -2  845.32   22.50
   1  -2  -2  820.52   23.10
   1  -2  -2  830.32   22.50
  -1  -2   2  806.22   22.30
   1  -2  -2  824.02   22.50
  -1  -2   2  853.01   22.30
   1  -2  -2  828.72   22.60
  -1   2   2  803.32   23.20
   1   2  -2  828.92   22.20
  -1   2   2  829.72   22.50
  -1   2   2  815.12   22.60
  -1   2   2  863.61   22.50
   1   2  -2  836.12   22.30
  -1   2   2  815.82   22.60
  -1   2   2  816.52   22.50
   1   2  -2  831.72   22.20
   1   2  -2  830.62   22.30
   0  -2  -2 2405.46   61.49
   0  -2  -2 2241.88   61.29
   0  -2   2 2330.87   63.39
   0  -2   2 2338.07   61.29
   0  -2   2 2276.87   62.09
   0  -2  -2 2208.28   61.89
   0  -2  -2 2185.28   62.89
   0  -2  -2 2224.18   61.99
   0  -2   2 2334.47   61.29
   0   2   2 2403.26   61.29
   0   2  -2 2355.76   62.09
   0   2  -2 2307.07   61.29
   0   2   2 2306.87   61.29
   0   2  -2 2233.08   61.99
   0   2   2 2359.26   61.29
   0   2   2 2270.67   61.39
   0   2  -2 2316.17   61.29
   0   2  -2 2389.56   61.29
   0   2   2 2232.68   63.79
   1  -2   2   42.00    2.10
  -1  -2  -2   43.50    2.00
   1  -2   2   40.40    1.80
   1  -2   2   46.90    3.10
  -1  -2  -2   51.29    2.10
  -1  -2  -2   44.60    2.00
   1   2   2   48.70    2.10
  -1   2  -2   42.00    2.20
   1   2   2   46.10    2.00
   1   2   2   48.40    2.00
  -1   2  -2   43.50    2.10
  -1   2  -2   46.00    1.80
  -1   2  -2   41.10    3.10
   2  -2   2   93.69    3.40
   2  -2   2   97.89    3.60
  -2  -2  -2   87.79    3.40
  -2  -2  -2   87.49    2.80
   2  -2   2   88.59    4.70
  -2   2  -2   89.29    3.60
  -2   2  -2   95.19    3.40
  -2   2  -2   88.49    3.30
   2   2   2   91.09    3.40
  -2   2  -2   87.69    4.60
  -2   2  -2   77.49    3.30
   2   2   2   89.49    3.20
   2   2   2   91.19    3.20
  -3  -2  -2  136.49    4.70
  -3  -2  -2  145.19    4.80
  -3  -2  -2  131.49    5.00
   3  -2   2  153.78    6.40
  -3   2  -2  143.49    5.00
  -3   2  -2  135.89    6.30
   3   2   2  156.08    4.80
  -4  -2  -2   21.40    2.20
  -4  -2  -2   24.80    1.80
  -4  -2  -2   22.60    2.30
   4   2   2   26.50    1.70
  -4   2  -2   22.60    3.30
  -4   2  -2   23.70    2.20
  -4   2  -2   25.50    2.20
  -5  -2  -2  105.69    4.70
  -5  -2  -2  107.39    5.10
  -5  -2  -2   95.69    4.00
   5   2   2  109.79    4.30
  -5   2  -2  102.39    4.50
  -5   2  -2   95.59    4.40
   5   2   2  111.99    4.00
  -5   2  -2  112.39    6.80
  -6  -2  -2   23.40    2.70
  -6  -2  -2   24.40    2.10
  -6  -2  -2   25.60    3.40
  -6   2  -2   19.80    2.30
  -6   2  -2   23.00    2.50
  -6   2  -2   23.40    4.60
  -7  -2  -2   24.20    2.40
  -7  -2  -2   30.80    4.10
  -7  -2  -2   30.40    3.30
  -7   2  -2   25.90    5.00
  -7   2  -2   27.70    3.00
  -8  -2  -2    0.40    2.20
  -8  -2  -2    0.50    1.30
  -8  -2  -2    0.90    3.50
  -8   2  -2    3.60    1.90
  -8   2  -2    0.40    4.70
  -8   2  -2   -2.00    1.90
  -9  -2  -2   12.40    2.90
  -9  -2  -2    9.70    4.20
  -9  -2  -2   10.30    1.90
  -9   2  -2    9.20    2.70
  -9   2  -2   13.20    5.00
  -9   2  -2   14.60    2.70
 -10  -2  -2   24.40    3.00
 -10  -2  -2   21.60    3.70
 -10  -2  -2   17.50    5.10
 -10   2  -2   21.70    3.60
 -10   2  -2   21.60    3.20
 -10   2  -2   21.60    5.90
 -11  -2  -2    2.10    2.90
 -11   2  -2    2.60    2.70
 -11   2  -2   -1.30    4.80
 -11   2  -2    0.00    2.10
 -12  -2  -2   -0.60    3.00
 -12   2  -2    0.90    2.90
 -12   2  -2   -0.30    5.50
 -13  -2  -2   -3.70    3.30
 -13   2  -2    4.80    3.70
 -14  -3   2   -0.30    3.80
 -14   3   2    1.70    3.40
 -14   3   2   -8.10    7.40
 -13  -3   2   -2.70    3.40
 -13   3   2    0.10    3.20
 -13   3   2    2.70    7.30
 -12  -3   2   -2.70    2.60
 -12  -3   2   -6.40    4.80
 -12   3   2   -7.10    5.10
 -11  -3   2   -4.70    3.90
 -11  -3   2    0.80    2.60
 -11   3   2    2.00    2.00
 -11   3   2    0.50    1.70
 -11   3   2   -5.20    5.10
 -10  -3   2    1.40    2.40
 -10  -3   2    1.50    3.80
 -10   3   2    2.60    1.90
 -10   3   2    2.40    5.10
 -10   3   2    3.90    1.90
  -9  -3   2   26.20    5.00
  -9  -3   2   27.10    3.60
  -9   3   2   27.80    6.10
  -9   3   2   27.30    2.90
  -9   3   2   24.80    3.00
  -8  -3   2   61.49    2.60
  -8  -3   2   69.49    4.80
  -8  -3   2   66.49    5.70
   8   3  -2   64.79    2.30
  -8   3   2   66.29    3.90
   8   3  -2   64.89    2.40
   8   3  -2   63.19    2.30
  -8   3   2   68.59    4.00
  -8   3   2   60.09    7.50
  -7  -3   2   -1.30    2.40
  -7  -3   2   -1.40    1.70
  -7  -3   2    2.70    0.60
   7   3  -2    1.40    0.50
   7   3  -2   -0.30    0.50
  -7   3   2    2.60    1.70
   7   3  -2    0.60    0.50
  -7   3   2    1.90    4.10
  -7   3   2    0.90    1.50
   6  -3  -2    0.70    1.30
  -6  -3   2    3.10    0.40
  -6  -3   2    3.20    2.00
   6   3  -2    2.90    0.40
  -6   3   2    3.40    3.50
  -6   3   2    3.70    1.60
   6   3  -2    2.10    0.40
   6   3  -2    2.80    0.40
  -6   3   2    4.80    1.40
   5  -3  -2   16.90    1.80
  -5  -3   2   23.10    2.90
  -5   3   2   19.60    2.00
  -5   3   2   20.90    4.00
   4  -3  -2  195.98    6.30
  -4   3   2  190.68    6.40
  -4   3   2  182.18    8.40
   3  -3  -2  159.78    5.70
   3  -3  -2  154.38    5.20
   3  -3  -2  149.69    5.10
  -3  -3   2  151.38    4.20
   3  -3  -2  146.09    5.20
  -3  -3   2  147.39    4.20
   3   3  -2  151.78    4.20
  -3   3   2  163.58    6.90
  -3   3   2  153.38    5.40
  -3   3   2  142.59    5.20
  -3   3   2  152.08    5.10
   2  -3  -2  132.29    5.70
  -2  -3   2  125.69    4.20
  -2  -3   2  117.99    3.80
  -2  -3   2  128.89    3.80
  -2  -3   2  129.79    3.80
   2  -3  -2  133.49    4.50
   2  -3  -2  127.69    4.40
  -2  -3   2  126.19    4.00
   2  -3  -2  139.39    4.60
   2  -3  -2  124.59    4.40
  -2   3   2  123.39    4.30
   2   3  -2  125.09    3.80
  -2   3   2  126.89    4.40
  -2   3   2  132.09    6.00
  -2   3   2  128.89    4.40
  -2   3   2  120.89    4.50
  -2   3   2  129.59    4.50
   2   3  -2  130.79    3.80
  -1  -3   2   44.10    1.90
   1  -3  -2   49.80    2.40
  -1  -3   2   46.30    1.60
   1  -3  -2   50.39    2.50
   1  -3  -2   47.60    2.20
   1  -3  -2   48.00    3.20
  -1  -3   2   47.30    2.00
   1  -3  -2   45.10    2.20
  -1  -3   2   47.70    2.00
  -1   3   2   50.29    2.20
  -1   3   2   46.00    2.50
  -1   3   2   49.20    2.30
   1   3  -2   44.40    1.90
   1   3  -2   52.69    2.00
  -1   3   2   42.30    2.30
  -1   3   2   48.50    3.60
   1   3  -2   47.70    2.00
  -1   3   2   43.90    2.10
   1   3  -2   50.69    1.90
   0  -3  -2  758.82   21.70
   0  -3   2  740.43   21.10
   0  -3  -2  762.42   21.30
   0  -3  -2  750.72   21.30
   0  -3  -2  768.42   21.40
   0  -3   2  797.02   22.30
   0  -3   2  757.42   21.20
   0  -3  -2  800.52   21.40
   0  -3   2  798.42   21.30
   0   3   2  782.82   21.20
   0   3  -2  778.12   21.20
   0   3  -2  795.72   22.30
   0   3   2  765.12   21.40
   0   3   2  781.62   21.30
   0   3  -2  767.92   21.30
   0   3   2  768.62   21.70
   0   3  -2  793.62   21.10
   0   3  -2  770.92   21.30
   0   3   2  817.32   21.40
   1  -3   2  350.66    9.90
   1  -3   2  322.17    9.60
   1  -3   2  340.17   11.00
  -1  -3  -2  332.17    9.80
   1  -3   2  320.27    9.80
  -1  -3  -2  331.17    9.70
  -1  -3  -2  321.17    9.70
  -1  -3  -2  339.77    9.80
  -1  -3  -2  334.47    9.60
   1   3   2  330.97    9.50
  -1   3  -2  334.57   10.00
   1   3   2  334.37    9.80
  -1   3  -2  352.56    9.70
  -1   3  -2  337.07   11.00
   1   3   2  341.57    9.70
  -1   3  -2  341.47    9.90
  -1   3  -2  345.57    9.90
   1   3   2  341.57    9.80
  -2  -3  -2    1.60    0.80
  -2  -3  -2    1.50    0.90
  -2  -3  -2    0.90    0.60
   2  -3   2    0.20    1.00
   2  -3   2    3.20    2.10
  -2  -3  -2    1.30    0.90
   2  -3   2    2.00    0.90
  -2   3  -2    1.30    0.90
   2   3   2    0.80    0.80
  -2   3  -2    2.40    0.90
  -2   3  -2   -0.70    1.00
  -2   3  -2    1.60    1.10
   2   3   2    2.50    0.90
   2   3   2    1.60    0.90
  -2   3  -2    1.40    1.90
  -3  -3  -2   29.30    2.10
  -3  -3  -2   29.30    1.70
  -3   3  -2   24.60    3.20
   3   3   2   30.30    1.80
  -3   3  -2   31.10    2.30
  -3   3  -2   28.40    2.20
   3   3   2   31.00    1.80
  -4  -3  -2   10.60    1.50
  -4  -3  -2    8.30    1.60
  -4   3  -2    8.10    1.50
   4   3   2   10.40    1.20
  -4   3  -2   11.20    3.00
   4   3   2   11.40    1.30
  -4   3  -2    9.60    1.70
  -5  -3  -2   15.50    2.10
  -5  -3  -2   18.50    1.80
  -5  -3  -2   19.40    2.30
  -5   3  -2   21.00    2.20
  -5   3  -2   15.90    2.10
  -5   3  -2   15.90    3.60
   5   3   2   18.60    1.70
   5   3   2   18.30    1.70
  -6  -3  -2    0.50    1.80
  -6  -3  -2    4.10    2.20
  -6  -3  -2    2.60    1.20
   6   3   2    1.70    1.00
  -6   3  -2    3.70    1.90
  -6   3  -2    1.40    1.50
  -6   3  -2    1.90    3.40
  -7  -3  -2   27.40    3.40
  -7  -3  -2   32.60    2.50
  -7  -3  -2   36.90    4.20
  -7   3  -2   35.70    5.90
  -7   3  -2   32.10    3.10
  -7   3  -2   37.30    3.50
  -8  -3  -2    1.80    2.10
  -8  -3  -2    1.80    3.10
  -8  -3  -2    1.70    1.40
  -8   3  -2    6.50    2.00
  -8   3  -2   -0.40    2.00
  -8   3  -2    2.20    4.60
  -9  -3  -2    5.10    3.60
  -9  -3  -2    9.60    2.90
  -9  -3  -2    2.00    1.50
  -9   3  -2    8.80    2.50
  -9   3  -2   -0.80    4.10
   9   3   2    6.60    1.40
  -9   3  -2    6.00    2.60
 -10  -3  -2    2.70    2.60
 -10  -3  -2   -3.80    5.80
 -10   3  -2    6.60    2.90
 -10   3  -2   -0.90    5.00
 -10   3  -2    5.50    2.20
 -11  -3  -2    4.50    3.10
 -11   3  -2   10.00    3.30
 -11   3  -2   17.90    6.40
 -11   3  -2    7.90    2.70
 -12  -3  -2    1.40    3.30
 -12   3  -2    1.40    3.00
 -12   3  -2   -1.50    5.50
 -13  -3  -2    4.50    3.70
 -13   3  -2    1.20    3.20
 -13   3  -2    2.70    6.30
 -14  -4   2    7.40    4.30
 -14   4   2    8.00    8.40
 -14   4   2   12.30    4.20
 -13  -4   2    4.20    3.50
 -13   4   2    0.30    6.70
 -12  -4   2   13.80    4.00
 -12   4   2    0.30    6.10
 -11  -4   2   15.90    3.80
 -11  -4   2   14.80    5.10
 -11   4   2   18.40    2.90
 -11   4   2   14.20    3.00
 -11   4   2    9.40    6.20
 -10  -4   2    0.30    2.30
 -10  -4   2   -1.70    3.60
 -10   4   2    2.80    2.10
 -10   4   2    4.20    5.40
 -10   4   2    1.70    1.90
  -9  -4   2   29.40    4.80
  -9  -4   2   30.00    3.80
  -9   4   2   27.50    6.30
  -9   4   2   32.10    3.20
  -9   4   2   35.00    3.70
  -8  -4   2   76.09    4.80
  -8  -4   2   66.19    5.80
  -8   4   2   71.89    4.60
  -8   4   2   71.89    4.20
  -8   4   2   64.99    8.00
   7  -4  -2   21.70    2.50
  -7  -4   2   23.40    3.60
  -7  -4   2   26.80    3.10
  -7   4   2   21.20    4.80
  -7   4   2   20.80    2.50
  -7   4   2   20.80    2.70
  -6  -4   2   54.89    4.30
  -6  -4   2   53.39    3.50
   6  -4  -2   50.49    3.10
  -6   4   2   46.80    3.20
  -6   4   2   56.49    6.30
  -6   4   2   50.69    3.40
   5  -4  -2    0.50    1.30
  -5  -4   2    1.40    1.20
  -5   4   2    0.40    1.20
  -5   4   2    3.20    3.30
   4  -4  -2    7.80    1.50
   4  -4  -2    3.50    1.40
  -4  -4   2    5.60    1.20
  -4  -4   2    3.90    0.50
  -4  -4   2    4.60    1.30
  -4   4   2    2.10    3.00
   4   4  -2    3.40    0.40
   4   4  -2    3.50    0.50
  -4   4   2    2.10    1.20
  -3  -4   2    2.50    0.50
   3  -4  -2   -0.10    0.90
  -3  -4   2    0.30    0.50
  -3  -4   2    1.10    0.80
  -3  -4   2    0.90    0.90
   3  -4  -2    1.60    1.20
  -3   4   2    0.10    2.40
   3   4  -2    2.00    0.50
  -3   4   2    0.10    1.10
   3   4  -2    0.80    0.50
  -3   4   2    1.10    1.10
  -2  -4   2  314.17    9.60
  -2  -4   2  326.67    9.30
  -2  -4   2  335.17    9.30
  -2  -4   2  324.27    9.30
   2  -4  -2  330.57    9.90
   2  -4  -2  335.17    9.90
  -2  -4   2  326.57    9.30
  -2   4   2  338.47    9.70
  -2   4   2  326.97   10.00
  -2   4   2  324.57   11.50
   2   4  -2  332.27    9.60
  -2   4   2  321.17   10.10
   2   4  -2  318.57    9.20
   2   4  -2  332.47    9.20
  -1  -4   2  193.28    6.00
  -1  -4   2  190.88    6.00
  -1  -4   2  200.78    6.10
   1  -4  -2  186.98    6.10
   1  -4  -2  194.18    7.30
   1  -4  -2  190.48    6.30
   1  -4  -2  201.18    6.50
   1  -4  -2  194.18    6.40
  -1  -4   2  200.08    7.20
  -1  -4   2  194.78    5.50
  -1  -4   2  189.78    6.10
  -1   4   2  199.08    7.50
  -1   4   2  197.78    6.10
  -1   4   2  200.38    6.30
  -1   4   2  199.48    6.40
   1   4  -2  185.58    5.90
   1   4  -2  203.08    6.00
  -1   4   2  198.58    6.50
  -1   4   2  205.08    6.30
   1   4  -2  197.88    6.00
   0  -4  -2    0.90    0.80
   0  -4   2    1.70    1.70
   0  -4  -2    1.90    0.90
   0  -4   2    1.00    0.90
   0  -4   2    2.60    1.00
   0  -4  -2    1.60    0.90
   0  -4  -2    3.00    1.50
   0  -4   2    1.20    0.70
   0  -4  -2    1.80    1.10
   0   4  -2   -0.10    1.50
   0   4   2    1.70    1.10
   0   4  -2    0.60    0.30
   0   4  -2    0.90    0.90
   0   4  -2    0.70    0.70
   0   4   2    0.50    1.50
   0   4  -2    1.70    1.00
   0   4   2    0.80    0.80
   0   4   2    2.20    1.00
   0   4   2    1.00    0.90
   0   4   2    0.90    1.00
   1  -4   2  688.03   19.60
  -1  -4  -2  689.53   19.80
  -1  -4  -2  684.03   19.60
   1  -4   2  703.43   19.70
  -1  -4  -2  696.53   19.80
   1  -4   2  727.73   19.90
  -1  -4  -2  712.13   19.70
  -1  -4  -2  671.03   19.50
   1   4   2  713.23   19.60
  -1   4  -2  713.23   19.60
   1   4   2  715.53   19.60
  -1   4  -2  748.23   20.10
  -1   4  -2  689.73   21.00
  -1   4  -2  727.83   20.00
  -1   4  -2  702.73   19.80
   1   4   2  712.53   19.70
   1   4   2  688.93   19.60
  -2  -4  -2  146.99    4.80
  -2  -4  -2  140.79    5.10
  -2  -4  -2  152.88    4.80
   2  -4   2  148.99    5.10
   2  -4   2  144.09    5.20
  -2  -4  -2  159.38    5.00
  -2  -4  -2  141.89    5.00
  -2   4  -2  145.99    5.40
  -2   4  -2  143.99    6.60
  -2   4  -2  142.19    5.30
   2   4   2  153.28    5.00
  -3  -4  -2   22.60    2.10
  -3  -4  -2   26.70    1.60
  -3  -4  -2   24.40    1.70
  -3  -4  -2   20.00    1.90
  -3   4  -2   26.80    2.30
   3   4   2   23.60    1.80
  -3   4  -2   21.30    2.20
   3   4   2   24.40    1.70
  -3   4  -2   23.90    3.40
  -4  -4  -2   51.29    3.00
  -4  -4  -2   55.89    2.60
  -4  -4  -2   47.20    2.90
   4   4   2   51.29    2.60
  -4   4  -2   47.50    3.20
   4   4   2   56.49    2.60
  -4   4  -2   50.29    4.90
  -4   4  -2   50.69    3.10
  -5  -4  -2   76.69    3.80
  -5  -4  -2   72.69    3.90
   5   4   2   72.99    3.20
   5   4   2   80.79    3.50
  -5   4  -2   71.49    6.20
  -5   4  -2   75.19    3.90
  -6  -4  -2    4.60    2.00
  -6  -4  -2    3.50    2.00
  -6   4  -2   12.20    4.20
   6   4   2    3.00    1.10
  -6   4  -2    3.00    1.90
  -6   4  -2    4.00    1.80
  -7  -4  -2   14.90    2.80
  -7  -4  -2   10.80    3.00
   7   4   2    9.00    1.50
  -7   4  -2    7.30    2.30
  -7   4  -2   11.80    2.50
  -7   4  -2    8.50    4.60
  -8  -4  -2   16.60    3.60
  -8  -4  -2   22.60    3.30
   8   4   2   17.20    1.90
  -8   4  -2   16.20    2.70
  -8   4  -2   16.70    2.80
  -8   4  -2   13.30    5.40
  -9  -4  -2   88.59    6.70
  -9  -4  -2   97.59    5.90
  -9   4  -2   80.59    8.40
   9   4   2   84.49    3.90
  -9   4  -2   94.19    5.60
  -9   4  -2   79.39    5.40
  -9   4  -2   88.79    5.10
 -10  -4  -2   -3.10    2.30
 -10   4  -2    2.60    2.30
 -10   4  -2    1.00    2.40
 -10   4  -2    1.30    4.50
 -11  -4  -2   -0.60    2.90
 -11   4  -2   -0.20    4.80
 -11   4  -2    6.10    3.00
 -11   4  -2    5.40    2.70
 -12  -4  -2    9.20    3.90
 -12   4  -2    4.60    6.00
 -12   4  -2    3.40    3.20
 -12   4  -2    6.60    2.90
 -13  -4  -2   -0.60    3.50
 -13   4  -2    2.70    6.60
 -13   4  -2    4.60    3.50
 -13  -5   2    5.50    3.80
 -13   5   2    8.00    7.90
 -12  -5   2    1.80    3.00
 -12   5   2    1.90    6.50
 -12   5   2    1.40    2.50
 -12   5   2    3.50    2.50
 -11  -5   2    0.40    2.70
 -11   5   2    0.30    2.10
 -11   5   2   -2.90    5.50
 -11   5   2   -1.40    2.00
 -10  -5   2   -0.60    2.60
 -10  -5   2   -5.10    3.20
 -10   5   2    3.10    2.00
 -10   5   2   -1.50    5.20
 -10   5   2    2.80    2.30
  -9  -5   2   -2.30    2.80
  -9  -5   2   -1.40    2.00
  -9   5   2    1.70    2.00
  -9   5   2    2.00    2.00
  -9   5   2   -0.60    4.80
  -8  -5   2  275.27   10.30
  -8  -5   2  285.47   11.60
  -8   5   2  272.87   14.50
  -8   5   2  266.17    9.90
  -8   5   2  287.17   10.40
   7  -5  -2    1.30    1.70
  -7  -5   2    0.30    2.30
  -7  -5   2   -1.30    2.00
  -7   5   2   -0.80    2.00
  -7   5   2    3.80    4.90
  -7   5   2   -0.10    1.80
   6  -5  -2   44.90    3.20
  -6  -5   2   47.10    3.30
  -6  -5   2   44.60    3.20
  -6   5   2   40.70    3.40
  -6   5   2   45.10    6.20
   5  -5  -2    7.50    1.80
  -5  -5   2    6.20    1.50
   5  -5  -2    7.90    1.80
  -5  -5   2    7.50    0.70
  -5  -5   2    9.70    1.70
  -5   5   2    9.30    4.10
   5   5  -2    7.10    0.60
  -5   5   2    5.10    1.70
   5   5  -2    8.00    0.60
  -4  -5   2   43.00    2.60
  -4  -5   2   48.30    1.80
   4  -5  -2   50.49    2.80
  -4  -5   2   42.20    2.60
  -4  -5   2   44.10    1.80
   4  -5  -2   44.80    2.90
  -4   5   2   52.89    5.60
   4   5  -2   45.10    1.70
  -4   5   2   38.60    2.80
   3  -5  -2    7.30    1.50
  -3  -5   2    9.90    1.00
   3  -5  -2    9.30    1.80
  -3  -5   2    9.20    1.20
  -3  -5   2    6.90    1.20
  -3  -5   2    8.70    1.00
   3   5  -2   10.10    1.00
   3   5  -2    8.40    0.90
  -3   5   2    5.60    1.60
  -3   5   2   10.80    1.80
  -3   5   2   10.00    3.40
  -2  -5   2  112.09    3.80
  -2  -5   2  108.69    3.80
   2  -5  -2  108.89    4.40
  -2  -5   2  113.59    3.80
   2  -5  -2  102.99    4.20
  -2  -5   2  106.79    4.10
  -2  -5   2  118.59    5.60
  -2  -5   2  103.19    3.60
  -2   5   2  111.19    4.30
   2   5  -2  111.69    3.70
   2   5  -2  101.29    3.70
  -2   5   2  105.89    4.40
  -2   5   2  110.19    6.10
  -2   5   2  106.99    4.50
  -1  -5   2  126.99    4.50
  -1  -5   2  127.79    4.60
  -1  -5   2  132.69    4.50
  -1  -5   2  132.79    4.00
   1  -5  -2  125.09    4.90
   1  -5  -2  137.79    6.00
   1  -5  -2  130.39    4.80
  -1  -5   2  134.69    4.60
   1  -5  -2  130.99    4.60
  -1   5   2  128.29    4.90
   1   5  -2  141.89    4.50
  -1   5   2  131.89    6.20
   1   5  -2  134.99    4.00
   1   5  -2  137.09    4.60
  -1   5   2  127.69    5.00
  -1   5   2  135.69    4.50
   1   5  -2  128.19    4.50
   0  -5  -2   41.80    2.50
   0  -5  -2   41.10    2.20
   0  -5   2   43.80    2.40
   0  -5   2   40.00    2.20
   0  -5  -2   47.00    2.50
   0  -5   2   48.20    2.90
   0  -5  -2   43.40    3.30
   0   5  -2   40.50    1.50
   0   5   2   42.20    2.50
   0   5   2   43.10    3.10
   0   5  -2   51.99    2.30
   0   5  -2   42.60    2.30
   0   5  -2   40.80    3.40
   0   5   2   44.90    2.20
   0   5   2   39.90    2.60
   1  -5   2  423.46   12.60
  -1  -5  -2  428.86   12.80
  -1  -5  -2  433.36   12.60
  -1  -5  -2  425.46   13.10
   1  -5   2  413.56   12.70
  -1  -5  -2  416.56   12.60
  -1  -5  -2  460.75   13.30
  -1   5  -2  451.75   12.00
   1   5   2  432.46   12.80
  -1   5  -2  442.26   12.90
  -1   5  -2  440.56   13.00
   1   5   2  440.66   12.60
  -1   5  -2  431.36   14.20
   1   5   2  435.36   12.70
   1   5   2  430.06   12.90
   2  -5   2  178.48    6.20
  -2  -5  -2  179.68    5.90
  -2  -5  -2  182.68    6.20
  -2  -5  -2  185.08    6.10
   2  -5   2  177.68    6.30
  -2  -5  -2  173.88    6.20
  -2  -5  -2  187.88    6.10
  -2   5  -2  182.98    6.40
  -2   5  -2  174.98    7.90
   2   5   2  184.48    6.10
  -2   5  -2  188.28    6.60
  -3  -5  -2    1.20    1.20
  -3  -5  -2    0.50    1.10
  -3  -5  -2   -0.60    0.90
   3  -5   2    0.90    1.20
  -3  -5  -2    1.00    0.80
   3  -5   2    2.20    1.40
  -3  -5  -2   -0.30    1.00
  -3   5  -2    2.10    2.60
   3   5   2    1.20    1.00
  -3   5  -2   -1.20    1.30
  -3   5  -2   -0.80    1.30
  -4  -5  -2    0.20    0.90
  -4  -5  -2    2.20    1.30
  -4  -5  -2    1.30    1.00
  -4  -5  -2    0.50    1.20
  -4   5  -2    1.60    2.90
  -4   5  -2   -0.50    1.30
   4   5   2    0.00    1.00
  -4   5  -2    1.60    1.50
  -5  -5  -2   47.20    3.20
  -5  -5  -2   43.90    2.80
  -5  -5  -2   45.80    3.30
  -5  -5  -2   40.80    2.30
  -5   5  -2   47.80    3.80
  -5   5  -2   45.20    5.60
   5   5   2   45.10    2.50
  -5   5  -2   49.30    3.20
  -6  -5  -2   10.40    2.40
  -6  -5  -2   14.40    2.30
  -6  -5  -2   11.30    1.60
  -6  -5  -2   12.20    2.20
   6   5   2   11.70    1.60
  -6   5  -2   10.50    2.40
  -6   5  -2   13.90    4.60
  -6   5  -2   12.40    2.30
  -7  -5  -2    3.60    2.50
  -7  -5  -2    3.90    2.30
   7   5   2    5.80    1.40
  -7   5  -2    9.60    4.90
  -7   5  -2    4.30    2.30
  -7   5  -2    7.70    2.50
  -8  -5  -2    1.20    2.20
  -8  -5  -2   -2.80    2.50
  -8   5  -2   -2.80    1.70
  -8   5  -2    2.00    4.20
  -8   5  -2   -1.30    1.90
   8   5   2   -0.50    1.10
  -9  -5  -2   -0.10    2.40
  -9   5  -2    1.50    2.00
  -9   5  -2    1.20    4.40
  -9   5  -2    1.30    2.10
 -10  -5  -2   84.19    6.20
 -10   5  -2   87.29    5.80
 -10   5  -2   85.19    5.30
 -10   5  -2   73.69    9.00
 -10   5  -2   86.89    5.90
 -11  -5  -2   22.10    4.20
 -11   5  -2   22.90    3.70
 -11   5  -2   24.80    6.60
 -11   5  -2   22.70    4.10
 -12  -5  -2    5.30    3.70
 -12   5  -2   11.00    6.40
 -12   5  -2    4.50    3.00
 -12   5  -2   10.90    3.80
 -13  -5  -2   -4.40    3.30
 -13  -5  -2    3.20    3.00
 -13   5  -2    0.50    3.10
 -13   5  -2    4.00    6.00
 -13  -6   2    4.50    2.80
 -13  -6   2   -0.70    3.40
 -13   6   2   -1.20    6.80
 -12  -6   2    0.40    2.40
 -12  -6   2    1.10    3.50
 -12   6   2    7.90    2.90
 -12   6   2   10.60    7.50
 -12   6   2    2.00    2.60
 -11  -6   2    2.60    2.40
 -11  -6   2    0.00    2.60
 -11   6   2   -2.00    2.10
 -11   6   2   -0.60    6.40
 -11   6   2    0.00    2.30
 -10  -6   2    2.20    3.40
 -10  -6   2    0.80    2.70
 -10  -6   2    2.60    2.00
 -10   6   2    3.30    2.50
 -10   6   2   -0.30    2.10
 -10   6   2   -1.40    5.60
  -9  -6   2    0.70    2.30
  -9  -6   2    5.00    2.10
  -9  -6   2    0.60    2.80
  -9   6   2    5.50    5.50
  -9   6   2    0.00    2.30
  -9   6   2    3.50    2.10
  -8  -6   2  122.89    6.20
  -8  -6   2  130.39    7.30
   8  -6  -2  120.39    5.90
  -8  -6   2  129.49    6.20
  -8   6   2  135.69    6.70
  -8   6   2  119.49    6.00
  -8   6   2  131.59   10.60
  -7  -6   2   84.69    5.70
  -7  -6   2   91.29    4.80
   7  -6  -2   86.59    4.80
  -7  -6   2   79.99    4.80
  -7   6   2   88.09    5.20
  -7   6   2   97.69    9.50
  -7   6   2   92.09    5.10
  -6  -6   2   15.60    2.50
  -6  -6   2   15.60    2.30
  -6  -6   2   16.50    0.90
   6  -6  -2   17.00    2.70
   6   6  -2   17.60    0.80
  -6   6   2   13.10    2.50
   6   6  -2   17.10    0.90
  -6   6   2   19.60    5.40
  -5  -6   2    7.90    0.90
  -5  -6   2    8.80    1.80
   5  -6  -2   10.20    2.10
   5  -6  -2    9.20    1.90
  -5  -6   2    7.90    1.60
  -5   6   2    5.60    4.30
   5   6  -2    8.00    0.80
  -5   6   2    5.30    1.90
   5   6  -2    9.40    0.90
   4  -6  -2   19.50    2.30
  -4  -6   2   19.70    1.40
  -4  -6   2   20.00    2.00
  -4  -6   2   18.80    1.30
   4  -6  -2   21.40    2.50
  -4  -6   2   15.70    1.80
  -4   6   2   18.80    4.50
   4   6  -2   19.00    1.30
  -4   6   2   16.20    2.30
  -3  -6   2   73.89    3.00
   3  -6  -2   71.99    3.70
  -3  -6   2   71.49    2.90
   3  -6  -2   80.99    3.90
  -3  -6   2   70.79    3.40
  -3  -6   2   71.49    2.90
   3   6  -2   71.79    2.80
  -3   6   2   73.39    6.10
   3   6  -2   67.59    2.80
  -3   6   2   68.49    3.80
  -3   6   2   74.99    4.00
  -2  -6   2   25.60    1.90
  -2  -6   2   21.20    1.40
  -2  -6   2   21.80    1.80
  -2  -6   2   21.20    1.90
  -2  -6   2   21.60    1.80
   2  -6  -2   17.00    2.10
   2  -6  -2   20.50    2.10
  -2   6   2   22.70    3.60
  -2   6   2   20.80    2.40
   2   6  -2   25.40    1.80
   2   6  -2   19.30    1.70
  -2   6   2   22.60    2.30
  -1  -6   2 1263.67   33.30
   1  -6  -2 1194.28   34.00
  -1  -6   2 1202.48   34.10
   1  -6  -2 1240.58   34.50
  -1  -6   2 1217.08   34.00
   1  -6  -2 1217.18   34.40
  -1   6   2 1266.97   34.60
  -1   6   2 1262.87   34.70
  -1   6   2 1274.57   35.80
   1   6  -2 1227.98   34.00
   1   6  -2 1292.77   33.30
   0  -6  -2   18.40    2.00
   0  -6  -2   13.00    1.60
   0  -6   2   12.70    1.50
   0  -6  -2   16.60    2.70
   0  -6   2   13.40    1.70
   0  -6  -2   14.90    1.60
   0   6   2   15.50    2.50
   0   6   2   16.90    1.90
   0   6   2   14.30    1.90
   0   6  -2   13.20    2.60
   0   6  -2   13.60    0.90
   0   6   2   15.90    1.70
   0   6  -2   10.70    1.60
   1  -6   2    4.30    1.40
  -1  -6  -2    5.40    2.00
  -1  -6  -2    3.80    1.30
   1  -6   2    7.00    1.30
  -1  -6  -2    5.40    1.20
  -1  -6  -2    5.00    1.40
   1   6   2    8.20    1.60
  -1   6  -2    5.70    0.80
   1   6   2    6.10    1.60
   1   6   2    6.70    1.50
  -1   6  -2    5.10    2.40
  -1   6  -2    6.70    1.50
   2  -6   2   41.00    2.60
  -2  -6  -2   34.30    2.50
  -2  -6  -2   39.40    2.50
   2  -6   2   37.50    2.70
  -2  -6  -2   33.40    2.30
  -2  -6  -2   42.20    3.00
   2   6   2   37.20    2.40
  -2   6  -2   35.60    3.00
   2   6   2   39.00    2.50
  -2   6  -2   40.90    4.40
  -2   6  -2   30.90    2.70
  -3  -6  -2    5.70    1.50
   3  -6   2    7.40    1.60
  -3  -6  -2    7.50    1.40
   3  -6   2    7.40    1.70
  -3  -6  -2    7.60    1.50
  -3  -6  -2    8.30    1.60
  -3   6  -2    6.50    1.50
   3   6   2    7.40    1.40
  -3   6  -2    3.80    2.90
  -3   6  -2    7.10    1.90
  -4  -6  -2   24.40    2.60
  -4  -6  -2   23.90    2.00
   4  -6   2   20.70    2.40
   4  -6   2   21.40    2.50
  -4  -6  -2   29.60    2.70
  -4  -6  -2   24.90    2.10
  -4   6  -2   22.10    2.80
  -4   6  -2   24.40    4.50
   4   6   2   22.50    2.00
  -4   6  -2   20.80    2.60
  -5  -6  -2   21.50    2.60
  -5  -6  -2   20.00    2.00
  -5  -6  -2   25.50    2.20
  -5  -6  -2   19.20    2.10
  -5  -6  -2   17.10    2.60
  -5   6  -2   21.70    2.80
   5   6   2   21.40    2.00
  -5   6  -2   19.80    4.30
  -5   6  -2   21.20    3.00
  -6  -6  -2    3.60    1.80
  -6  -6  -2    3.20    1.30
  -6  -6  -2    4.70    2.00
  -6  -6  -2    0.20    1.90
  -6   6  -2    2.40    4.30
  -6   6  -2    3.10    2.10
  -6   6  -2    0.60    1.70
   6   6   2    3.00    1.30
  -7  -6  -2   -1.40    1.20
  -7  -6  -2   -1.10    1.90
  -7  -6  -2   -0.10    2.00
  -7  -6  -2   -1.30    1.60
  -7   6  -2   -0.70    4.20
  -7   6  -2    1.60    1.90
   7   6   2   -0.80    1.10
  -7   6  -2    0.20    2.10
  -8  -6  -2    8.50    2.30
  -8  -6  -2    8.00    2.80
  -8  -6  -2   11.50    1.70
  -8   6  -2    7.10    2.60
  -8   6  -2    7.70    4.80
   8   6   2    9.90    1.60
  -8   6  -2   13.60    2.90
  -9  -6  -2    7.00    2.80
  -9  -6  -2    3.90    2.20
  -9   6  -2    6.10    2.70
  -9   6  -2    5.70    2.60
  -9   6  -2    2.90    4.80
 -10  -6  -2   -0.30    2.70
 -10  -6  -2    2.40    2.30
 -10   6  -2    5.30    2.70
 -10   6  -2    4.20    2.70
 -10   6  -2    1.20    4.90
 -10   6  -2    6.30    2.60
 -11  -6  -2    5.80    3.40
 -11  -6  -2    2.00    2.40
 -11   6  -2   -1.70    5.10
 -11   6  -2   -0.10    2.60
 -11   6  -2   -1.60    2.60
 -12  -6  -2    0.30    3.80
 -12  -6  -2   -0.90    2.30
 -12   6  -2    3.40    3.40
 -12   6  -2   -2.20    2.60
 -12   6  -2    0.90    6.20
 -13  -6  -2    5.00    4.10
 -13  -6  -2   10.10    3.30
 -13   6  -2    5.90    3.70
 -13   6  -2    7.50    7.10
 -13  -7   2   -1.00    2.40
 -13  -7   2   -1.50    3.30
 -13   7   2   -4.60    7.50
 -12  -7   2    2.00    2.80
 -12  -7   2    0.80    3.10
 -12   7   2   -8.30    6.70
 -12   7   2    1.60    2.40
 -12   7   2    7.90    3.20
 -11  -7   2    9.20    2.80
 -11  -7   2    4.60    3.20
 -11   7   2   14.00    6.80
 -11   7   2    9.20    3.10
 -11   7   2   10.60    3.00
 -10  -7   2    2.30    2.60
 -10  -7   2    2.40    2.10
 -10   7   2   -1.40    5.10
 -10   7   2    3.00    2.40
 -10   7   2    0.80    2.20
  -9  -7   2    3.30    2.40
  -9  -7   2   -1.30    2.60
  -9  -7   2    0.00    1.90
  -9   7   2   -2.70    2.30
  -9   7   2   -1.20    5.30
  -9   7   2    0.70    2.10
   8  -7  -2   24.00    3.20
  -8  -7   2   29.50    3.70
  -8  -7   2   25.10    3.20
  -8  -7   2   29.30    4.10
  -8   7   2   24.40    3.30
  -8   7   2   23.40    3.60
  -8   7   2   20.30    6.30
  -7  -7   2   37.70    3.60
  -7  -7   2   45.10    4.00
   7  -7  -2   44.60    4.00
  -7   7   2   46.80    4.40
  -7   7   2   40.20    7.30
  -7   7   2   39.70    3.90
  -6  -7   2   25.50    2.80
   6  -7  -2   28.50    3.30
  -6  -7   2   26.50    1.40
  -6  -7   2   33.90    3.30
   6   7  -2   23.70    1.30
   6   7  -2   27.80    1.40
  -6   7   2   17.40    5.90
  -6   7   2   31.80    3.40
   5  -7  -2    5.10    2.00
   5  -7  -2    4.20    1.80
  -5  -7   2    8.50    1.10
  -5  -7   2   11.50    2.10
  -5  -7   2    7.80    1.10
  -5  -7   2   10.60    2.00
  -5   7   2   12.40    4.90
   5   7  -2    8.50    1.00
  -5   7   2    8.10    2.20
  -4  -7   2   24.80    1.80
  -4  -7   2   21.50    2.10
   4  -7  -2   21.70    2.70
  -4  -7   2   19.10    2.20
   4  -7  -2   21.40    2.50
  -4  -7   2   21.70    1.80
   4   7  -2   22.30    1.70
   4   7  -2   23.90    1.70
  -4   7   2   18.80    2.60
  -4   7   2   19.10    4.70
  -3  -7   2   18.40    2.00
   3  -7  -2   18.30    2.20
  -3  -7   2   16.90    1.70
  -3  -7   2   19.20    1.80
  -3  -7   2   19.40    1.80
   3  -7  -2   18.80    2.60
  -3   7   2   16.20    4.00
   3   7  -2   20.90    1.70
  -3   7   2   16.80    2.40
   3   7  -2   23.00    2.00
  -2  -7   2   12.50    1.70
   2  -7  -2    9.70    2.00
  -2  -7   2   12.60    1.70
   2  -7  -2    7.40    1.60
  -2  -7   2   12.80    1.30
  -2   7   2   11.00    2.00
   2   7  -2   12.30    1.20
  -2   7   2    9.60    1.70
   2   7  -2   11.90    1.60
  -2   7   2   12.00    3.50
  -1  -7   2   80.19    3.70
   1  -7  -2   80.49    4.10
   1  -7  -2   79.59    3.60
  -1  -7   2   84.59    2.90
  -1  -7   2   85.09    3.70
   1  -7  -2   86.39    4.00
   1   7  -2   88.79    3.70
  -1   7   2   86.19    4.30
   1   7  -2   87.39    2.90
  -1   7   2   87.69    5.60
  -1   7   2   76.09    4.00
   0  -7  -2   24.60    2.50
   0  -7   2   24.80    2.20
   0  -7  -2   25.50    2.30
   0  -7  -2   25.20    2.00
   0  -7   2   23.50    2.30
   0   7   2   24.40    2.50
   0   7   2   22.90    2.40
   0   7  -2   25.10    3.50
   0   7  -2   22.80    1.30
   0   7  -2   24.10    2.30
   0   7   2   25.80    3.20
  -1  -7  -2    2.20    1.20
   1  -7   2    1.90    1.50
  -1  -7  -2    1.10    1.10
   1  -7   2    0.90    1.20
  -1  -7  -2    1.80    1.40
   1   7   2    1.40    1.50
   1   7   2    3.70    1.50
  -1   7  -2    2.20    1.40
   1   7   2    2.20    1.30
  -1   7  -2    2.20    0.70
  -1   7  -2    3.00    2.50
  -2  -7  -2    9.10    1.70
  -2  -7  -2    9.40    1.60
   2  -7   2    9.00    1.70
  -2  -7  -2   11.20    2.30
  -2  -7  -2    9.60    1.80
   2  -7   2   10.10    1.90
  -2   7  -2    8.10    1.90
  -2   7  -2    9.70    3.10
  -2   7  -2    8.90    1.20
  -2   7  -2    7.70    1.90
   2   7   2   11.40    1.80
   2   7   2    8.30    1.60
  -3  -7  -2    2.30    1.70
  -3  -7  -2    1.00    1.40
   3  -7   2    3.80    1.50
  -3  -7  -2    0.20    1.40
   3  -7   2   -1.30    1.50
  -3  -7  -2    2.40    1.40
   3   7   2    1.60    1.30
  -3   7  -2   -1.60    2.90
  -3   7  -2    1.60    1.80
  -3   7  -2    3.40    1.80
   3   7   2    1.90    1.30
  -4  -7  -2    2.10    1.60
  -4  -7  -2    3.80    1.70
  -4  -7  -2    4.00    1.50
   4  -7   2    3.20    1.80
  -4  -7  -2    1.90    1.50
   4  -7   2    4.20    1.70
  -4   7  -2    2.50    1.80
  -4   7  -2    1.30    2.70
  -4   7  -2    2.30    1.90
   4   7   2    1.90    1.40
   4   7   2    1.00    1.30
  -5  -7  -2   74.29    3.70
  -5  -7  -2   60.29    4.00
  -5  -7  -2   67.99    4.20
  -5  -7  -2   69.09    3.50
  -5   7  -2   67.69    4.40
   5   7   2   70.99    3.50
  -5   7  -2   60.49    6.90
  -5   7  -2   69.89    4.70
  -6  -7  -2    2.80    2.10
  -6  -7  -2    2.40    1.80
  -6  -7  -2    0.20    1.50
  -6  -7  -2    0.10    1.40
  -6   7  -2    2.90    2.20
  -6   7  -2    4.00    3.70
  -6   7  -2    2.70    2.40
   6   7   2    1.10    1.30
  -7  -7  -2   -1.70    1.10
  -7  -7  -2   -2.70    1.70
  -7  -7  -2   -3.10    1.50
  -7  -7  -2   -1.10    2.00
   7   7   2    0.20    1.10
  -7   7  -2   -2.30    4.00
  -7   7  -2   -0.40    2.00
  -7   7  -2    0.70    1.90
  -8  -7  -2    6.00    2.50
  -8  -7  -2    5.90    2.80
  -8   7  -2    3.50    2.30
  -8   7  -2    7.20    2.90
  -8   7  -2   12.90    5.30
  -9  -7  -2    3.10    2.70
  -9  -7  -2    5.80    2.40
  -9   7  -2    8.50    3.10
  -9   7  -2   -0.30    4.80
  -9   7  -2    5.40    2.50
 -10  -7  -2   36.70    4.80
 -10  -7  -2   23.60    3.80
 -10   7  -2   24.50    7.10
 -10   7  -2   33.10    4.40
 -10   7  -2   29.10    4.20
 -11  -7  -2    2.30    2.70
 -11  -7  -2    2.80    3.40
 -11   7  -2    3.00    5.50
 -11   7  -2    6.50    3.00
 -11   7  -2    2.10    2.80
 -11   7  -2    1.90    2.70
 -12  -7  -2    2.90    2.80
 -12  -7  -2    2.80    3.70
 -12   7  -2   11.30    3.60
 -12   7  -2    8.90    3.80
 -12   7  -2   13.80    7.20
 -13  -8   2   -6.50    3.00
 -13  -8   2   -1.20    2.70
 -13   8   2   -4.70    6.70
 -12  -8   2    1.30    2.50
 -12  -8   2    1.80    3.50
 -12   8   2    4.60    3.10
 -12   8   2   -0.60    2.60
 -12   8   2   -1.10    6.70
 -11  -8   2    5.70    3.20
 -11  -8   2   10.20    3.00
 -11   8   2    3.80    2.60
 -11   8   2    7.50    6.90
 -11   8   2   13.80    3.60
 -10  -8   2    4.30    2.40
 -10  -8   2    6.20    3.20
 -10   8   2    0.70    2.30
 -10   8   2    2.10    5.80
 -10   8   2    2.70    2.60
  -9  -8   2    0.40    2.60
  -9  -8   2    1.70    2.10
  -9   8   2   -1.60    4.80
  -9   8   2    2.20    2.50
  -9   8   2    4.10    2.70
  -8  -8   2    3.20    2.10
  -8  -8   2    4.40    2.40
   8  -8  -2    2.50    2.10
  -8  -8   2    0.40    2.40
  -8   8   2    4.10    2.70
  -8   8   2    3.40    2.30
  -8   8   2    2.60    5.00
  -7  -8   2   76.89    4.70
   7  -8  -2   72.99    4.80
  -7  -8   2   82.39    4.80
  -7   8   2   69.19    8.50
  -7   8   2   72.79    5.00
  -7   8   2   69.59    5.10
   6  -8  -2    0.80    1.90
  -6  -8   2    0.70    0.90
  -6  -8   2    5.30    2.10
   6  -8  -2   -0.20    1.90
  -6  -8   2    1.20    1.90
  -6   8   2    0.70    2.10
  -6   8   2    6.10    5.20
   6   8  -2    2.70    0.80
  -5  -8   2   -0.30    0.80
   5  -8  -2    0.10    1.70
  -5  -8   2    1.60    1.60
   5  -8  -2    1.30    2.00
  -5  -8   2   -1.70    1.40
  -5  -8   2    0.70    1.00
  -5   8   2   -0.10    3.50
  -5   8   2    0.90    2.00
   5   8  -2    0.50    0.90
  -4  -8   2    4.50    1.30
   4  -8  -2    1.60    1.60
  -4  -8   2    1.90    1.40
   4  -8  -2    3.20    2.10
  -4  -8   2    4.20    1.50
  -4   8   2    3.00    4.10
  -4   8   2    1.10    1.90
   4   8  -2    4.70    1.20
  -3  -8   2    7.80    1.70
  -3  -8   2    9.40    1.50
   3  -8  -2    8.90    2.30
   3  -8  -2    6.60    1.90
  -3  -8   2    8.80    1.60
  -3   8   2    9.50    3.90
   3   8  -2    6.90    1.40
  -3   8   2    7.60    2.20
  -2  -8   2   40.60    2.20
   2  -8  -2   37.80    3.10
  -2  -8   2   34.30    2.80
   2  -8  -2   46.80    3.60
  -2  -8   2   38.40    2.70
   2   8  -2   41.80    2.10
  -2   8   2   44.60    3.60
  -2   8   2   42.70    4.90
   2   8  -2   41.20    2.60
  -2   8   2   34.20    3.20
  -1  -8   2    6.50    1.50
   1  -8  -2    9.30    1.80
   1  -8  -2    6.30    1.50
  -1  -8   2    9.00    1.10
   1  -8  -2    8.40    2.10
  -1  -8   2    7.90    1.70
   1   8  -2    7.20    1.50
  -1   8   2    3.30    2.60
  -1   8   2    8.30    1.90
  -1   8   2    6.10    1.90
   1   8  -2    9.30    1.10
   0  -8  -2   33.60    2.80
   0  -8  -2   40.60    3.30
   0  -8   2   34.00    2.70
   0  -8  -2   30.00    2.30
   0  -8   2   31.70    2.90
   0   8   2   34.60    3.00
   0   8  -2   35.80    2.90
   0   8  -2   36.60    1.70
   0   8  -2   32.50    4.10
   0   8   2   37.10    3.90
   0   8   2   32.20    2.90
  -1  -8  -2   20.90    2.10
   1  -8   2   18.80    2.40
  -1  -8  -2   17.80    2.20
  -1  -8  -2   20.60    2.40
   1  -8   2   17.50    2.20
   1   8   2   22.10    2.90
  -1   8  -2   18.20    3.70
   1   8   2   22.80    2.40
  -1   8  -2   21.80    2.50
   1   8   2   20.00    2.40
  -1   8  -2   21.90    1.40
   2  -8   2    0.70    1.50
   2  -8   2   -0.70    1.60
  -2  -8  -2    0.40    1.40
  -2  -8  -2   -0.20    1.40
  -2  -8  -2    3.30    1.40
  -2   8  -2    2.10    1.80
   2   8   2   -0.60    1.30
  -2   8  -2    0.00    0.80
   2   8   2    1.70    1.60
  -2   8  -2    1.30    2.90
  -2   8  -2   -0.70    1.50
  -3  -8  -2    8.30    1.80
  -3  -8  -2    8.60    2.50
  -3  -8  -2    7.80    1.90
   3  -8   2    5.70    2.10
  -3  -8  -2    9.30    1.90
   3  -8   2    7.70    1.90
  -3   8  -2    7.40    2.30
   3   8   2    6.10    1.80
   3   8   2    7.10    1.80
  -3   8  -2    8.90    3.80
  -3   8  -2    6.20    2.20
  -4  -8  -2   87.19    4.70
  -4  -8  -2   88.79    4.60
   4  -8   2   80.69    4.70
  -4  -8  -2   84.09    4.60
   4  -8   2   84.99    4.60
  -4  -8  -2   86.39    4.10
   4   8   2   81.79    4.00
   4   8   2   78.89    4.00
  -4   8  -2   86.19    7.40
  -4   8  -2   77.39    5.00
  -4   8  -2   86.29    4.90
  -5  -8  -2    3.70    1.90
  -5  -8  -2    4.20    1.60
  -5  -8  -2    3.50    2.00
  -5   8  -2    2.40    1.80
  -5   8  -2   -0.30    4.10
   5   8   2    4.50    1.60
   5   8   2    4.00    1.60
  -5   8  -2    3.60    2.40
  -6  -8  -2    1.90    1.40
  -6  -8  -2    2.70    1.50
  -6  -8  -2   -2.80    1.40
  -6  -8  -2   -1.30    1.80
   6   8   2   -0.60    1.20
  -6   8  -2    2.90    2.40
   6   8   2   -0.30    1.30
  -6   8  -2    2.10    4.00
  -6   8  -2   -1.10    2.10
  -7  -8  -2   -1.80    1.60
  -7  -8  -2   -0.70    1.30
  -7  -8  -2    0.00    2.10
   7   8   2    1.40    1.20
  -7   8  -2   -3.10    3.80
  -7   8  -2    3.00    2.20
   7   8   2   -2.00    1.20
  -7   8  -2   -1.10    2.40
  -8  -8  -2    3.40    2.70
  -8  -8  -2    2.80    2.10
  -8   8  -2    5.20    2.60
  -8   8  -2    7.40    4.90
  -8   8  -2    3.60    2.50
  -9  -8  -2    1.20    2.60
  -9  -8  -2   -0.20    2.10
  -9   8  -2    0.30    2.30
  -9   8  -2   -3.90    4.50
  -9   8  -2    0.40    2.50
 -10  -8  -2    5.10    2.90
 -10  -8  -2    2.50    3.00
 -10   8  -2   -1.90    4.90
 -10   8  -2   -3.80    2.20
 -10   8  -2    3.80    2.90
 -11  -8  -2    0.00    3.20
 -11  -8  -2   -1.80    2.30
 -11   8  -2    0.80    2.80
 -11   8  -2    4.20    5.70
 -11   8  -2   -1.50    2.50
 -11   8  -2   -2.20    2.70
 -12  -8  -2    0.50    2.70
 -12  -8  -2    1.80    3.50
 -12   8  -2    6.10    3.50
 -12   8  -2   -0.70    6.20
 -12   8  -2    5.30    3.20
 -12  -9   2    4.10    3.80
 -12  -9   2    1.10    2.60
 -12   9   2   -1.70    2.80
 -12   9   2    9.20    7.50
 -12   9   2    2.70    2.90
 -11  -9   2   16.30    4.20
 -11  -9   2   18.60    3.70
 -11   9   2   11.60    7.20
 -11   9   2   25.00    4.40
 -11   9   2   24.10    4.50
 -10  -9   2    2.00    3.00
 -10  -9   2    6.60    3.00
 -10   9   2    2.60    3.00
 -10   9   2    6.80    6.40
 -10   9   2    6.50    3.20
  -9  -9   2   15.70    3.30
  -9  -9   2   11.00    2.80
  -9   9   2   12.40    3.40
  -9   9   2    8.90    6.20
  -9   9   2   12.80    3.30
   8  -9  -2    5.90    2.40
  -8  -9   2   13.00    2.70
  -8  -9   2    3.70    2.50
  -8  -9   2    7.40    2.40
  -8   9   2    3.00    2.70
  -8   9   2    4.10    5.30
  -8   9   2    7.10    2.60
   7  -9  -2   21.80    3.20
  -7  -9   2   15.30    2.80
  -7  -9   2   13.80    2.70
  -7   9   2   12.70    3.10
  -7   9   2   20.70    6.10
  -7   9   2   10.30    2.90
  -6  -9   2    6.70    1.30
   6  -9  -2    6.70    2.30
   6  -9  -2    3.20    2.30
  -6  -9   2    6.00    2.10
  -6  -9   2    5.80    2.00
   6   9  -2    8.60    1.20
  -6   9   2    3.40    4.80
  -6   9   2    7.20    2.60
  -5  -9   2   -0.30    1.60
   5  -9  -2    1.80    1.80
  -5  -9   2    2.10    1.80
  -5  -9   2    0.00    1.20
   5  -9  -2    2.00    2.10
  -5   9   2    2.10    2.20
  -5   9   2    5.60    4.70
   5   9  -2    0.00    1.00
  -4  -9   2   28.30    2.50
   4  -9  -2   25.50    3.40
   4  -9  -2   27.40    3.10
  -4  -9   2   31.10    2.70
  -4  -9   2   27.50    3.00
  -4   9   2   28.10    3.50
  -4   9   2   24.80    5.60
   4   9  -2   29.60    2.40
  -3  -9   2    9.00    1.90
  -3  -9   2    9.60    1.90
   3  -9  -2   12.60    2.70
  -3  -9   2   13.40    1.70
   3  -9  -2    9.90    2.20
  -3   9   2   10.50    4.40
   3   9  -2    9.80    1.70
  -3   9   2    6.60    2.30
  -2  -9   2   20.00    1.70
  -2  -9   2   15.50    2.30
  -2  -9   2   14.30    2.20
   2  -9  -2   16.80    2.50
   2  -9  -2   15.80    2.70
  -2   9   2   16.70    4.10
   2   9  -2   13.40    2.00
  -2   9   2   11.90    2.60
   2   9  -2   20.10    1.70
  -2   9   2   12.70    2.50
  -1  -9   2    3.80    1.00
  -1  -9   2    4.10    1.70
   1  -9  -2    1.40    1.60
   1  -9  -2    3.40    1.40
   1  -9  -2    0.80    2.10
  -1  -9   2    3.90    1.60
   1   9  -2    3.90    1.60
  -1   9   2    3.10    2.00
   1   9  -2    2.90    1.00
  -1   9   2    4.80    1.70
  -1   9   2    3.00    2.80
   0  -9  -2    2.70    1.90
   0  -9  -2    4.90    1.70
   0  -9   2    1.40    1.70
   0  -9   2    3.90    1.60
   0  -9  -2    3.70    1.40
   0   9  -2    6.00    1.00
   0   9  -2    2.70    2.60
   0   9   2    5.00    2.10
   0   9  -2    3.10    1.90
   0   9   2    2.20    1.90
   0   9   2    1.10    2.50
  -1  -9  -2   25.20    2.70
  -1  -9  -2   34.60    2.60
   1  -9   2   28.80    2.90
   1  -9   2   33.50    3.20
  -1  -9  -2   27.40    3.00
   1   9   2   31.00    3.00
   1   9   2   27.20    2.90
  -1   9  -2   29.30    1.70
   1   9   2   26.60    3.40
  -1   9  -2   32.80    3.10
  -1   9  -2   25.80    4.30
   2  -9   2    0.10    1.80
  -2  -9  -2   -1.10    1.60
   2  -9   2   -0.50    1.40
  -2  -9  -2    0.50    1.50
  -2  -9  -2   -2.40    1.40
  -2   9  -2    1.70    3.30
   2   9   2   -2.30    1.50
   2   9   2    1.30    1.60
  -2   9  -2    0.30    1.80
  -2   9  -2    1.10    0.90
  -2   9  -2    3.00    2.10
   3  -9   2  101.09    5.20
  -3  -9  -2  103.59    4.80
  -3  -9  -2   98.69    4.80
  -3  -9  -2   98.89    5.10
   3  -9   2   93.89    5.20
  -3   9  -2  103.79    7.80
   3   9   2   98.29    4.60
  -3   9  -2   95.99    5.40
   3   9   2  104.49    4.90
  -3   9  -2   90.49    5.30
  -4  -9  -2    5.20    2.00
   4  -9   2    3.20    1.90
   4  -9   2    4.30    2.20
  -4  -9  -2    2.70    2.00
  -4  -9  -2    2.90    1.80
  -4   9  -2    3.70    4.10
   4   9   2    3.80    1.70
  -4   9  -2    2.70    2.40
   4   9   2    3.70    1.70
  -4   9  -2    2.90    1.80
  -5  -9  -2   29.40    2.90
   5  -9   2   29.60    3.40
   5  -9   2   25.10    3.30
  -5  -9  -2   28.70    3.20
  -5  -9  -2   26.80    3.20
   5   9   2   26.70    2.60
  -5   9  -2   22.90    3.50
  -5   9  -2   23.60    5.30
  -5   9  -2   27.00    3.30
   5   9   2   28.10    2.60
  -6  -9  -2    2.40    2.00
  -6  -9  -2    1.60    1.50
  -6  -9  -2   -0.70    1.90
   6   9   2    1.90    1.40
   6   9   2   -1.00    1.30
  -6   9  -2   -0.30    2.10
  -6   9  -2   -1.80    2.10
  -6   9  -2    2.00    4.00
  -7  -9  -2    7.90    2.40
  -7  -9  -2    4.10    2.40
   7   9   2    8.90    1.80
  -7   9  -2    4.90    2.90
  -7   9  -2    3.00    4.50
   7   9   2    6.90    1.90
  -7   9  -2    3.10    2.50
  -8  -9  -2    5.80    2.80
  -8  -9  -2    7.30    2.70
  -8   9  -2    9.40    2.90
  -8   9  -2    4.60    4.70
  -8   9  -2    8.80    3.10
  -9  -9  -2   -0.90    2.60
  -9  -9  -2    0.60    2.30
  -9   9  -2   -1.10    2.30
  -9   9  -2    3.70    4.80
  -9   9  -2    0.90    2.70
 -10  -9  -2    3.30    2.60
 -10  -9  -2    3.60    3.20
 -10   9  -2    5.20    2.90
 -10   9  -2    6.40    3.30
 -10   9  -2    1.90    5.30
 -11  -9  -2    1.20    3.40
 -11  -9  -2   -3.70    2.40
 -11   9  -2    8.50    6.80
 -11   9  -2    0.50    2.70
 -11   9  -2    5.40    3.30
 -11   9  -2    2.50    2.90
 -12  -9  -2   -0.50    2.70
 -12  -9  -2   -4.10    3.30
 -12   9  -2    2.60    3.10
 -12   9  -2   -0.50    2.70
 -12   9  -2    7.00    6.80
 -12   9  -2   11.30    3.50
 -12 -10   2    2.60    3.00
 -12 -10   2    0.20    3.70
 -12  10   2    4.80    7.70
 -12  10   2    6.40    3.70
 -12  10   2   -0.80    3.10
 -11 -10   2    5.10    3.60
 -11 -10   2   -0.50    2.60
 -11  10   2    3.20    3.20
 -11  10   2   -0.50    3.30
 -11  10   2   -1.60    6.60
 -10 -10   2   16.80    3.80
 -10 -10   2   13.70    3.30
 -10  10   2    6.40    6.60
 -10  10   2   16.70    3.70
 -10  10   2   18.10    4.00
  -9 -10   2    8.00    2.80
  -9 -10   2    4.30    2.50
  -9  10   2    7.70    3.00
  -9  10   2    2.70    5.80
  -9  10   2    5.10    2.90
  -8 -10   2    0.00    2.00
   8 -10  -2    0.80    2.60
  -8 -10   2    2.70    2.30
  -8  10   2    5.80    2.60
  -8  10   2   -0.40    2.50
  -8  10   2    6.70    5.40
  -7 -10   2    6.80    2.40
   7 -10  -2    4.60    2.50
  -7 -10   2    5.40    2.20
  -7  10   2    8.30    2.90
  -7  10   2    9.10    3.10
  -7  10   2    5.30    5.40
  -6 -10   2    4.80    2.20
   6 -10  -2    5.70    2.40
   6 -10  -2    5.80    2.50
  -6 -10   2    1.80    1.80
  -6  10   2    2.40    4.80
  -6  10   2    3.20    2.40
   6  10  -2    5.40    1.40
  -5 -10   2    4.00    1.50
  -5 -10   2    2.90    1.80
  -5 -10   2    1.40    1.70
   5 -10  -2    4.20    2.10
   5 -10  -2   -0.60    2.10
  -5  10   2    0.90    2.10
   5  10  -2    4.50    1.30
  -5  10   2    1.20    4.50
  -4 -10   2   16.60    2.80
  -4 -10   2   16.80    2.20
  -4 -10   2   18.30    2.30
   4 -10  -2   21.10    3.00
   4 -10  -2   21.60    3.30
   4  10  -2   19.50    2.10
  -4  10   2   16.40    5.10
  -4  10   2   13.30    2.80
  -3 -10   2   -0.90    1.60
  -3 -10   2    0.30    1.20
   3 -10  -2    1.50    2.20
   3 -10  -2    1.20    2.00
  -3 -10   2    0.90    1.60
   3  10  -2    1.40    1.50
  -3  10   2   -3.50    1.90
  -3  10   2   -1.70    3.70
  -2 -10   2    8.70    1.40
  -2 -10   2    5.20    1.90
  -2 -10   2    4.60    1.80
   2 -10  -2    6.30    2.10
   2 -10  -2    8.00    2.70
  -2  10   2    9.80    2.60
   2  10  -2    9.90    1.60
   2  10  -2    8.20    1.80
  -2  10   2    7.40    3.90
   1 -10  -2   11.80    2.40
  -1 -10   2   11.60    2.20
  -1 -10   2   10.70    2.30
  -1 -10   2   11.20    1.40
   1 -10  -2   10.60    2.60
   1 -10  -2   13.90    2.00
  -1  10   2    9.70    2.50
  -1  10   2   10.90    2.60
   1  10  -2    8.20    2.10
  -1  10   2   13.90    4.10
   1  10  -2   14.30    1.50
   0 -10  -2   16.60    2.90
   0 -10   2   20.10    2.70
   0 -10  -2   22.10    2.80
   0 -10  -2   22.40    2.40
   0 -10   2   20.90    3.00
   0  10  -2   19.80    2.70
   0  10   2   14.90    2.90
   0  10   2   16.10    2.70
   0  10  -2   20.30    4.10
   0  10   2   15.10    3.40
   0  10  -2   21.70    1.60
   1 -10   2   24.10    2.80
   1 -10   2   25.20    3.20
  -1 -10  -2   25.40    2.60
  -1 -10  -2   23.60    2.90
  -1 -10  -2   23.70    3.20
   1  10   2   17.50    2.80
   1  10   2   18.10    2.80
  -1  10  -2   24.50    3.10
  -1  10  -2   20.10    4.30
   1  10   2   25.50    3.70
  -1  10  -2   25.90    1.80
   2 -10   2    6.70    2.30
  -2 -10  -2    8.50    2.20
   2 -10   2   10.70    2.30
  -2 -10  -2    7.00    2.40
  -2 -10  -2   11.20    2.20
  -2  10  -2    5.60    2.50
  -2  10  -2    6.90    2.40
   2  10   2    8.70    2.10
  -2  10  -2    6.80    4.10
   2  10   2    3.80    2.20
  -3 -10  -2   -1.50    1.50
   3 -10   2   -0.40    1.80
   3 -10   2   -1.00    2.00
  -3 -10  -2    0.70    1.70
  -3 -10  -2   -0.60    1.70
   3  10   2   -1.10    1.70
  -3  10  -2    1.70    2.20
   3  10   2   -0.40    1.50
  -3  10  -2    0.90    2.30
  -3  10  -2   -0.40    3.60
  -4 -10  -2   33.00    3.10
  -4 -10  -2   32.80    3.30
   4 -10   2   35.50    3.60
   4 -10   2   26.70    3.50
  -4 -10  -2   34.80    3.60
  -4  10  -2   29.00    3.60
  -4  10  -2   28.10    5.60
  -4  10  -2   27.90    3.80
   4  10   2   30.60    2.90
   4  10   2   34.00    3.10
   5 -10   2   74.89    5.10
  -5 -10  -2   75.29    4.10
  -5 -10  -2   81.49    4.80
  -5 -10  -2   78.19    4.90
   5 -10   2   67.99    4.90
  -5  10  -2   85.19    5.40
   5  10   2   78.89    4.20
  -5  10  -2   86.19    8.20
   5  10   2   73.19    4.00
  -5  10  -2   81.39    5.60
  -6 -10  -2   14.80    2.90
  -6 -10  -2   16.30    3.20
  -6 -10  -2   18.10    2.40
   6  10   2   17.90    2.30
  -6  10  -2   15.80    5.10
  -6  10  -2   12.00    3.00
   6  10   2   20.50    2.30
  -6  10  -2   13.80    3.30
  -7 -10  -2   16.20    3.40
  -7 -10  -2   16.80    3.20
  -7  10  -2   17.80    3.50
  -7  10  -2   18.00    3.70
  -7  10  -2   23.90    6.10
  -8 -10  -2   -1.80    2.20
  -8 -10  -2    5.60    2.50
  -8  10  -2   -0.40    2.60
  -8  10  -2    3.10    4.80
  -8  10  -2    1.20    2.50
  -9 -10  -2   -1.30    2.40
  -9 -10  -2   -0.60    2.90
  -9  10  -2    2.40    2.70
  -9  10  -2   -3.50    2.60
  -9  10  -2    2.00    4.90
 -10 -10  -2   -2.00    2.90
 -10 -10  -2    2.90    2.80
 -10  10  -2    1.20    2.80
 -10  10  -2   -0.80    5.30
 -10  10  -2    2.90    3.20
 -11 -10  -2   -2.20    2.80
 -11 -10  -2    3.20    3.80
 -11  10  -2    1.80    5.90
 -11  10  -2    0.90    2.70
 -11  10  -2    0.30    3.00
 -11  10  -2   -0.90    2.80
 -11 -11   2    0.30    3.50
 -11 -11   2   10.20    3.30
 -11  11   2   10.00    3.80
 -11  11   2    2.60    3.00
 -11  11   2    2.20    7.00
 -10 -11   2    3.80    3.10
 -10 -11   2    3.40    3.10
 -10  11   2    6.70    3.80
 -10  11   2    8.10    7.30
 -10  11   2    4.80    3.20
  -9 -11   2    3.40    2.50
  -9 -11   2    0.00    2.60
  -9  11   2   -2.20    5.70
  -9  11   2   -1.10    2.90
  -9  11   2    0.70    2.70
  -8 -11   2    2.80    2.40
  -8 -11   2   -0.90    2.20
   8 -11  -2    0.40    2.50
  -8  11   2   -0.70    5.40
  -8  11   2    2.50    3.00
  -8  11   2    0.00    2.50
   7 -11  -2   27.20    4.00
   7 -11  -2   27.50    4.00
  -7 -11   2   28.70    3.50
  -7 -11   2   20.60    3.30
  -7  11   2   18.10    3.90
  -7  11   2   32.50    4.30
  -7  11   2   22.10    6.70
  -6 -11   2   12.20    2.40
   6 -11  -2    2.90    2.50
   6 -11  -2    8.30    2.60
  -6 -11   2    6.60    2.30
  -6  11   2    3.90    2.70
  -6  11   2    0.00    4.90
  -5 -11   2    1.90    1.80
   5 -11  -2   -3.00    2.20
  -5 -11   2    1.80    1.50
  -5 -11   2    1.70    1.70
   5 -11  -2   -1.10    1.90
  -5  11   2   -1.20    4.20
   5  11  -2   -0.20    1.30
  -5  11   2   -0.90    2.10
  -4 -11   2    4.60    1.80
  -4 -11   2    6.00    1.60
   4 -11  -2    6.90    2.70
   4 -11  -2    5.80    2.30
  -4 -11   2    4.00    2.00
  -4  11   2    3.70    4.30
   4  11  -2    3.90    1.60
  -4  11   2    4.90    2.50
  -3 -11   2   -0.70    1.70
  -3 -11   2    0.80    1.20
   3 -11  -2    2.70    2.30
   3 -11  -2   -2.40    1.80
  -3 -11   2    0.30    1.80
   3  11  -2    0.80    1.60
  -3  11   2   -0.90    2.00
  -3  11   2    2.00    4.00
   2 -11  -2    9.00    2.40
  -2 -11   2    3.70    1.80
  -2 -11   2    7.30    2.30
   2 -11  -2    5.00    2.60
  -2 -11   2    6.50    1.40
  -2  11   2    8.20    4.00
  -2  11   2    2.90    2.30
   2  11  -2    8.30    2.10
   1 -11  -2   29.10    3.70
  -1 -11   2   32.50    2.10
  -1 -11   2   30.40    3.40
  -1 -11   2   38.60    3.70
   1 -11  -2   37.10    3.70
   1  11  -2   30.30    3.20
  -1  11   2   35.10    4.80
  -1  11   2   34.00    3.80
   0 -11   2   32.60    3.60
   0 -11   2   36.80    3.60
   0 -11  -2   34.70    3.00
   0 -11  -2   30.50    3.70
   0 -11  -2   25.80    3.30
   0  11   2   29.90    3.50
   0  11  -2   34.90    3.70
   0  11  -2   30.90    4.90
   0  11   2   33.60    4.70
   0  11   2   28.90    3.50
  -1 -11  -2   18.70    2.40
   1 -11   2   17.10    2.90
  -1 -11  -2   16.00    2.70
   1 -11   2   17.50    2.70
  -1 -11  -2   15.60    2.90
  -1  11  -2   14.30    4.20
   1  11   2   15.90    2.90
   1  11   2   15.30    3.30
  -1  11  -2   13.30    2.70
   1  11   2   12.30    2.70
  -2 -11  -2   12.00    2.10
  -2 -11  -2    5.20    2.10
   2 -11   2    6.70    2.10
   2 -11   2   12.90    2.70
  -2 -11  -2    5.90    2.40
  -2  11  -2    9.90    2.70
   2  11   2    8.50    2.50
   2  11   2    7.00    2.10
  -2  11  -2    8.80    4.40
  -2  11  -2    7.80    2.90
   3 -11   2    8.60    2.60
  -3 -11  -2   14.40    2.40
  -3 -11  -2   14.60    2.70
  -3 -11  -2   11.90    2.40
   3 -11   2   13.00    2.60
  -3  11  -2   13.10    3.00
   3  11   2   11.50    2.20
   3  11   2   10.90    2.40
  -3  11  -2   15.40    3.00
  -3  11  -2   13.10    4.50
  -4 -11  -2   42.30    3.60
   4 -11   2   36.90    4.10
   4 -11   2   33.10    3.80
  -4 -11  -2   41.20    3.70
  -4 -11  -2   41.80    4.10
  -4  11  -2   34.30    4.50
  -4  11  -2   34.10    6.10
  -4  11  -2   29.90    3.90
   4  11   2   42.20    3.60
   4  11   2   38.10    3.30
   5 -11   2    2.60    2.00
  -5 -11  -2    1.30    2.10
  -5 -11  -2   -0.40    1.70
  -5 -11  -2    2.80    2.00
   5 -11   2    4.10    2.50
  -5  11  -2    3.00    4.40
   5  11   2   -1.40    1.60
   5  11   2    0.60    1.70
  -5  11  -2    1.50    2.50
  -5  11  -2    5.10    2.60
  -6 -11  -2    6.40    2.50
  -6 -11  -2    6.30    2.40
  -6 -11  -2    3.30    2.10
  -6  11  -2    4.50    4.70
  -6  11  -2    5.10    2.70
   6  11   2    2.60    1.70
  -6  11  -2    4.50    2.80
   6  11   2    2.60    1.60
  -7 -11  -2    2.20    2.60
  -7 -11  -2    2.30    2.30
  -7  11  -2    6.10    4.90
  -7  11  -2    2.80    2.20
  -7  11  -2   -1.50    2.80
  -8 -11  -2    4.20    2.40
  -8 -11  -2    4.80    3.10
  -8  11  -2   -1.30    3.00
  -8  11  -2    0.90    5.00
  -8  11  -2    7.40    2.90
  -9 -11  -2    4.70    2.90
  -9 -11  -2    0.80    3.00
  -9  11  -2    3.00    3.00
  -9  11  -2    3.10    3.30
  -9  11  -2   -4.10    4.80
 -10 -11  -2    1.30    2.80
 -10 -11  -2   -0.20    3.40
 -10  11  -2    3.30    3.10
 -10  11  -2    6.20    6.30
 -10  11  -2    2.60    3.20
 -11 -11  -2   -2.70    2.50
 -11 -11  -2    2.80    4.00
 -11  11  -2    1.50    2.90
 -11  11  -2    0.70    3.20
 -11  11  -2   14.60    6.90
 -10 -12   2    6.50    3.20
 -10  12   2    9.50    4.30
 -10  12   2    6.80    3.60
 -10  12   2    4.10    6.90
  -9 -12   2   -0.10    2.40
  -9  12   2    4.40    6.70
  -9  12   2    5.50    3.30
  -9  12   2   -5.40    3.30
  -8 -12   2   -1.30    2.40
  -8 -12   2    4.40    2.60
   8 -12  -2   -0.20    2.80
  -8  12   2    1.20    3.40
  -8  12   2    1.90    5.80
  -8  12   2   -4.40    2.20
   7 -12  -2    5.10    2.80
  -7 -12   2    2.90    2.20
   7 -12  -2    4.40    2.70
  -7 -12   2    1.60    2.30
  -7  12   2    4.30    5.60
  -7  12   2    1.90    2.80
  -7  12   2   -0.50    2.80
   6 -12  -2   16.70    3.60
   6 -12  -2   10.20    3.00
  -6 -12   2   16.50    2.70
  -6 -12   2   16.40    3.20
  -6  12   2   14.00    6.20
  -6  12   2   12.70    3.40
  -5 -12   2    4.10    1.90
  -5 -12   2    4.00    1.90
   5 -12  -2    7.60    3.00
  -5 -12   2    3.20    2.10
   5 -12  -2    4.30    2.40
  -5  12   2    6.40    2.90
   5  12  -2    9.10    1.90
  -5  12   2    4.20    4.90
   4 -12  -2    6.30    2.60
  -4 -12   2    4.10    2.10
  -4 -12   2    5.00    1.70
   4 -12  -2    8.50    2.60
  -4 -12   2    6.60    2.00
  -4  12   2    1.40    2.50
   4  12  -2    6.30    1.80
  -4  12   2    4.30    5.00
   3 -12  -2   10.60    2.60
  -3 -12   2    6.70    2.20
  -3 -12   2   10.00    2.40
   3 -12  -2   11.20    3.10
  -3 -12   2    9.60    1.70
  -3  12   2    8.60    4.30
  -3  12   2   15.60    3.20
   3  12  -2   16.40    2.40
  -2 -12   2   31.20    3.60
  -2 -12   2   34.70    3.60
   2 -12  -2   30.70    3.70
   2 -12  -2   33.60    4.10
  -2 -12   2   33.80    2.70
  -2  12   2   27.00    3.70
  -2  12   2   35.20    5.70
   2  12  -2   28.40    3.10
  -1 -12   2   52.89    4.40
  -1 -12   2   53.09    4.40
   1 -12  -2   55.69    4.90
   1 -12  -2   63.99    5.00
   1  12  -2   52.89    4.40
  -1  12   2   57.79    6.40
  -1  12   2   49.60    4.60
   0 -12   2    5.00    2.20
   0 -12   2    4.10    2.30
   0 -12  -2    3.90    2.40
   0 -12  -2    9.90    2.50
   0 -12  -2    8.30    1.90
   0  12   2    6.70    3.00
   0  12  -2    5.20    3.30
   0  12   2    5.40    2.40
   0  12  -2    5.40    2.40
   1 -12   2    9.30    2.60
  -1 -12  -2   10.50    2.80
   1 -12   2   12.30    2.60
  -1 -12  -2   12.60    2.60
  -1 -12  -2   17.10    2.30
   1  12   2    9.60    2.70
   1  12   2   15.30    2.90
  -1  12  -2   11.80    3.10
  -1  12  -2   11.20    4.00
  -1  12  -2   11.10    2.80
   2 -12   2   22.10    3.10
  -2 -12  -2   26.90    3.40
  -2 -12  -2   24.40    2.80
   2 -12   2   29.50    3.80
  -2 -12  -2   22.10    3.20
  -2  12  -2   22.80    5.00
   2  12   2   22.30    3.20
  -2  12  -2   26.80    3.70
  -2  12  -2   22.10    3.60
   2  12   2   23.60    3.20
  -3 -12  -2    0.70    1.90
  -3 -12  -2   10.10    2.30
   3 -12   2    5.30    2.60
   3 -12   2   10.70    2.70
  -3 -12  -2    8.00    2.50
   3  12   2    7.10    2.30
  -3  12  -2    7.80    4.40
   3  12   2    3.90    2.10
  -3  12  -2    7.80    2.80
  -3  12  -2    8.90    2.70
   4 -12   2    7.80    2.90
   4 -12   2   10.80    2.70
  -4 -12  -2    5.90    2.30
  -4 -12  -2    7.30    2.40
  -4 -12  -2    7.30    2.40
  -4  12  -2    2.30    2.50
   4  12   2    5.10    2.10
  -4  12  -2    6.90    3.00
   4  12   2    6.70    2.20
  -4  12  -2    6.50    4.50
   5 -12   2    2.60    2.30
   5 -12   2    8.40    3.00
  -5 -12  -2    2.70    2.10
  -5 -12  -2    2.60    2.20
  -5 -12  -2    1.70    2.40
  -5  12  -2   -0.70    2.40
  -5  12  -2    2.20    2.80
   5  12   2    4.90    2.00
   5  12   2    3.70    1.90
  -5  12  -2    5.30    4.60
  -6 -12  -2    4.10    2.40
  -6 -12  -2    2.20    2.40
  -6  12  -2    7.10    5.00
  -6  12  -2   10.30    3.20
  -6  12  -2    3.20    2.90
  -7 -12  -2    2.90    2.40
  -7 -12  -2   -3.30    2.30
  -7  12  -2    0.80    3.00
  -7  12  -2    7.50    5.20
  -7  12  -2    2.40    2.70
  -8 -12  -2    6.00    2.80
  -8 -12  -2   -1.00    2.80
  -8  12  -2   -1.80    2.90
  -8  12  -2    5.40    5.50
  -8  12  -2    2.90    2.90
  -9 -12  -2    5.60    3.30
  -9 -12  -2    1.70    2.70
  -9  12  -2   -1.50    2.70
  -9  12  -2    6.90    3.50
  -9  12  -2    8.60    6.70
 -10 -12  -2    3.20    3.10
 -10 -12  -2   -0.40    3.40
 -10  12  -2    3.70    3.50
 -10  12  -2    0.90    3.90
 -10  12  -2    8.80    6.40
 -10 -13   2    7.90    3.40
 -10  13   2    5.90    3.60
 -10  13   2    5.30    3.90
 -10  13   2   16.00    7.80
  -9 -13   2    0.70    2.80
  -9  13   2   -1.40    7.10
  -9  13   2    3.40    3.60
  -9  13   2    2.30    3.30
   8 -13  -2   25.00    4.60
  -8 -13   2   26.90    4.20
  -8  13   2   22.00    4.40
  -8  13   2   32.70    8.30
  -8  13   2   22.10    5.00
   7 -13  -2    2.00    2.90
   7 -13  -2   -2.80    2.30
  -7 -13   2    3.00    2.70
  -7  13   2   -1.20    2.90
  -7  13   2    1.40    5.40
  -7  13   2    0.50    2.90
   6 -13  -2    0.20    2.50
   6 -13  -2    1.20    2.40
  -6 -13   2   -1.00    2.00
  -6  13   2   -1.20    2.60
  -6  13   2    2.20    3.10
  -6  13   2   -3.20    5.20
   5 -13  -2   -1.90    2.00
  -5 -13   2   -0.10    2.00
   5 -13  -2   -1.30    2.40
  -5  13   2    2.00    2.70
  -5  13   2   -4.00    4.40
  -4 -13   2    1.70    2.20
   4 -13  -2   -0.10    2.70
  -4 -13   2   -0.60    1.70
   4 -13  -2   -1.20    2.20
  -4  13   2    5.10    4.50
  -4  13   2   -2.70    2.50
   4  13  -2    0.00    1.60
  -3 -13   2    4.00    2.20
   3 -13  -2   -1.80    2.20
   3 -13  -2    4.10    2.60
  -3 -13   2    3.10    2.10
  -3  13   2    2.40    4.40
   3  13  -2   -1.20    1.70
  -3  13   2    1.70    2.50
   2 -13  -2    9.50    3.20
  -2 -13   2    3.70    2.20
  -2 -13   2    2.90    2.40
   2 -13  -2    3.60    2.30
  -2  13   2    5.20    4.10
   2  13  -2    5.60    2.10
  -2  13   2    6.80    2.70
  -1 -13   2    3.50    2.30
   1 -13  -2    0.50    2.40
  -1 -13   2    4.50    2.50
   1 -13  -2    0.70    2.00
  -1  13   2    4.90    3.50
  -1  13   2    6.30    2.60
   1  13  -2    0.80    2.00
   0 -13  -2    1.20    2.40
   0 -13   2    1.20    1.90
   0 -13  -2   -1.20    1.90
   0 -13  -2    1.70    1.60
   0 -13   2   -0.40    2.30
   0  13   2   -0.80    2.10
   0  13  -2    1.90    2.20
   0  13  -2    1.10    2.40
   0  13   2   -0.90    2.30
  -1 -13  -2   15.40    3.20
   1 -13   2   12.60    2.80
  -1 -13  -2   15.10    3.10
  -1 -13  -2   12.50    2.30
   1 -13   2   12.50    3.00
   1  13   2   10.10    2.70
  -1  13  -2   13.50    3.30
  -1  13  -2    9.20    2.80
  -1  13  -2   16.10    4.70
   2 -13   2    5.00    2.40
  -2 -13  -2    1.20    2.10
   2 -13   2    6.90    2.90
  -2 -13  -2    1.80    1.70
  -2 -13  -2    2.10    2.20
   2  13   2    4.80    2.40
  -2  13  -2    6.00    4.00
   2  13   2    3.20    2.30
  -2  13  -2    1.50    2.50
  -2  13  -2    2.10    2.50
   3 -13   2    4.90    2.50
  -3 -13  -2    5.50    2.50
  -3 -13  -2    9.40    2.20
  -3 -13  -2    8.30    2.60
   3 -13   2    8.90    2.90
  -3  13  -2    9.40    3.00
   3  13   2    6.40    2.30
  -3  13  -2    1.30    2.60
   3  13   2    5.30    2.60
  -3  13  -2   15.00    4.90
   4 -13   2    7.30    2.70
  -4 -13  -2    7.20    2.60
  -4 -13  -2    6.80    2.50
  -4 -13  -2   10.30    2.50
   4 -13   2    5.60    2.90
   4  13   2    8.90    2.50
  -4  13  -2    5.20    2.90
  -4  13  -2    6.80    2.90
   4  13   2    3.50    2.00
  -4  13  -2    9.70    4.90
  -5 -13  -2    1.10    2.20
   5 -13   2    2.30    2.30
  -5 -13  -2   -2.60    1.90
  -5 -13  -2   -1.30    1.90
   5  13   2    2.90    2.10
  -5  13  -2   -2.40    2.40
  -5  13  -2   -0.90    2.70
  -5  13  -2    1.90    4.80
   5  13   2   -2.60    1.70
   6 -13   2   24.30    4.10
  -6 -13  -2   19.80    3.80
  -6 -13  -2   17.90    3.40
  -6  13  -2   25.20    4.30
  -6  13  -2   20.00    6.20
  -6  13  -2   21.40    4.30
  -7 -13  -2    9.20    3.10
  -7 -13  -2   14.50    3.50
  -7  13  -2   12.30    6.10
  -7  13  -2    5.70    3.60
  -7  13  -2   10.70    3.60
  -8 -13  -2   11.20    3.50
  -8 -13  -2   20.10    3.90
  -8  13  -2   12.80    6.50
  -8  13  -2   16.40    4.30
  -8  13  -2   11.20    3.80
  -9 -13  -2    3.30    3.50
  -9 -13  -2    9.30    3.40
  -9  13  -2   -4.90    2.50
  -9  13  -2    4.10    6.10
  -9  13  -2    6.20    3.80
  -9 -14   2   -3.40    2.80
  -9  14   2    1.40    3.40
  -9  14   2   -2.90    3.20
  -9  14   2    8.90    7.30
   8 -14  -2    2.40    2.90
  -8 -14   2    1.80    2.70
  -8  14   2   -4.10    3.20
  -8  14   2   -3.10    5.90
  -8  14   2    2.30    3.30
   7 -14  -2   -0.70    2.70
  -7 -14   2   -1.40    2.70
   7 -14  -2   -0.10    3.20
  -7  14   2    0.50    6.30
  -7  14   2    5.70    3.20
  -7  14   2   -4.60    3.30
   6 -14  -2   -1.00    2.80
  -6 -14   2    4.40    2.50
   6 -14  -2   -2.90    2.70
  -6  14   2    3.10    5.30
  -6  14   2    1.60    3.20
  -6  14   2   -0.90    2.80
   5 -14  -2   13.40    3.40
  -5 -14   2   22.60    3.60
   5 -14  -2   18.70    3.90
  -5  14   2   17.10    5.90
  -5  14   2   21.30    4.10
  -4 -14   2    1.80    2.20
  -4 -14   2    2.20    2.10
   4 -14  -2    2.40    2.50
   4 -14  -2   -3.70    2.30
  -4  14   2    2.30    4.20
   4  14  -2    0.80    1.90
  -4  14   2    1.20    2.80
   4  14  -2   -0.60    2.00
   3 -14  -2    1.60    3.00
  -3 -14   2    2.10    2.20
  -3 -14   2    6.30    2.70
   3 -14  -2    1.20    2.20
  -3  14   2    4.80    4.60
  -3  14   2    5.30    2.90
   3  14  -2    2.60    2.00
   2 -14  -2   20.80    3.80
  -2 -14   2   19.60    3.30
  -2 -14   2   19.70    3.40
   2 -14  -2   18.30    3.60
   2  14  -2   17.10    3.10
   2  14  -2   21.10    3.40
  -2  14   2   24.30    5.50
  -2  14   2   17.90    3.70
   1 -14  -2    4.20    2.50
   1 -14  -2    5.40    2.90
  -1 -14   2    3.90    2.30
  -1 -14   2    7.20    2.80
   1  14  -2    7.30    2.80
  -1  14   2    7.30    3.60
  -1  14   2    6.00    2.90
   1  14  -2    2.70    2.40
   0 -14   2    6.60    2.70
   0 -14   2    5.20    2.50
   0 -14  -2    4.10    2.50
   0 -14  -2    4.80    2.70
   0  14  -2    3.40    2.70
   0  14   2    5.00    2.60
   0  14   2    9.30    3.50
   0  14  -2    2.10    2.40
   1 -14   2    5.70    2.40
   1 -14   2    4.10    2.50
  -1 -14  -2    7.70    2.80
  -1 -14  -2    3.80    2.50
  -1  14  -2    8.20    3.80
  -1  14  -2   -0.30    2.40
   1  14   2    0.60    2.20
  -1  14  -2    2.70    2.80
   2 -14   2    4.60    2.50
   2 -14   2    3.30    2.70
  -2 -14  -2    2.60    2.30
  -2 -14  -2    5.30    2.80
  -2  14  -2    6.30    2.90
  -2  14  -2    1.70    3.80
  -2  14  -2    4.80    2.90
   2  14   2    1.50    2.40
   3 -14   2    2.80    2.70
  -3 -14  -2    0.70    2.50
  -3 -14  -2    3.60    2.30
   3 -14   2   -3.30    2.00
  -3  14  -2    2.90    4.10
  -3  14  -2   -3.20    2.60
   3  14   2   -3.30    2.10
  -3  14  -2    1.60    3.00
   4 -14   2    3.70    2.70
  -4 -14  -2    1.70    2.50
  -4 -14  -2    0.60    2.40
   4 -14   2   -0.10    2.50
   4  14   2    2.90    2.20
  -4  14  -2    1.20    2.90
  -4  14  -2    3.10    4.40
  -4  14  -2    1.20    3.00
   5 -14   2   -1.90    2.10
  -5 -14  -2    0.30    2.40
  -5  14  -2   -3.30    2.70
  -5  14  -2    3.40    5.00
  -5  14  -2   -3.00    2.50
  -6 -14  -2   -2.00    2.30
   6 -14   2   -1.90    2.50
  -6  14  -2   -4.50    2.70
  -6  14  -2    1.50    3.10
  -6  14  -2    4.20    5.40
  -7 -14  -2    6.40    3.20
  -7  14  -2    1.60    3.10
  -7  14  -2    3.50    3.60
  -7  14  -2   10.50    6.80
  -8 -14  -2    0.20    2.90
  -8  14  -2   10.70    4.40
  -8  14  -2    3.50    3.40
  -8  14  -2   12.40    6.60
  -8 -15   2    2.70    3.00
   8 -15  -2    1.30    3.20
  -8  15   2    1.30    3.50
  -8  15   2    7.20    6.60
  -8  15   2   -3.10    3.60
  -7 -15   2   -1.10    2.80
   7 -15  -2   -3.80    2.50
   7 -15  -2   -0.40    3.20
  -7  15   2    3.30    3.70
  -7  15   2    0.60    3.20
  -7  15   2    4.00    6.20
  -6 -15   2    6.60    3.10
   6 -15  -2    7.70    3.30
   6 -15  -2    3.30    3.20
  -6  15   2    4.00    3.60
  -6  15   2    7.00    3.60
  -6  15   2   11.20    6.30
   5 -15  -2   13.40    4.00
  -5 -15   2    2.10    2.80
   5 -15  -2    6.50    3.20
  -5  15   2   -0.50    3.40
  -5  15   2   10.40    5.90
  -5  15   2    4.20    3.50
   4 -15  -2    5.40    3.00
   4 -15  -2    3.20    3.30
  -4 -15   2   13.60    3.30
  -4  15   2   11.60    5.30
  -4  15   2    7.80    3.50
   3 -15  -2    1.50    2.50
  -3 -15   2    0.70    2.30
  -3 -15   2    2.30    2.40
   3 -15  -2   -1.50    3.10
  -3  15   2    6.30    4.70
   3  15  -2   -2.90    1.90
  -3  15   2   -1.60    2.70
   3  15  -2   -1.30    2.10
   2 -15  -2    4.20    2.70
   2 -15  -2    9.70    3.30
  -2 -15   2    7.60    2.80
  -2 -15   2    5.20    2.60
  -2  15   2    5.30    3.10
  -2  15   2    7.20    4.30
   2  15  -2    1.30    2.40
   2  15  -2    3.30    2.30
  -1 -15   2    3.00    2.50
   1 -15  -2   -0.50    2.30
   1 -15  -2    7.40    3.10
  -1 -15   2   -1.40    2.20
  -1  15   2    2.10    2.70
  -1  15   2    3.90    3.40
   1  15  -2   -1.20    2.60
   1  15  -2    1.60    2.60
   0 -15   2    3.10    2.80
   0 -15   2   10.10    2.90
   0 -15  -2    1.70    2.50
   0 -15  -2    2.80    2.70
   0  15  -2    6.10    3.00
   0  15   2    4.80    2.80
   0  15  -2    1.90    2.60
  -1 -15  -2    2.70    2.50
   1 -15   2    2.80    2.40
  -1 -15  -2    4.30    2.80
   1 -15   2    6.70    3.00
  -1  15  -2    7.20    3.00
  -1  15  -2    1.40    2.70
   1  15   2    4.20    2.70
   2 -15   2    6.80    2.90
   2 -15   2    5.30    3.30
  -2 -15  -2    7.10    2.90
  -2 -15  -2    9.50    3.30
   2  15   2    3.10    2.70
  -2  15  -2    9.70    4.40
  -2  15  -2    2.60    3.00
  -2  15  -2    2.50    2.80
  -3 -15  -2    1.90    2.50
   3 -15   2    3.90    2.60
   3 -15   2    0.20    2.80
  -3 -15  -2   -1.50    2.50
  -3  15  -2    9.60    4.80
  -3  15  -2   -4.10    2.60
  -3  15  -2    1.80    2.90
   3  15   2    7.00    2.90
   4 -15   2    4.80    3.30
   4 -15   2    2.00    2.90
  -4 -15  -2   -0.60    2.50
  -4 -15  -2    0.70    2.90
  -4  15  -2    9.30    5.30
   4  15   2    3.50    2.50
  -4  15  -2    0.70    3.20
  -4  15  -2    5.30    3.30
  -5 -15  -2   -3.10    2.30
   5 -15   2    1.60    2.80
  -5  15  -2   -1.40    3.40
  -5  15  -2    0.10    2.90
  -5  15  -2    0.80    4.90
  -6 -15  -2    0.30    2.60
   6 -15   2    5.60    3.20
  -6  15  -2   11.10    6.30
  -6  15  -2    3.00    3.60
  -6  15  -2    7.60    3.60
  -7 -15  -2    0.10    3.20
  -7  15  -2    0.10    3.50
  -7  15  -2   -0.40    3.10
  -7  15  -2    3.40    5.70
   7 -16  -2    9.20    3.90
  -7 -16   2    3.70    3.30
   7 -16  -2    1.70    3.30
  -7  16   2    3.30    3.60
  -7  16   2   11.30    6.70
  -7  16   2    6.10    4.20
   6 -16  -2    1.50    3.10
  -6 -16   2    0.20    2.70
   6 -16  -2   -1.50    3.00
  -6  16   2   21.20    6.90
  -6  16   2   -0.60    3.70
  -6  16   2    6.50    3.90
   5 -16  -2   -4.70    2.60
   5 -16  -2    6.50    3.40
  -5 -16   2   -3.20    2.60
  -5  16   2   -6.50    3.00
  -5  16   2    1.90    3.60
  -5  16   2    8.40    5.60
  -4 -16   2    5.10    2.80
   4 -16  -2   -0.90    2.70
   4 -16  -2    2.10    3.40
  -4  16   2    2.20    5.40
  -4  16   2   -0.80    3.30
   3 -16  -2    6.40    3.20
  -3 -16   2    7.50    2.90
   3 -16  -2    7.90    3.90
   3  16  -2   11.70    3.20
  -3  16   2    9.20    4.80
   3  16  -2    3.90    2.80
  -3  16   2   11.50    3.80
   2 -16  -2    4.80    2.90
  -2 -16   2    0.40    2.50
  -2 -16   2    5.40    3.00
   2 -16  -2    2.50    3.30
   2  16  -2    1.60    2.70
  -2  16   2    2.20    3.50
   2  16  -2    5.60    2.60
  -2  16   2    5.90    4.20
  -1 -16   2    5.90    2.90
   1 -16  -2    5.40    3.40
  -1 -16   2    5.50    2.90
   1 -16  -2    3.60    2.90
  -1  16   2   11.50    4.30
   1  16  -2    1.60    2.80
   1  16  -2    5.10    3.00
  -1  16   2    2.90    3.00
   0 -16  -2    7.60    3.10
   0 -16  -2    2.10    2.80
   0 -16   2    0.90    2.60
   0 -16   2    4.60    2.90
   0  16  -2   -0.40    2.60
   0  16  -2    5.20    3.20
   0  16   2    4.10    3.00
  -1 -16  -2    7.60    3.40
   1 -16   2   10.20    3.80
  -1 -16  -2    4.40    2.90
   1 -16   2    5.20    2.90
  -1  16  -2    9.30    3.40
  -1  16  -2   -1.30    3.10
   1  16   2    5.20    3.40
   2 -16   2   18.10    4.20
   2 -16   2    7.50    3.30
  -2 -16  -2    3.70    3.00
  -2 -16  -2    5.40    3.20
  -2  16  -2   11.70    3.70
  -2  16  -2   15.00    5.30
   2  16   2    2.70    3.00
  -2  16  -2    8.80    3.90
   3 -16   2   -1.00    2.60
   3 -16   2    6.20    3.50
  -3 -16  -2    0.60    2.90
  -3 -16  -2    8.00    3.60
  -3  16  -2    3.80    3.40
  -3  16  -2    7.90    5.40
  -3  16  -2    1.20    3.10
   3  16   2    6.20    2.90
   4 -16   2   -0.10    2.80
  -4 -16  -2    2.90    3.20
  -4  16  -2    9.60    5.40
  -4  16  -2   -1.00    3.20
  -4  16  -2   -0.60    3.10
   5 -16   2    8.20    3.30
  -5 -16  -2   -3.20    2.60
  -5  16  -2   12.30    5.80
  -5  16  -2   -1.30    3.20
  -5  16  -2    2.00    3.40
   6 -16   2    0.40    3.00
  -6 -16  -2    0.20    2.80
  -6  16  -2   -0.90    3.10
  -6  16  -2    7.10    5.80
  -6  16  -2    3.70    3.70
  -5 -17   2    6.30    3.10
   5 -17  -2   -0.20    2.90
   5 -17  -2    1.60    3.70
  -5  17   2    3.50    3.90
  -5  17   2    2.00    4.00
  -5  17   2    7.70    6.00
   4 -17  -2   -4.10    3.00
   4 -17  -2    5.80    3.50
  -4 -17   2   -1.50    2.90
  -4  17   2   -4.00    3.10
  -4  17   2   10.70    5.70
  -4  17   2   -0.20    3.40
  -3 -17   2   -2.10    2.50
   3 -17  -2    0.70    3.70
   3 -17  -2    4.20    3.20
  -3  17   2    7.00    4.70
  -3  17   2    3.90    3.50
  -2 -17   2    2.20    2.80
   2 -17  -2    3.00    3.40
  -2 -17   2    4.40    2.80
   2 -17  -2   -6.40    2.30
  -2  17   2   -2.00    3.10
   2  17  -2    2.50    2.80
  -2  17   2    6.60    4.00
   2  17  -2   -4.00    2.70
   1 -17  -2    5.40    3.50
   1 -17  -2    2.90    3.20
  -1 -17   2    1.00    2.80
  -1 -17   2    1.30    2.90
   1  17  -2    1.60    3.10
  -1  17   2    6.80    3.80
   1  17  -2   -1.00    2.80
   0 -17  -2    3.10    3.20
   0 -17   2    4.20    3.00
   0 -17   2    6.00    3.20
   0 -17  -2    5.50    3.20
   0  17   2    4.40    3.50
   0  17  -2    1.80    2.90
   0  17  -2    4.40    3.40
  -1 -17  -2    8.00    3.70
   1 -17   2    1.70    2.80
  -1 -17  -2    4.50    3.20
   1 -17   2    6.00    3.40
  -1  17  -2    2.70    3.10
   1  17   2   -1.60    2.60
  -1  17  -2    1.40    3.40
   2 -17   2    2.30    3.20
   2 -17   2    7.50    3.70
  -2 -17  -2   -1.20    2.70
  -2 -17  -2   -0.70    3.10
  -2  17  -2   -3.50    2.80
  -2  17  -2    0.30    3.00
   2  17   2   -0.10    2.70
  -3 -17  -2    2.50    3.10
   3 -17   2    1.10    3.20
  -3  17  -2   13.70    5.30
  -3  17  -2    5.80    4.00
  -3  17  -2    4.50    3.50
   4 -17   2    2.50    3.10
  -4 -17  -2    2.50    3.10
  -4  17  -2   11.70    5.70
  -4  17  -2    2.40    3.40
  -4  17  -2    5.90    3.90
   5 -17   2   -1.50    3.00
  -5 -17  -2   -1.30    2.70
  -5  17  -2    0.20    3.40
  -5  17  -2    6.90    5.40
  -5  17  -2    0.50    3.50
   3 -18  -2    3.40    3.50
  -3 -18   2   -1.40    3.20
   3 -18  -2    3.90    3.40
  -3  18   2   11.20    4.70
  -3  18   2    2.60    3.60
  -3  18   2    0.60    4.20
  -2 -18   2    0.30    2.90
   2 -18  -2    0.20    3.30
   2 -18  -2    0.20    3.20
  -2  18   2    4.40    3.60
  -2  18   2   17.70    5.50
  -1 -18   2    8.70    3.70
  -1 -18   2   11.30    3.60
   1 -18  -2   -0.40    3.20
   1 -18  -2    7.20    3.80
  -1  18   2    7.90    3.70
   1  18  -2    9.50    3.50
   1  18  -2    5.70    3.20
   0 -18   2   -2.20    2.90
   0 -18   2    1.50    2.90
   0 -18  -2   -1.80    3.20
   0 -18  -2   -1.20    3.10
   0  18  -2   -4.10    3.00
   0  18   2    3.30    3.60
   0  18  -2    3.20    2.90
   1 -18   2    7.90    3.60
  -1 -18  -2   -3.00    2.70
  -1 -18  -2   -4.10    2.90
   1 -18   2   -0.80    2.70
  -1  18  -2    6.20    3.40
   1  18   2    5.80    3.40
  -1  18  -2   -0.90    2.80
  -2 -18  -2   -3.00    2.80
   2 -18   2   -3.30    2.60
  -2 -18  -2    4.30    3.70
   2  18   2   -0.30    3.20
  -2  18  -2    0.00    3.20
  -2  18  -2   -1.00    3.50
 -14   0   3    0.20    3.60
 -14   0   3   -9.20    8.20
 -13   0   3   -0.10    3.10
 -13   0   3   -3.50    6.30
 -12   0   3    2.50    2.90
 -12   0   3   -4.80    5.70
 -11   0   3   -1.30    5.40
 -10   0   3   -5.50    4.30
 -10   0   3   -0.90    1.20
  -9   0   3   15.30    4.60
  -9   0   3   19.60    2.00
  -8   0   3    1.60    3.60
  -8   0   3   -0.80    1.00
  -8   0   3   -0.30    1.10
   7   0  -3    0.50    0.90
   7   0  -3    1.40    0.90
  -7   0   3   -0.80    0.90
  -7   0   3    0.40    1.00
  -7   0   3    0.10    2.90
  -7   0   3    0.30    1.00
  -6   0   3   -0.60    0.80
  -6   0   3    0.60    0.80
   6   0  -3   -2.00    0.70
  -6   0   3   -0.80    0.80
   6   0  -3   -0.20    0.70
  -6   0   3   -1.50    2.30
   5   0  -3   99.79    3.40
  -5   0   3  102.49    3.50
   5   0  -3   98.09    3.40
  -5   0   3  102.79    5.70
  -5   0   3   98.59    3.50
   5   0  -3  100.89    3.50
  -5   0   3   97.49    3.40
   4   0  -3    0.30    0.60
  -4   0   3    0.70    0.60
   4   0  -3    0.20    0.60
   4   0  -3    0.70    0.70
  -4   0   3    0.60    0.60
  -4   0   3   -0.50    1.70
   3   0  -3  669.83   18.20
  -3   0   3  672.73   18.30
  -3   0   3  680.93   18.30
  -3   0   3  632.84   19.80
  -3   0   3  688.43   18.20
   3   0  -3  686.53   18.30
  -2   0   3    1.40    0.70
   2   0  -3    0.50    0.60
   2   0  -3   -0.50    0.60
   1   0  -3 1226.08   33.40
   1   0  -3 1360.86   33.80
  -1   0   3 1248.88   33.50
   1   0  -3 1238.78   33.80
  -1   0   3 1240.58   33.80
  -1   0   3 1237.48   33.80
  -1   0   3 1269.87   33.80
   0   0  -3   -0.30    0.30
   0   0  -3   -0.50    0.50
   0   0   3    0.20    0.60
   0   0   3   -0.30    0.50
   0   0  -3    0.10    0.60
   1   0   3 9850.01  261.37
  -1   0  -3 9767.62  263.07
  -1   0  -3 9872.51  262.07
   1   0   3 9530.85  262.27
  -1   0  -3 9468.85  261.07
   1   0   3 9999.00  260.37
   2   0   3    0.60    0.90
   2   0   3    2.20    1.50
  -2   0  -3   -0.20    0.90
   2   0   3   -1.20    1.00
  -2   0  -3    0.20    1.20
  -2   0  -3   -1.60    0.90
   3   0   3   80.09    3.30
   3   0   3   74.69    3.80
  -3   0  -3   74.89    3.20
  -3   0  -3   67.69    3.60
   3   0   3   79.89    3.10
  -3   0  -3   75.19    3.30
   4   0   3    0.50    1.60
  -4   0  -3    0.30    1.20
  -4   0  -3    0.70    1.70
  -4   0  -3    0.00    1.00
  -5   0  -3  137.39    5.40
  -5   0  -3  125.59    6.30
  -5   0  -3  129.59    5.00
  -6   0  -3    0.40    1.20
  -6   0  -3   -1.60    1.50
  -6   0  -3    3.20    2.70
  -7   0  -3    6.60    3.60
  -7   0  -3   -1.00    1.40
  -7   0  -3    1.20    1.90
  -8   0  -3    1.10    1.70
  -8   0  -3    1.00    2.20
  -8   0  -3   -0.50    3.60
  -9   0  -3   12.10    4.20
  -9   0  -3    7.90    2.80
  -9   0  -3   13.20    2.40
 -10   0  -3   -1.70    3.90
 -10   0  -3   -0.90    1.70
 -10   0  -3   -1.80    2.20
 -11   0  -3   -3.40    4.20
 -11   0  -3    2.50    2.80
 -12   0  -3   -3.70    2.90
 -13   0  -3   15.70    4.60
 -14  -1   3   -1.10    3.70
 -14   1   3    2.70    3.40
 -14   1   3  -11.70    7.00
 -13  -1   3    2.40    3.20
 -13  -1   3  -11.80    5.90
 -13   1   3   -1.10    3.00
 -13   1   3   -0.80    6.30
 -12  -1   3    5.10    3.00
 -12  -1   3   -0.20    5.50
 -12   1   3   -5.00    5.70
 -11  -1   3   17.90    5.60
 -11   1   3    7.40    5.50
 -10  -1   3   -1.20    4.10
 -10   1   3    7.50    5.30
 -10   1   3    0.90    1.40
  -9  -1   3    0.70    1.00
  -9  -1   3   -0.80    3.50
  -9   1   3   -0.60    1.40
  -9   1   3    3.00    1.40
  -9   1   3    0.50    4.20
  -8  -1   3   11.10    1.40
  -8  -1   3    9.10    1.30
  -8  -1   3    9.50    3.80
  -8   1   3    9.30    1.70
   8   1  -3   10.70    1.30
  -8   1   3   10.10    4.20
   8   1  -3   10.30    1.30
  -8   1   3    9.40    1.80
  -7  -1   3   -0.70    2.80
  -7  -1   3    0.80    0.90
  -7  -1   3    2.20    0.90
   7   1  -3    1.70    0.80
  -7   1   3   -0.50    1.20
  -7   1   3    1.40    3.20
   7   1  -3    2.50    0.80
  -7   1   3   -0.90    1.10
  -6  -1   3    2.50    0.70
  -6  -1   3    1.10    2.40
  -6  -1   3    0.80    0.70
   6  -1  -3    3.00    1.00
  -6  -1   3    1.50    0.70
   6   1  -3    3.30    0.80
  -6   1   3    1.70    1.00
  -6   1   3    2.40    1.10
  -6   1   3    0.70    1.10
  -6   1   3    2.40    2.80
   6   1  -3    2.50    0.70
   5  -1  -3 1616.64   44.80
   5  -1  -3 1716.43   45.00
  -5  -1   3 1665.43   44.40
  -5  -1   3 1639.64   44.40
  -5  -1   3 1658.13   44.40
  -5  -1   3 1635.94   47.00
   5  -1  -3 1697.63   45.00
   5   1  -3 1703.63   44.50
   5   1  -3 1705.73   44.40
  -5   1   3 1633.74   47.40
  -5   1   3 1618.84   44.90
  -5   1   3 1671.83   44.90
  -4  -1   3    1.20    0.50
  -4  -1   3    0.70    0.50
   4  -1  -3    2.60    0.80
  -4  -1   3    0.70    0.50
   4  -1  -3    0.60    0.80
   4  -1  -3    0.60    0.80
  -4  -1   3   -0.30    1.50
  -4   1   3    2.90    1.70
  -4   1   3    0.80    0.70
  -4   1   3   -0.20    0.70
   4   1  -3    1.30    0.50
   4   1  -3    0.40    0.40
   3  -1  -3  108.29    3.70
   3  -1  -3  105.29    4.80
   3  -1  -3  108.89    3.60
  -3  -1   3  105.89    3.20
  -3  -1   3  107.99    3.10
   3   1  -3  109.19    3.20
  -3   1   3  106.69    3.60
  -3   1   3  103.29    3.60
  -3   1   3  102.29    5.10
  -3   1   3  109.49    3.80
   3   1  -3  105.39    3.10
  -3   1   3  107.89    3.70
  -2  -1   3  700.73   18.40
   2  -1  -3  703.53   18.70
   2  -1  -3  674.33   18.70
   2  -1  -3  702.43   18.80
  -2  -1   3  673.03   18.40
   2  -1  -3  689.23   19.70
  -2   1   3  682.63   19.80
  -2   1   3  663.23   18.70
  -2   1   3  663.83   18.60
  -2   1   3  673.53   18.80
  -2   1   3  693.33   18.70
   1  -1  -3   39.80    1.70
   1  -1  -3   39.30    1.70
  -1  -1   3   38.20    1.50
   1  -1  -3   40.40    1.80
   1  -1  -3   38.20    1.50
  -1  -1   3   36.70    1.40
  -1   1   3   36.20    2.30
  -1   1   3   37.40    1.70
  -1   1   3   37.40    1.40
   1   1  -3   37.30    1.60
   0  -1  -3    7.70    0.90
   0  -1   3    8.40    1.00
   0  -1  -3    8.30    0.70
   0  -1  -3    8.60    0.90
   0  -1   3    7.70    0.70
   0   1   3    8.70    0.70
   0   1  -3    8.40    1.00
   0   1   3    9.50    1.00
   0   1  -3    8.40    0.50
   0   1   3    8.80    0.90
   0   1   3    7.50    0.90
   0   1  -3    8.30    0.70
  -1  -1  -3    8.00    1.20
  -1  -1  -3    8.30    1.20
   1  -1   3    8.60    1.00
   1  -1   3    9.00    1.00
   1  -1   3    6.20    1.80
   1  -1   3    9.60    1.20
  -1   1  -3    4.90    1.50
  -1   1  -3    7.80    1.00
   1   1   3    5.10    0.80
   1   1   3    8.20    1.20
  -1   1  -3    7.70    1.20
   1   1   3    6.80    1.10
   2  -1   3  804.52   22.60
  -2  -1  -3  772.82   21.90
   2  -1   3  829.82   22.00
  -2  -1  -3  748.13   21.80
   2  -1   3  840.22   21.90
  -2  -1  -3  774.72   21.50
   2   1   3  784.52   21.60
   2   1   3  794.12   21.90
  -2   1  -3  764.72   21.90
  -2   1  -3  768.32   22.40
  -2   1  -3  794.52   21.70
   2   1   3  810.72   21.80
  -3  -1  -3   18.20    1.70
   3  -1   3   20.50    2.70
  -3  -1  -3   16.50    1.80
  -3  -1  -3   16.10    1.70
  -3   1  -3   13.90    1.60
   3   1   3   18.30    1.80
   3   1   3   19.60    1.70
  -3   1  -3   14.50    1.70
  -3   1  -3   14.90    2.30
  -4  -1  -3    0.30    1.20
  -4  -1  -3    0.10    1.50
  -4  -1  -3   -0.40    0.90
  -4   1  -3   -0.80    2.00
   4   1   3    0.70    1.20
  -4   1  -3    1.10    1.20
  -4   1  -3   -0.30    1.20
  -5  -1  -3   65.19    4.50
  -5  -1  -3   65.29    3.30
  -5  -1  -3   70.39    3.50
  -5   1  -3   69.99    3.60
  -5   1  -3   62.19    3.40
  -5   1  -3   62.49    4.70
   5   1   3   69.09    3.80
  -6  -1  -3    3.70    1.50
  -6  -1  -3    1.60    1.70
  -6  -1  -3    3.10    2.70
  -6   1  -3    7.40    3.30
  -6   1  -3    4.60    1.80
  -6   1  -3    4.30    1.70
  -7  -1  -3   -0.60    1.40
  -7  -1  -3    1.40    1.90
  -7  -1  -3    6.80    3.40
  -7   1  -3    3.30    2.00
  -7   1  -3   -0.50    1.60
  -7   1  -3    2.00    3.70
  -8  -1  -3   18.70    2.40
  -8  -1  -3   19.60    4.30
  -8  -1  -3   14.00    2.90
  -8   1  -3   15.10    2.90
  -8   1  -3   23.00    5.00
  -8   1  -3   15.50    2.60
  -9  -1  -3   41.50    4.40
  -9  -1  -3   49.80    5.90
  -9  -1  -3   42.30    3.50
  -9   1  -3   44.10    3.80
  -9   1  -3   43.10    6.20
  -9   1  -3   36.00    4.20
 -10  -1  -3    1.20    2.50
 -10  -1  -3    3.70    3.90
 -10  -1  -3    2.90    1.90
 -10   1  -3   11.60    3.30
 -10   1  -3    3.70    2.10
 -10   1  -3    6.90    4.60
 -11  -1  -3   -0.10    3.00
 -11   1  -3    2.30    2.70
 -11   1  -3    5.10    2.30
 -11   1  -3    4.30    4.60
 -12  -1  -3   -1.70    3.00
 -12   1  -3    2.20    3.20
 -13  -1  -3   -1.20    3.50
 -13   1  -3    2.10    3.90
 -14  -2   3    4.40    3.80
 -14   2   3    0.60    3.60
 -14   2   3   -6.60    7.50
 -13  -2   3    3.40    3.40
 -13  -2   3  -10.70    6.00
 -13   2   3    1.40    7.10
 -12  -2   3    1.40    5.10
 -12  -2   3    7.20    3.30
 -12   2   3   -3.50    5.90
 -11  -2   3    2.30    2.60
 -11  -2   3    5.10    4.90
 -11   2   3    5.50    6.00
 -11   2   3    5.60    2.00
 -10  -2   3   15.60    4.90
 -10  -2   3   23.30    3.70
 -10   2   3   20.60    2.50
 -10   2   3   17.00    6.30
 -10   2   3   21.40    2.70
  -9  -2   3   14.40    4.10
  -9  -2   3   12.60    1.30
  -9   2   3    6.60    5.00
  -9   2   3    9.60    2.20
  -9   2   3   14.50    2.20
  -8  -2   3   46.70    5.70
  -8  -2   3   50.09    2.00
  -8  -2   3   45.10    2.00
  -8   2   3   43.80    3.30
   8   2  -3   45.40    2.00
  -8   2   3   44.90    3.10
  -8   2   3   49.10    6.70
   8   2  -3   46.70    2.00
   7  -2  -3   51.99    2.90
  -7  -2   3   53.49    2.00
  -7  -2   3   54.69    5.00
  -7  -2   3   53.49    2.10
   7   2  -3   52.19    2.00
  -7   2   3   54.19    3.20
  -7   2   3   47.50    6.00
   7   2  -3   51.39    2.00
  -7   2   3   51.39    3.00
  -6  -2   3    4.20    0.50
  -6  -2   3    3.90    0.60
   6  -2  -3    3.10    1.20
  -6  -2   3    4.10    2.40
  -6   2   3    4.10    1.30
   6   2  -3    3.50    0.60
  -6   2   3    5.30    3.10
  -6   2   3    3.90    1.40
   5  -2  -3   52.89    2.60
  -5  -2   3   49.70    3.90
  -5  -2   3   52.39    1.60
   5   2  -3   51.89    1.60
  -5   2   3   54.19    2.70
  -5   2   3   53.29    4.90
   4  -2  -3    6.50    1.20
   4  -2  -3    6.20    1.20
   4  -2  -3    5.90    1.20
  -4   2   3    3.90    2.40
  -4   2   3    4.50    1.10
  -4   2   3    4.60    1.10
  -4   2   3    5.40    1.10
   3  -2  -3   73.19    2.90
   3  -2  -3   66.79    2.90
   3  -2  -3   75.69    4.60
   3  -2  -3   70.69    3.00
   3  -2  -3   74.59    3.00
  -3   2   3   70.99    2.90
  -3   2   3   68.99    4.40
  -3   2   3   75.89    2.90
  -3   2   3   73.69    2.90
  -3   2   3   72.79    3.00
  -2  -2   3 2114.39   56.99
   2  -2  -3 2124.89   57.29
   2  -2  -3 2146.99   58.29
   2  -2  -3 2131.89   57.29
  -2  -2   3 2145.29   56.89
   2  -2  -3 2175.48   57.39
  -2   2   3 2195.08   58.49
  -2   2   3 2157.38   57.19
  -2   2   3 2091.89   57.39
   2   2  -3 2084.29   56.89
  -2   2   3 2165.28   57.39
  -2   2   3 2148.78   57.39
  -2   2   3 2135.09   57.29
  -1  -2   3   13.00    1.10
   1  -2  -3   11.10    1.80
   1  -2  -3   11.30    1.10
   1  -2  -3   12.40    1.30
  -1  -2   3   10.80    0.80
   1  -2  -3    8.00    1.30
   1  -2  -3    8.50    1.20
  -1  -2   3   13.20    1.00
  -1   2   3   16.20    2.00
   1   2  -3   11.10    1.00
  -1   2   3   10.70    1.30
  -1   2   3   10.30    1.30
   1   2  -3   10.30    0.80
  -1   2   3   12.20    1.30
  -1   2   3   10.90    1.10
   0  -2   3  945.01   26.10
   0  -2  -3  920.61   26.40
   0  -2  -3  946.71   26.50
   0  -2   3  979.20   26.50
   0  -2  -3  982.50   26.60
   0  -2   3  960.90   25.90
   0  -2  -3  982.70   26.40
   0  -2  -3  960.00   26.50
   0  -2   3 1013.50   27.40
   0  -2   3 1012.30   26.50
   0   2  -3  947.71   25.90
   0   2  -3  968.40   26.50
   0   2   3  997.10   26.50
   0   2  -3  996.90   26.10
   0   2   3 1007.90   26.40
   0   2   3  990.30   26.60
   0   2   3  967.80   26.50
   0   2  -3  964.20   26.40
   1  -2   3 2937.41   79.09
   1  -2   3 3030.70   79.89
   1  -2   3 3000.80   79.09
  -1  -2  -3 2769.82   78.99
  -1  -2  -3 2972.70   78.89
  -1  -2  -3 3038.80   79.09
   1   2   3 2927.81   78.99
   1   2   3 2986.70   78.99
  -1   2  -3 2860.01   79.79
  -1   2  -3 2929.91   79.09
  -1   2  -3 2943.31   79.09
  -1   2  -3 2879.51   79.89
   1   2   3 3097.59   79.09
  -1   2  -3 3047.40   78.69
   1   2   3 3000.30   78.89
  -2  -2  -3   29.90    2.00
   2  -2   3   32.60    2.10
   2  -2   3   30.70    3.00
  -2  -2  -3   29.20    1.90
   2  -2   3   27.30    1.80
   2   2   3   33.30    2.00
   2   2   3   30.60    1.90
   2   2   3   31.60    1.80
  -2   2  -3   27.60    2.10
  -2   2  -3   28.60    1.60
  -2   2  -3   26.90    1.80
  -2   2  -3   24.60    2.70
  -2   2  -3   36.30    1.80
  -3  -2  -3    7.40    1.10
  -3  -2  -3    8.80    1.50
  -3  -2  -3    6.50    1.10
  -3   2  -3    8.30    1.50
  -3   2  -3    8.70    1.40
  -3   2  -3    7.10    2.10
   3   2   3    7.90    0.90
  -3   2  -3    8.90    1.30
   3   2   3   10.30    1.30
  -4  -2  -3   53.19    3.00
  -4  -2  -3   52.89    2.70
  -4  -2  -3   51.49    3.10
  -4   2  -3   56.19    2.90
  -4   2  -3   51.89    3.00
  -4   2  -3   51.29    4.30
  -4   2  -3   50.59    3.00
   4   2   3   53.99    2.60
  -5  -2  -3    6.40    1.30
  -5  -2  -3    7.00    1.70
  -5  -2  -3    7.60    2.10
  -5   2  -3    5.60    1.50
  -5   2  -3   10.90    3.20
  -5   2  -3    5.00    1.60
   5   2   3    8.40    1.50
  -5   2  -3    5.30    1.70
  -6  -2  -3    5.30    1.50
  -6  -2  -3    4.30    1.90
  -6  -2  -3    3.00    2.40
  -6   2  -3    4.00    3.60
  -6   2  -3    6.70    1.80
  -6   2  -3    4.80    1.80
  -7  -2  -3   23.20    3.80
  -7  -2  -3   23.90    3.10
  -7  -2  -3   24.00    2.40
  -7   2  -3   24.10    3.00
  -7   2  -3   24.20    3.00
  -7   2  -3   18.20    4.50
  -8  -2  -3   31.30    2.90
  -8  -2  -3   27.00    4.50
  -8  -2  -3   30.30    3.70
  -8   2  -3   30.50    3.40
  -8   2  -3   26.10    3.50
  -8   2  -3   23.50    5.30
  -9  -2  -3   63.09    6.40
  -9  -2  -3   62.19    3.80
  -9  -2  -3   57.09    5.20
  -9   2  -3   64.89    4.80
  -9   2  -3   67.19    7.50
  -9   2  -3   59.19    4.40
 -10  -2  -3    3.50    4.30
 -10  -2  -3   10.20    3.20
 -10  -2  -3    5.80    2.00
 -10   2  -3    2.90    4.60
 -10   2  -3    7.40    2.30
 -10   2  -3    4.50    2.70
 -11  -2  -3   17.10    3.90
 -11   2  -3   16.30    5.70
 -11   2  -3   19.60    3.20
 -11   2  -3   25.90    4.10
 -12  -2  -3   10.60    3.80
 -12   2  -3   10.00    3.60
 -12   2  -3    1.90    5.30
 -13  -2  -3    6.20    4.20
 -13   2  -3   14.10    4.30
 -14  -3   3   -1.70    3.30
 -14   3   3   -5.70    7.60
 -14   3   3    5.40    3.90
 -13  -3   3    3.70    3.40
 -13   3   3   -2.80    6.50
 -12  -3   3  -13.00    4.30
 -12  -3   3   -2.80    2.70
 -12   3   3   -3.80    5.50
 -11  -3   3    5.60    2.80
 -11  -3   3   -2.40    4.20
 -11   3   3    6.80    2.20
 -11   3   3    5.60    2.00
 -11   3   3    0.00    5.30
 -10  -3   3    5.70    2.60
 -10  -3   3    0.40    3.80
 -10   3   3   -2.40    4.70
 -10   3   3    5.80    2.00
 -10   3   3    4.20    1.90
  -9  -3   3    0.10    3.30
  -9  -3   3   -1.60    2.00
  -9   3   3   -1.20    1.50
  -9   3   3    0.90    1.70
  -9   3   3    0.90    4.50
  -8  -3   3    9.70    3.70
  -8   3   3    7.90    5.10
  -8   3   3    9.30    2.20
  -8   3   3    6.30    1.90
   7  -3  -3   20.80    2.30
  -7  -3   3   22.10    3.80
  -7   3   3   24.90    2.60
  -7   3   3   26.00    5.30
  -7   3   3   21.70    2.60
  -6  -3   3   17.50    3.00
   6  -3  -3   16.90    2.00
  -6   3   3   16.80    2.10
  -6   3   3   22.30    4.50
   5  -3  -3   17.10    1.90
  -5   3   3   17.20    3.70
  -5   3   3   14.70    1.80
   4  -3  -3  384.36   11.40
   4  -3  -3  377.76   11.20
  -4   3   3  369.46   13.30
  -4   3   3  372.26   11.40
  -4   3   3  365.66   11.20
   3  -3  -3  567.84   16.30
  -3  -3   3  574.84   15.30
   3  -3  -3  578.84   16.30
  -3  -3   3  559.24   15.30
  -3   3   3  555.84   16.30
   3   3  -3  568.44   15.30
  -3   3   3  599.14   16.70
   3   3  -3  572.74   15.30
  -3   3   3  582.24   16.50
  -3   3   3  568.34   18.00
   2  -3  -3   96.09    4.60
  -2  -3   3   94.19    3.30
   2  -3  -3   98.19    3.80
   2  -3  -3   99.59    3.70
  -2  -3   3   99.49    3.10
   2  -3  -3   96.69    3.60
  -2   3   3  103.29    3.70
  -2   3   3   93.79    3.80
  -2   3   3  100.29    5.00
   2   3  -3   97.59    3.10
  -2   3   3   94.69    3.50
   2   3  -3   94.79    3.00
   2   3  -3   92.89    3.00
  -2   3   3  100.19    3.80
  -2   3   3   97.49    3.60
  -1  -3   3   90.59    3.20
   1  -3  -3   95.29    3.40
   1  -3  -3   86.69    3.40
  -1  -3   3   92.29    3.20
  -1  -3   3   90.19    3.00
   1  -3  -3   90.49    3.60
   1  -3  -3   95.29    3.60
   1  -3  -3   91.89    4.10
  -1   3   3   90.49    3.30
  -1   3   3   88.69    3.60
  -1   3   3   85.99    3.60
  -1   3   3   89.09    3.40
  -1   3   3   94.09    4.60
  -1   3   3   93.09    3.40
   1   3  -3   89.99    3.20
   1   3  -3   89.39    3.10
   1   3  -3   93.69    3.10
   1   3  -3   93.29    3.00
   0  -3   3  201.78    7.30
   0  -3  -3  199.48    6.40
   0  -3  -3  200.98    6.30
   0  -3   3  207.38    6.30
   0  -3   3  193.28    6.20
   0  -3  -3  197.38    6.20
   0  -3   3  195.18    5.90
   0  -3  -3  185.48    6.20
   0  -3  -3  189.08    6.20
   0   3   3  208.48    6.30
   0   3  -3  192.68    6.20
   0   3   3  197.18    6.20
   0   3  -3  199.28    6.20
   0   3  -3  211.18    6.20
   0   3   3  202.88    6.40
   0   3   3  193.78    6.60
   0   3  -3  202.08    5.80
   0   3   3  201.48    6.20
   1  -3   3  539.35   15.00
  -1  -3  -3  510.75   14.30
  -1  -3  -3  517.15   14.80
   1  -3   3  532.15   14.90
  -1  -3  -3  495.35   14.80
   1  -3   3  505.15   14.50
  -1  -3  -3  505.65   14.70
   1  -3   3  571.74   16.20
  -1  -3  -3  521.45   14.80
  -1   3  -3  528.35   14.50
   1   3   3  507.85   14.30
   1   3   3  549.45   14.90
  -1   3  -3  550.84   14.90
  -1   3  -3  528.75   14.90
  -1   3  -3  502.85   14.90
  -1   3  -3  504.55   15.90
  -1   3  -3  506.25   14.20
   1   3   3  515.05   14.80
   1   3   3  526.95   14.80
  -2  -3  -3  155.48    5.40
  -2  -3  -3  154.18    5.40
  -2   3  -3  160.58    5.70
   2   3   3  166.38    5.40
  -2   3  -3  158.18    6.70
   2   3   3  172.88    5.40
  -2   3  -3  151.58    5.50
  -2   3  -3  169.18    5.30
  -3  -3  -3  121.69    3.70
  -3  -3  -3  115.39    4.60
  -3  -3  -3  125.59    4.70
  -3   3  -3  124.99    4.80
  -3   3  -3  116.99    4.80
   3   3   3  132.09    4.50
  -3   3  -3  116.69    6.00
   3   3   3  131.89    4.50
  -4  -3  -3   40.20    2.70
  -4  -3  -3   40.90    2.40
  -4   3  -3   39.80    2.70
   4   3   3   45.40    2.50
  -4   3  -3   39.80    4.20
  -5  -3  -3   12.50    2.10
  -5  -3  -3   13.30    1.70
  -5  -3  -3   13.60    2.10
  -5   3  -3   10.00    3.60
   5   3   3   14.10    1.60
  -5   3  -3   11.80    1.90
  -5   3  -3   15.70    2.20
  -6  -3  -3   26.20    3.20
  -6  -3  -3   24.70    2.30
  -6  -3  -3   22.50    2.80
  -6   3  -3   24.60    2.70
  -6   3  -3   25.90    2.90
  -6   3  -3   22.10    2.70
  -6   3  -3   26.60    4.60
   6   3   3   22.00    2.10
  -7  -3  -3   16.50    3.30
  -7  -3  -3   15.10    2.80
  -7  -3  -3   12.30    1.90
  -7   3  -3   17.60    2.50
  -7   3  -3   13.40    4.80
  -7   3  -3   15.50    2.70
  -7   3  -3   14.50    2.60
  -8  -3  -3   34.10    3.90
  -8  -3  -3   30.70    2.80
  -8  -3  -3   33.30    4.40
  -8   3  -3   24.80    3.40
  -8   3  -3   29.50    5.50
   8   3   3   28.20    2.50
  -8   3  -3   34.00    3.70
  -9  -3  -3   60.49    3.70
  -9  -3  -3   67.39    5.10
  -9  -3  -3   62.79    6.20
  -9   3  -3   57.39    4.40
   9   3   3   65.19    3.50
  -9   3  -3   69.59    4.90
  -9   3  -3   64.49    7.50
 -10  -3  -3   -0.90    2.50
 -10   3  -3    2.10    2.20
 -10   3  -3   -2.70    4.50
 -10   3  -3   -1.50    2.20
 -11  -3  -3   27.30    4.60
 -11   3  -3   17.10    5.60
 -11   3  -3   30.10    3.90
 -11   3  -3   27.20    4.30
 -12  -3  -3   -0.20    3.30
 -12   3  -3    3.50    5.20
 -12   3  -3   -1.70    3.70
 -12   3  -3    0.00    2.90
 -13  -3  -3    0.00    3.70
 -13   3  -3    3.90    3.90
 -14  -4   3    1.20    3.80
 -14   4   3    3.30    3.70
 -14   4   3   -3.20    7.20
 -13  -4   3   17.00    4.40
 -13   4   3   21.80    9.20
 -12  -4   3   -0.60    2.80
 -12   4   3    4.30    6.40
 -11  -4   3   15.10    5.20
 -11  -4   3   22.70    4.10
 -11   4   3   13.10    6.50
 -11   4   3   17.20    3.00
 -11   4   3   16.50    2.80
 -10  -4   3   26.10    5.10
 -10  -4   3   29.30    4.00
 -10   4   3   34.40    3.70
 -10   4   3   28.90    3.30
 -10   4   3   25.90    6.80
  -9  -4   3    0.60    3.20
  -9  -4   3    3.70    2.50
  -9   4   3    4.00    2.10
  -9   4   3    3.80    5.00
  -9   4   3    1.10    1.60
  -8  -4   3   79.09    4.80
  -8  -4   3   75.59    6.30
   8  -4  -3   80.69    4.30
  -8   4   3   71.79    4.40
  -8   4   3   81.59    8.70
  -8   4   3   76.29    4.70
  -7  -4   3   21.90    3.70
  -7  -4   3   19.10    2.90
   7  -4  -3   20.70    2.30
  -7   4   3   22.70    2.90
  -7   4   3   20.10    2.50
  -7   4   3   22.90    5.40
  -6  -4   3  103.19    4.80
   6  -4  -3  103.89    4.60
  -6   4   3  110.69    8.00
  -6   4   3   99.19    4.70
   5  -4  -3  102.29    4.30
  -5   4   3   95.69    4.30
  -5   4   3   94.79    6.90
   4  -4  -3   37.30    2.50
  -4  -4   3   37.20    2.20
   4  -4  -3   40.80    2.70
  -4   4   3   40.80    2.80
  -4   4   3   39.20    2.60
  -4   4   3   32.40    4.50
  -3  -4   3  112.49    3.40
   3  -4  -3  108.99    4.30
   3  -4  -3  110.49    4.30
  -3  -4   3  110.99    3.40
  -3  -4   3  111.19    4.00
  -3   4   3  104.59    4.40
   3   4  -3  110.09    3.30
  -3   4   3  109.49    6.20
  -3   4   3  108.69    4.40
   3   4  -3  111.79    3.40
   3   4  -3  108.89    3.30
  -2  -4   3    4.80    0.70
   2  -4  -3    4.40    1.10
  -2  -4   3    6.20    0.90
  -2  -4   3    6.50    0.80
   2  -4  -3    4.20    1.30
  -2  -4   3    5.60    0.90
   2   4  -3    6.40    1.00
  -2   4   3    5.50    1.30
   2   4  -3    6.50    0.90
   2   4  -3    5.10    0.80
  -2   4   3    7.30    2.50
   2   4  -3    6.10    0.90
  -2   4   3    4.00    1.20
  -2   4   3    5.10    1.40
  -1  -4   3    2.30    0.80
   1  -4  -3    3.10    1.10
   1  -4  -3    2.60    1.50
  -1  -4   3    2.20    0.40
  -1  -4   3    1.70    0.80
  -1  -4   3    0.80    1.50
   1  -4  -3    1.00    0.90
   1  -4  -3    1.00    1.10
  -1   4   3    2.20    2.00
  -1   4   3    3.00    1.00
  -1   4   3    3.20    1.30
   1   4  -3    2.80    0.90
   1   4  -3    1.70    0.90
   1   4  -3    2.10    0.70
  -1   4   3    1.40    1.20
   1   4  -3    2.10    0.80
   0  -4  -3  274.27    8.50
   0  -4  -3  284.67    8.60
   0  -4  -3  286.57    8.70
   0  -4   3  289.27    8.50
   0  -4  -3  273.57    8.50
   0  -4   3  271.97    8.20
   0  -4  -3  272.57    8.90
   0   4  -3  286.27    8.40
   0   4   3  294.37    8.80
   0   4   3  287.27    8.60
   0   4   3  287.47    9.10
   0   4   3  278.47    8.40
   0   4   3  286.07    8.80
   0   4  -3  276.67    8.50
   0   4  -3  273.57    8.50
   0   4  -3  285.77    8.20
   0   4  -3  262.07    9.60
  -1  -4  -3  147.29    5.00
  -1  -4  -3  141.69    5.00
   1  -4   3  144.09    4.80
  -1  -4  -3  140.89    4.90
  -1  -4  -3  145.39    5.00
  -1  -4  -3  145.89    4.90
  -1   4  -3  136.89    6.20
   1   4   3  147.59    5.00
   1   4   3  144.99    5.10
   1   4   3  141.09    4.80
  -1   4  -3  151.38    4.80
  -1   4  -3  143.99    5.10
  -1   4  -3  151.78    5.30
  -2  -4  -3   10.70    1.30
  -2  -4  -3    7.90    1.40
  -2  -4  -3    9.90    0.90
  -2  -4  -3   13.60    1.60
   2  -4   3    9.40    1.30
  -2  -4  -3    9.80    1.30
  -2   4  -3   12.00    1.50
   2   4   3    9.40    1.30
  -2   4  -3    8.20    1.60
  -2   4  -3   10.30    2.40
  -3  -4  -3  774.22   22.40
  -3  -4  -3  800.22   22.50
  -3  -4  -3  789.52   21.10
  -3  -4  -3  804.72   21.10
   3   4   3  806.72   22.10
  -3   4  -3  798.62   24.30
  -3   4  -3  771.42   22.70
  -3   4  -3  761.92   22.50
  -4  -4  -3   44.00    2.10
  -4  -4  -3   41.90    2.90
  -4  -4  -3   47.20    2.90
  -4   4  -3   41.90    4.50
   4   4   3   44.00    2.50
  -4   4  -3   45.30    3.00
  -4   4  -3   42.00    3.00
  -5  -4  -3   62.89    3.30
  -5  -4  -3   69.69    3.90
  -5   4  -3   64.79    3.90
  -5   4  -3   61.79    5.90
   5   4   3   68.09    3.20
  -5   4  -3   63.79    3.70
  -6  -4  -3   16.40    2.50
  -6  -4  -3   12.00    2.40
   6   4   3   13.90    1.80
  -6   4  -3    9.00    4.00
  -6   4  -3   17.20    2.60
  -6   4  -3   11.00    2.20
  -7  -4  -3   -1.90    2.30
  -7  -4  -3    0.60    2.10
   7   4   3   -0.30    1.10
  -7   4  -3   -2.10    1.70
  -7   4  -3    0.60    4.00
  -7   4  -3    1.90    2.20
  -7   4  -3    0.60    1.80
  -8  -4  -3   -0.30    2.20
  -8  -4  -3   -0.50    2.50
  -8   4  -3    1.00    3.90
  -8   4  -3   -1.30    1.80
  -8   4  -3   -0.30    1.90
   8   4   3    0.40    1.20
  -8   4  -3    2.10    1.90
  -9  -4  -3   44.20    4.80
  -9   4  -3   35.10    4.10
  -9   4  -3   41.60    4.30
  -9   4  -3   38.30    6.30
   9   4   3   39.30    2.90
 -10  -4  -3   -2.60    2.50
 -10   4  -3    7.10    4.80
 -10   4  -3    5.90    2.70
 -10   4  -3    2.50    2.40
 -11  -4  -3   15.90    4.00
 -11   4  -3   19.70    6.40
 -11   4  -3   19.60    3.60
 -11   4  -3   21.70    4.00
 -12  -4  -3    2.40    3.40
 -12   4  -3   -1.60    2.90
 -12   4  -3    3.70    2.70
 -12   4  -3    6.30    5.50
 -13  -4  -3    2.00    3.80
 -13   4  -3    2.20    6.10
 -13   4  -3    0.10    3.00
 -13  -5   3   -0.70    3.20
 -13   5   3    8.00    7.70
 -12  -5   3   -0.90    2.90
 -12   5   3   -0.50    2.40
 -12   5   3    1.80    2.10
 -12   5   3   -6.90    5.80
 -11  -5   3    4.40    4.30
 -11  -5   3    8.50    3.20
 -11   5   3   13.10    3.00
 -11   5   3   14.00    6.90
 -11   5   3    9.80    2.50
 -10  -5   3   -1.70    3.30
 -10  -5   3   -1.20    2.30
 -10   5   3    4.60    2.10
 -10   5   3    3.00    6.20
 -10   5   3   -0.70    2.20
  -9  -5   3   32.40    5.00
  -9  -5   3   25.80    3.60
  -9   5   3   36.20    7.00
  -9   5   3   33.70    3.80
  -9   5   3   29.90    3.30
  -8  -5   3   57.29    4.30
   8  -5  -3   62.49    3.90
  -8  -5   3   71.99    5.90
  -8   5   3   64.69    4.10
  -8   5   3   58.69    4.50
  -8   5   3   45.30    7.50
  -7  -5   3  281.57   11.50
  -7  -5   3  279.17   10.00
   7  -5  -3  279.57    9.90
  -7   5   3  285.97   10.20
  -7   5   3  288.17   14.10
  -7   5   3  312.37   10.30
  -6  -5   3   13.40    2.30
  -6  -5   3   15.60    2.10
   6  -5  -3   17.70    2.50
  -6   5   3   14.80    2.30
  -6   5   3   14.50    4.80
  -5  -5   3    4.30    1.50
   5  -5  -3   -0.10    1.40
  -5  -5   3    2.50    1.20
   5  -5  -3    0.60    1.30
  -5   5   3   -0.40    1.30
  -5   5   3    4.70    3.60
  -4  -5   3    4.20    1.20
  -4  -5   3    5.40    1.30
   4  -5  -3    3.90    1.70
   4  -5  -3    4.90    1.40
  -4  -5   3    7.10    0.70
  -4   5   3    5.20    1.60
  -4   5   3    5.10    3.30
   4   5  -3    6.20    0.60
   4   5  -3    6.80    0.70
  -4   5   3    5.00    1.60
   3  -5  -3  270.17    9.00
  -3  -5   3  277.67    8.00
  -3  -5   3  270.97    8.00
  -3  -5   3  272.77    8.00
  -3  -5   3  277.37    8.30
  -3  -5   3  275.67    8.60
   3  -5  -3  286.87    9.10
   3   5  -3  278.67    8.00
   3   5  -3  279.67    8.00
   3   5  -3  277.67    8.10
  -3   5   3  285.87   11.20
  -3   5   3  279.87    9.20
  -3   5   3  288.47    9.20
   2  -5  -3   20.50    2.10
  -2  -5   3   15.80    1.10
   2  -5  -3   12.20    1.50
  -2  -5   3   20.40    1.50
  -2  -5   3   15.90    1.50
  -2  -5   3   17.50    1.50
  -2  -5   3   17.70    1.40
  -2   5   3   15.80    3.20
   2   5  -3   15.40    1.50
  -2   5   3   15.90    1.80
   2   5  -3   16.30    1.40
  -2   5   3   17.00    1.80
   2   5  -3   14.70    1.30
   2   5  -3   18.80    1.50
  -1  -5   3   27.40    2.00
  -1  -5   3   21.70    0.90
   1  -5  -3   20.40    1.80
  -1  -5   3   20.70    1.50
   1  -5  -3   25.40    3.00
   1  -5  -3   23.40    2.00
   1  -5  -3   21.60    2.10
  -1  -5   3   22.10    1.60
  -1  -5   3   23.70    1.80
   1   5  -3   22.40    1.50
  -1   5   3   23.10    2.20
   1   5  -3   24.60    1.60
   1   5  -3   22.40    1.80
  -1   5   3   21.90    3.00
   1   5  -3   22.20    1.60
  -1   5   3   22.70    2.10
   0  -5  -3   91.69    4.30
   0  -5  -3   91.49    3.80
   0  -5  -3   87.19    3.60
   0  -5   3   80.09    3.60
   0  -5  -3   90.79    3.70
   0  -5   3   86.39    3.40
   0   5  -3   86.49    3.70
   0   5  -3   99.89    3.50
   0   5  -3   87.49    4.80
   0   5   3   86.79    3.80
   0   5   3   93.99    4.00
   0   5   3   90.99    4.30
   0   5  -3   91.49    3.60
   1  -5   3  247.18    8.00
  -1  -5  -3  259.07    8.10
  -1  -5  -3  251.47    8.10
  -1  -5  -3  242.18    7.90
   1  -5   3  255.57    7.90
  -1  -5  -3  248.28    7.90
  -1   5  -3  252.67    8.20
  -1   5  -3  259.57    9.70
   1   5   3  250.87    8.10
  -1   5  -3  247.68    8.10
   1   5   3  252.27    8.00
  -2  -5  -3   91.09    3.90
   2  -5   3   97.49    3.80
  -2  -5  -3   89.69    3.70
  -2  -5  -3   89.19    3.90
  -2  -5  -3   92.19    3.60
  -2   5  -3   86.09    5.50
  -2   5  -3   95.39    4.10
   2   5   3   88.49    3.90
  -2   5  -3   90.49    4.20
  -3  -5  -3   18.10    2.10
  -3  -5  -3   15.00    1.30
   3  -5   3   12.20    1.70
  -3  -5  -3   13.70    1.70
  -3  -5  -3   15.60    1.90
  -3   5  -3   13.80    2.20
   3   5   3   12.30    1.70
  -3   5  -3   16.40    3.30
  -3   5  -3   11.40    1.90
  -4  -5  -3   38.10    2.80
  -4  -5  -3   34.80    1.80
  -4  -5  -3   36.50    1.70
  -4  -5  -3   36.30    3.00
  -4  -5  -3   33.90    2.30
  -4   5  -3   39.20    4.50
  -4   5  -3   36.70    3.30
  -4   5  -3   41.00    2.90
   4   5   3   38.50    2.40
  -5  -5  -3  171.58    6.80
  -5  -5  -3  167.08    5.70
  -5  -5  -3  168.08    6.90
   5   5   3  169.98    6.10
  -5   5  -3  178.68    9.40
  -5   5  -3  176.88    7.00
  -5   5  -3  175.28    7.10
  -6  -5  -3   79.79    4.50
  -6  -5  -3   70.89    4.50
  -6  -5  -3   81.99    4.10
   6   5   3   83.59    3.80
  -6   5  -3   82.79    4.90
  -6   5  -3   82.39    7.50
  -6   5  -3   83.79    4.70
  -7  -5  -3    2.20    2.20
  -7  -5  -3    1.80    2.20
  -7  -5  -3    0.60    1.70
  -7   5  -3    1.70    1.90
  -7   5  -3   -3.20    4.00
   7   5   3    2.90    1.30
  -7   5  -3   -1.30    1.90
  -8  -5  -3   33.70    4.00
  -8   5  -3   29.30    5.80
  -8   5  -3   26.30    3.60
  -8   5  -3   28.70    3.70
  -8   5  -3   31.10    3.70
   8   5   3   26.80    2.50
  -9  -5  -3   38.10    4.50
  -9   5  -3   32.40    3.90
  -9   5  -3   35.20    6.90
  -9   5  -3   40.90    4.50
  -9   5  -3   39.00    4.10
 -10  -5  -3    0.80    2.70
 -10   5  -3   -2.40    2.10
 -10   5  -3    2.30    4.60
 -10   5  -3    1.70    2.40
 -11  -5  -3   -2.80    2.80
 -11   5  -3    1.50    2.60
 -11   5  -3    1.20    2.60
 -11   5  -3   -1.90    4.60
 -12  -5  -3   -4.10    3.10
 -12  -5  -3    1.10    2.60
 -12   5  -3    2.70    6.00
 -12   5  -3   -1.50    3.10
 -12   5  -3    5.40    2.90
 -13  -5  -3   -0.50    2.90
 -13  -5  -3    2.40    4.50
 -13   5  -3    3.70    3.70
 -13   5  -3    1.50    6.20
 -13  -6   3   13.50    4.40
 -13  -6   3   18.60    3.90
 -13   6   3    5.00    7.60
 -12  -6   3   -2.00    3.10
 -12  -6   3    2.40    2.60
 -12   6   3   -4.60    6.40
 -12   6   3    9.90    3.10
 -12   6   3   -0.50    2.30
 -11  -6   3   15.70    3.10
 -11  -6   3    8.90    3.40
 -11   6   3    7.90    6.70
 -11   6   3   12.60    3.00
 -11   6   3    8.60    2.90
 -10  -6   3   38.00    5.50
 -10  -6   3   29.00    3.70
 -10  -6   3   36.30    4.50
 -10   6   3   30.20    4.00
 -10   6   3   18.90    6.90
 -10   6   3   32.70    3.80
  -9  -6   3   48.20    4.30
  -9  -6   3   47.90    5.60
  -9  -6   3   49.50    4.60
  -9   6   3   39.60    7.70
  -9   6   3   46.50    4.20
  -9   6   3   55.29    4.90
  -8  -6   3   12.40    2.70
   8  -6  -3    9.90    2.50
  -8  -6   3   10.10    2.30
  -8  -6   3   12.80    3.30
  -8   6   3    7.90    2.50
  -8   6   3    8.60    2.40
  -8   6   3    6.50    5.50
   7  -6  -3   52.39    4.00
  -7  -6   3   51.99    3.70
  -7  -6   3   49.10    3.80
  -7   6   3   60.99    8.00
  -7   6   3   46.90    4.10
   6  -6  -3   86.39    4.60
  -6  -6   3   88.99    4.40
  -6  -6   3   99.99    4.60
  -6   6   3   93.99    8.70
  -6   6   3   89.59    4.80
   5  -6  -3    5.80    1.80
  -5  -6   3    5.40    1.60
  -5  -6   3    6.10    1.60
   5  -6  -3   10.70    2.30
  -5   6   3    7.70    4.50
  -5   6   3    4.50    1.80
   5   6  -3    8.20    0.80
   5   6  -3    7.10    0.70
   5   6  -3    6.70    0.60
  -4  -6   3   37.40    1.80
  -4  -6   3   36.30    2.50
   4  -6  -3   35.80    2.90
  -4  -6   3   39.10    1.80
   4  -6  -3   30.50    3.00
  -4  -6   3   37.30    2.40
   4   6  -3   37.30    1.70
   4   6  -3   38.70    1.80
   4   6  -3   40.20    1.80
  -4   6   3   34.20    3.10
  -4   6   3   42.90    5.60
  -4   6   3   31.70    3.00
  -3  -6   3   86.29    3.20
  -3  -6   3   88.09    3.20
  -3  -6   3   85.19    3.60
  -3  -6   3   81.89    3.20
   3  -6  -3   76.19    3.90
  -3  -6   3   85.69    3.20
   3  -6  -3   79.79    4.10
  -3   6   3   86.69    4.30
  -3   6   3   89.39    6.50
   3   6  -3   84.99    3.10
  -3   6   3   78.79    4.00
   3   6  -3   80.79    3.10
  -2  -6   3   20.00    1.80
  -2  -6   3   17.50    1.30
  -2  -6   3   18.10    1.60
   2  -6  -3   19.20    2.10
  -2  -6   3   22.00    1.80
   2  -6  -3   19.90    2.30
  -2  -6   3   15.60    1.70
  -2   6   3   20.20    2.40
   2   6  -3   17.80    1.70
   2   6  -3   17.30    1.60
  -2   6   3   15.80    2.20
   2   6  -3   23.60    1.80
  -2   6   3   16.70    3.50
  -1  -6   3  311.67    8.30
   1  -6  -3  304.07    9.70
   1  -6  -3  301.87    9.70
  -1  -6   3  301.17    9.30
   1  -6  -3  301.67    9.40
  -1  -6   3  298.47    9.30
  -1   6   3  321.07   10.00
   1   6  -3  299.57    9.30
   1   6  -3  292.27    9.30
  -1   6   3  294.77    9.80
  -1   6   3  307.87   10.90
   0  -6  -3   40.70    3.30
   0  -6  -3   38.00    2.40
   0  -6   3   41.80    2.30
   0  -6  -3   41.00    2.60
   0  -6  -3   36.00    2.60
   0  -6   3   40.20    2.50
   0   6  -3   39.70    3.70
   0   6   3   43.30    3.40
   0   6   3   41.50    2.70
   0   6  -3   41.70    1.40
   0   6  -3   39.50    2.60
   0   6  -3   39.50    2.60
   0   6   3   44.40    2.90
  -1  -6  -3   43.60    2.60
  -1  -6  -3   44.40    3.20
   1  -6   3   41.10    2.50
   1  -6   3   45.00    2.80
  -1  -6  -3   40.20    2.70
  -1  -6  -3   42.90    2.70
  -1   6  -3   40.20    2.70
   1   6   3   44.00    2.70
   1   6   3   49.10    2.90
  -1   6  -3   41.50    2.90
  -1   6  -3   45.80    1.70
  -1   6  -3   40.40    4.20
   1   6   3   42.90    2.80
   2  -6   3    6.30    1.60
   2  -6   3    6.30    1.40
  -2  -6  -3    5.00    1.60
  -2  -6  -3    6.50    1.50
  -2  -6  -3    3.50    1.30
  -2  -6  -3    5.60    1.50
   2   6   3    7.20    1.60
  -2   6  -3    4.60    1.60
  -2   6  -3    6.00    2.70
  -2   6  -3    5.60    1.80
  -3  -6  -3   40.80    2.60
   3  -6   3   39.10    2.70
  -3  -6  -3   40.30    2.80
  -3  -6  -3   44.20    2.50
  -3  -6  -3   44.30    2.80
  -3   6  -3   43.40    4.90
  -3   6  -3   42.90    3.20
   3   6   3   42.40    2.60
  -3   6  -3   39.00    3.20
  -4  -6  -3   25.80    2.70
  -4  -6  -3   30.70    2.00
  -4  -6  -3   31.70    1.80
  -4  -6  -3   28.40    2.80
  -4  -6  -3   28.50    2.30
   4   6   3   31.80    2.40
  -4   6  -3   31.30    4.80
  -4   6  -3   34.20    3.40
  -4   6  -3   33.90    3.00
  -5  -6  -3    5.20    1.20
  -5  -6  -3    3.90    1.70
  -5  -6  -3    4.20    1.90
  -5  -6  -3    6.10    1.50
  -5  -6  -3    6.90    1.20
  -5   6  -3    5.40    1.70
  -5   6  -3    4.20    3.80
  -5   6  -3    7.20    2.40
   5   6   3    4.60    1.50
  -6  -6  -3    4.60    1.20
  -6  -6  -3    4.10    1.90
  -6  -6  -3    1.60    1.50
  -6  -6  -3    3.00    2.20
  -6  -6  -3    1.80    1.50
  -6   6  -3   -0.60    1.90
  -6   6  -3    3.80    2.10
  -6   6  -3    4.30    4.20
   6   6   3    2.40    1.40
  -7  -6  -3    2.30    1.70
  -7  -6  -3   -3.30    1.80
  -7  -6  -3   -1.80    2.00
  -7  -6  -3    1.70    1.40
  -7   6  -3    0.70    2.00
  -7   6  -3   -0.50    2.10
   7   6   3    0.00    1.20
  -7   6  -3   -0.80    3.90
  -8  -6  -3    1.90    1.90
  -8  -6  -3    0.90    1.40
  -8  -6  -3    0.50    2.40
  -8   6  -3   -2.20    4.00
  -8   6  -3    1.20    2.10
   8   6   3   -0.30    1.30
  -8   6  -3    2.00    2.50
  -9  -6  -3   -1.10    1.80
  -9  -6  -3   -1.20    2.30
  -9   6  -3    3.90    2.50
  -9   6  -3    2.50    2.40
  -9   6  -3    1.20    4.80
  -9   6  -3    1.90    2.20
 -10  -6  -3   27.60    4.40
 -10  -6  -3   23.20    3.70
 -10   6  -3   20.70    3.70
 -10   6  -3   19.80    5.90
 -10   6  -3   21.70    3.80
 -11  -6  -3   11.60    3.20
 -11  -6  -3   22.30    4.50
 -11   6  -3   15.90    3.50
 -11   6  -3   22.50    7.10
 -11   6  -3   14.10    3.80
 -12  -6  -3   -0.50    3.30
 -12  -6  -3   -0.10    2.50
 -12   6  -3    3.20    3.10
 -12   6  -3    1.70    3.40
 -12   6  -3    1.40    5.40
 -13  -7   3   -0.90    2.40
 -13  -7   3   -2.80    2.90
 -13   7   3    0.00    7.80
 -12  -7   3    4.20    2.60
 -12  -7   3    0.30    3.30
 -12   7   3   -0.70    2.60
 -12   7   3    0.80    6.80
 -12   7   3   -1.10    2.30
 -11  -7   3    0.10    3.10
 -11  -7   3   -1.60    2.10
 -11   7   3    1.40    7.10
 -11   7   3    5.20    2.70
 -11   7   3    2.10    2.70
 -10  -7   3   32.80    4.30
 -10  -7   3   33.40    4.00
 -10  -7   3   26.90    4.90
 -10   7   3   22.00    7.50
 -10   7   3   27.90    4.10
 -10   7   3   39.50    4.40
  -9  -7   3    4.20    2.40
  -9  -7   3    0.90    1.90
   9  -7  -3    2.40    2.20
  -9  -7   3    2.60    2.70
  -9   7   3   -2.60    1.80
  -9   7   3   -1.30    5.50
  -9   7   3    1.20    2.60
   8  -7  -3    6.10    2.20
  -8  -7   3    8.90    2.20
  -8  -7   3    7.00    2.70
  -8  -7   3    6.40    2.40
  -8   7   3   10.40    5.70
  -8   7   3    9.70    2.50
  -8   7   3    7.50    2.80
  -7  -7   3  110.09    5.40
   7  -7  -3   98.99    5.40
  -7  -7   3  116.89    5.50
  -7   7   3  108.99    5.80
  -7   7   3  107.49   10.00
  -6  -7   3   42.30    3.50
   6  -7  -3   41.60    3.70
   6  -7  -3   34.60    3.50
  -6  -7   3   41.30    3.50
  -6   7   3   40.30    3.80
  -6   7   3   34.90    6.60
   6   7  -3   37.60    1.30
  -5  -7   3    2.40    1.50
   5  -7  -3    1.60    1.50
  -5  -7   3    2.60    0.70
  -5  -7   3    2.30    0.80
  -5  -7   3    2.10    1.50
   5  -7  -3    1.70    1.90
  -5   7   3    1.90    4.40
  -5   7   3    1.70    1.90
   5   7  -3    2.30    0.70
   5   7  -3    3.60    0.80
  -4  -7   3   61.69    3.40
   4  -7  -3   60.59    3.70
  -4  -7   3   64.29    2.70
  -4  -7   3   65.29    3.20
  -4  -7   3   63.49    2.70
   4  -7  -3   67.49    4.00
  -4   7   3   65.59    6.80
   4   7  -3   63.69    2.70
  -4   7   3   62.09    4.00
   4   7  -3   60.79    2.60
  -3  -7   3   29.30    1.90
   3  -7  -3   35.70    2.90
  -3  -7   3   31.20    2.00
  -3  -7   3   29.90    2.10
  -3  -7   3   34.60    2.10
   3  -7  -3   27.90    2.90
  -3  -7   3   27.50    2.40
   3   7  -3   29.20    1.90
   3   7  -3   31.30    2.30
  -3   7   3   25.00    2.70
  -3   7   3   29.90    3.00
  -3   7   3   30.10    4.80
  -2  -7   3    5.50    1.30
  -2  -7   3    8.50    1.50
   2  -7  -3    6.20    1.40
   2  -7  -3   10.50    2.10
  -2  -7   3   10.10    1.00
  -2   7   3    5.50    3.00
  -2   7   3    9.60    1.70
  -2   7   3   11.30    1.90
   2   7  -3   10.60    1.50
  -1  -7   3   15.00    1.80
   1  -7  -3   12.20    1.80
  -1  -7   3   12.60    1.70
   1  -7  -3   12.70    2.10
  -1  -7   3   14.20    0.90
   1  -7  -3   10.10    1.60
  -1   7   3   15.00    3.00
   1   7  -3   11.90    1.80
   1   7  -3   11.80    1.70
  -1   7   3   14.10    2.20
  -1   7   3   15.20    2.20
   0  -7   3   -0.60    1.20
   0  -7  -3    0.50    1.10
   0  -7   3   -1.00    1.10
   0  -7  -3   -0.10    1.00
   0  -7  -3    1.70    1.40
   0   7   3   -1.60    1.80
   0   7  -3    1.70    1.50
   0   7   3   -0.10    1.40
   0   7  -3    2.20    1.30
   0   7  -3    1.50    2.10
   0   7   3    1.20    1.30
   0   7  -3    0.70    0.40
   1  -7   3  274.17    9.30
  -1  -7  -3  282.57    9.10
   1  -7   3  276.37    9.10
  -1  -7  -3  284.07    9.90
  -1  -7  -3  274.87    9.30
  -1  -7  -3  279.17    9.20
   1   7   3  283.07    9.40
  -1   7  -3  277.17    9.50
  -1   7  -3  282.27    9.40
   1   7   3  283.07    9.60
   1   7   3  275.27    9.20
  -1   7  -3  282.17   11.20
  -1   7  -3  293.97    8.00
  -2  -7  -3  131.09    5.50
  -2  -7  -3  130.79    5.30
  -2  -7  -3  132.09    5.20
   2  -7   3  130.89    5.30
  -2  -7  -3  129.69    5.70
   2  -7   3  137.99    5.60
  -2   7  -3  134.49    7.60
   2   7   3  132.49    5.20
  -2   7  -3  136.69    4.40
   2   7   3  130.29    5.40
  -2   7  -3  132.79    5.80
  -2   7  -3  143.89    5.70
   3  -7   3   66.39    3.60
  -3  -7  -3   58.49    3.60
  -3  -7  -3   61.99    3.70
  -3  -7  -3   64.49    3.70
  -3  -7  -3   62.09    3.30
  -3   7  -3   61.29    5.90
  -3   7  -3   68.69    4.00
   3   7   3   68.59    3.60
  -3   7  -3   63.59    4.10
  -4  -7  -3   77.29    3.60
  -4  -7  -3   77.09    3.70
   4  -7   3   73.39    4.10
  -4  -7  -3   75.69    4.10
  -4  -7  -3   74.79    4.20
  -4   7  -3   76.49    4.50
   4   7   3   74.29    3.90
  -4   7  -3   75.29    4.70
  -4   7  -3   77.59    6.80
  -5  -7  -3   26.60    2.30
  -5  -7  -3   26.30    3.00
  -5  -7  -3   32.00    2.60
  -5  -7  -3   28.60    2.00
  -5  -7  -3   28.60    2.90
   5   7   3   27.20    2.50
  -5   7  -3   26.70    3.40
  -5   7  -3   30.10    3.20
  -5   7  -3   21.60    5.00
  -6  -7  -3   31.80    2.70
  -6  -7  -3   30.90    3.40
  -6  -7  -3   26.30    3.40
  -6  -7  -3   29.40    2.30
  -6   7  -3   29.20    3.80
   6   7   3   31.30    2.60
  -6   7  -3   23.20    5.50
  -6   7  -3   34.10    3.50
  -7  -7  -3    0.10    1.80
  -7  -7  -3    4.00    2.40
  -7  -7  -3   -0.50    1.30
   7   7   3    1.20    1.30
  -7   7  -3    0.50    2.00
  -7   7  -3    0.20    2.10
  -7   7  -3   -0.70    3.80
  -8  -7  -3   17.10    3.40
  -8  -7  -3   14.50    2.80
   8   7   3   15.10    2.00
  -8   7  -3   17.00    3.40
  -8   7  -3   13.30    3.00
  -8   7  -3   16.00    5.30
  -9  -7  -3    4.10    2.20
  -9  -7  -3   -0.70    2.40
  -9   7  -3    6.00    4.80
  -9   7  -3   -0.30    2.20
  -9   7  -3    0.70    2.40
  -9   7  -3    3.00    2.40
 -10  -7  -3   11.60    3.00
 -10  -7  -3   10.10    3.50
 -10   7  -3   11.00    3.00
 -10   7  -3   11.60    5.30
 -10   7  -3   13.20    3.60
 -10   7  -3   13.30    3.40
 -11  -7  -3    6.10    3.90
 -11  -7  -3    4.20    2.90
 -11   7  -3    8.60    5.80
 -11   7  -3   -3.00    2.70
 -11   7  -3    7.40    3.30
 -12  -7  -3    1.50    2.80
 -12  -7  -3    9.70    4.40
 -12   7  -3    9.30    3.50
 -12   7  -3   13.80    7.00
 -12   7  -3    3.70    3.40
 -13  -8   3   -3.80    2.60
 -13  -8   3   -4.80    3.40
 -13   8   3   -6.50    6.60
 -12  -8   3    1.60    3.50
 -12  -8   3   -0.10    2.40
 -12   8   3    0.40    2.90
 -12   8   3    0.70    6.90
 -12   8   3   -3.30    2.10
 -11  -8   3    1.80    2.80
 -11  -8   3   -1.70    2.40
 -11   8   3   -3.80    6.10
 -11   8   3    0.70    2.80
 -11   8   3    5.90    2.90
 -10  -8   3    4.60    2.60
 -10  -8   3    4.50    2.70
 -10   8   3    1.10    2.50
 -10   8   3   -1.20    5.80
 -10   8   3    2.00    2.40
  -9  -8   3   14.70    3.70
   9  -8  -3    6.80    2.40
  -9  -8   3   12.60    3.00
  -9  -8   3    7.70    2.60
  -9   8   3    9.00    2.80
  -9   8   3    8.20    6.30
  -9   8   3   11.20    3.10
  -8  -8   3   75.69    5.40
  -8  -8   3   65.39    4.80
  -8  -8   3   64.09    4.80
   8  -8  -3   67.29    5.20
  -8   8   3   67.39    5.60
  -8   8   3   71.09    5.20
  -8   8   3   54.39    8.50
   7  -8  -3   61.19    4.40
  -7  -8   3   64.29    4.30
  -7  -8   3   60.09    4.20
  -7   8   3   53.09    7.80
  -7   8   3   63.59    4.60
   6  -8  -3    2.30    2.10
   6  -8  -3    3.70    2.00
  -6  -8   3   -0.60    1.70
  -6  -8   3    1.40    1.60
   6   8  -3    0.40    0.70
   6   8  -3    0.50    0.60
  -6   8   3    2.60    2.20
  -6   8   3   -0.80    5.10
  -5  -8   3    5.00    1.70
  -5  -8   3    6.20    1.00
  -5  -8   3    3.10    1.60
   5  -8  -3    2.20    1.90
   5  -8  -3    4.80    2.30
  -5  -8   3    5.50    1.10
  -5   8   3    4.00    1.90
   5   8  -3    3.70    1.00
   5   8  -3    4.80    1.10
  -5   8   3    5.80    4.90
  -4  -8   3   10.80    1.90
  -4  -8   3    9.20    1.70
  -4  -8   3   11.10    1.60
   4  -8  -3   11.30    2.20
  -4  -8   3   11.70    1.60
   4  -8  -3   11.70    2.50
  -4   8   3    8.50    2.30
   4   8  -3    8.50    1.30
  -4   8   3    6.00    4.40
  -3  -8   3   69.39    3.30
   3  -8  -3   70.99    4.00
   3  -8  -3   64.19    4.20
  -3  -8   3   65.49    3.80
  -3  -8   3   67.29    3.00
  -3   8   3   64.39    4.40
  -3   8   3   73.39    6.80
  -3   8   3   66.39    4.20
   3   8  -3   66.89    3.20
  -2  -8   3   55.49    3.10
   2  -8  -3   62.09    3.90
   2  -8  -3   49.80    3.40
  -2  -8   3   56.99    3.30
  -2  -8   3   57.49    2.40
  -2   8   3   55.19    5.50
   2   8  -3   52.09    3.00
  -2   8   3   56.09    4.00
  -2   8   3   61.89    3.60
   1  -8  -3    3.20    1.80
  -1  -8   3    3.10    1.50
   1  -8  -3    4.60    1.60
  -1  -8   3    4.80    0.70
  -1  -8   3    3.50    1.30
   1  -8  -3    4.10    1.30
   1   8  -3    4.80    0.70
   1   8  -3    4.70    1.60
  -1   8   3    6.60    2.80
  -1   8   3    2.30    1.80
  -1   8   3    2.90    1.80
   0  -8  -3   29.10    2.70
   0  -8   3   32.60    2.70
   0  -8  -3   34.00    2.60
   0  -8   3   33.00    2.90
   0  -8  -3   37.40    3.20
   0   8   3   36.50    3.80
   0   8  -3   28.70    2.70
   0   8  -3   33.60    3.00
   0   8   3   33.30    3.10
   0   8  -3   34.80    1.40
   0   8  -3   30.00    4.10
   0   8   3   29.50    2.90
   1  -8   3    3.40    1.70
  -1  -8  -3    6.90    1.80
  -1  -8  -3    3.20    1.50
   1  -8   3    5.20    1.50
  -1  -8  -3    5.20    1.40
  -1   8  -3    3.50    1.70
   1   8   3    2.80    1.80
  -1   8  -3    3.60    1.80
   1   8   3    5.10    1.80
  -1   8  -3    6.00    0.80
  -1   8  -3    2.30    2.60
   1   8   3    3.10    1.60
  -2  -8  -3   60.59    3.70
  -2  -8  -3   53.49    4.30
  -2  -8  -3   56.79    3.30
   2  -8   3   57.29    3.50
  -2  -8  -3   61.59    3.50
   2  -8   3   58.79    3.80
  -2   8  -3   65.39    4.10
  -2   8  -3   58.59    5.30
   2   8   3   55.29    3.40
  -2   8  -3   56.69    2.50
  -2   8  -3   56.89    3.80
   2   8   3   55.49    3.70
   3  -8   3   43.60    3.50
  -3  -8  -3   41.10    3.40
  -3  -8  -3   43.30    3.30
   3  -8   3   46.90    3.70
  -3  -8  -3   37.10    3.20
  -3  -8  -3   40.40    3.70
  -3   8  -3   44.00    5.60
  -3   8  -3   49.40    3.90
   3   8   3   49.00    3.20
   3   8   3   41.10    3.10
  -3   8  -3   45.90    4.00
  -4  -8  -3   21.00    2.70
   4  -8   3   18.70    2.70
  -4  -8  -3   21.10    2.60
  -4  -8  -3   20.30    2.90
  -4  -8  -3   19.00    2.40
   4   8   3   24.00    2.60
  -4   8  -3   15.00    2.90
  -4   8  -3   17.40    2.90
   4   8   3   19.50    2.40
  -4   8  -3   17.00    4.60
  -5  -8  -3   68.79    3.10
  -5  -8  -3   68.29    4.20
  -5  -8  -3   63.89    4.50
  -5  -8  -3   66.59    3.80
   5   8   3   63.99    3.70
  -5   8  -3   67.79    4.70
   5   8   3   67.39    3.80
  -5   8  -3   63.29    7.10
  -5   8  -3   61.39    4.80
  -6  -8  -3   -1.50    1.60
  -6  -8  -3   -1.60    1.80
  -6  -8  -3   -0.60    1.50
  -6   8  -3   -0.80    3.80
   6   8   3    0.30    1.30
  -6   8  -3    0.50    2.00
  -6   8  -3    0.20    2.10
  -7  -8  -3    0.00    2.20
  -7  -8  -3   -1.10    1.50
  -7  -8  -3   -0.20    1.80
   7   8   3    1.50    1.40
  -7   8  -3   -0.40    3.70
  -7   8  -3    1.40    2.30
  -7   8  -3    0.50    2.10
  -8  -8  -3   -0.10    2.40
  -8  -8  -3    3.40    2.20
  -8   8  -3   -0.30    4.20
  -8   8  -3    1.10    2.50
  -8   8  -3    8.10    3.10
  -9  -8  -3    0.50    2.80
  -9  -8  -3   -1.60    1.90
  -9   8  -3    0.60    4.60
  -9   8  -3   -4.40    2.00
  -9   8  -3    3.10    2.50
  -9   8  -3    0.10    2.60
 -10  -8  -3    5.30    3.20
 -10  -8  -3    3.90    2.60
 -10   8  -3    8.70    5.40
 -10   8  -3    9.40    3.40
 -10   8  -3   12.10    3.50
 -10   8  -3    3.40    2.70
 -11  -8  -3    1.10    2.50
 -11  -8  -3    0.40    3.70
 -11   8  -3   11.10    5.90
 -11   8  -3    6.40    3.10
 -11   8  -3    8.40    3.50
 -12  -8  -3   10.80    4.20
 -12  -8  -3   -2.10    2.50
 -12   8  -3   -0.70    2.90
 -12   8  -3    9.70    6.30
 -12   8  -3    0.90    3.10
 -12  -9   3    2.60    3.60
 -12  -9   3    7.80    3.20
 -12   9   3    1.60    3.00
 -12   9   3    4.90    8.20
 -12   9   3    6.60    3.40
 -11  -9   3    2.20    3.20
 -11  -9   3    0.60    2.50
 -11   9   3   -4.10    6.30
 -11   9   3    3.20    2.80
 -11   9   3   -0.10    2.80
 -10  -9   3    1.60    2.20
 -10  -9   3   -0.40    2.70
 -10   9   3   -3.30    5.40
 -10   9   3    1.00    2.70
 -10   9   3    3.90    2.90
  -9  -9   3    2.60    2.50
   9  -9  -3    5.40    2.60
  -9  -9   3    2.20    2.20
  -9   9   3   -0.70    2.20
  -9   9   3    1.50    3.00
  -9   9   3    3.30    5.70
  -8  -9   3    1.00    2.10
   8  -9  -3   -1.80    2.00
  -8  -9   3    3.90    2.50
  -8   9   3   -3.80    4.70
  -8   9   3    0.70    2.30
  -8   9   3   -0.80    2.40
   7  -9  -3   -0.70    2.00
  -7  -9   3    2.00    1.80
  -7  -9   3    2.80    2.10
  -7   9   3    0.60    4.70
  -7   9   3   -2.50    2.10
   6  -9  -3   -1.60    1.90
  -6  -9   3    0.50    1.70
   6  -9  -3    1.10    1.80
  -6  -9   3    1.00    1.60
  -6   9   3    1.30    2.20
  -6   9   3    1.10    4.80
   6   9  -3    0.20    0.70
   6   9  -3   -0.20    0.80
  -5  -9   3    2.80    1.70
  -5  -9   3    2.30    1.20
  -5  -9   3    3.80    1.70
   5  -9  -3    4.60    2.10
   5  -9  -3   -0.50    2.10
  -5   9   3    1.50    2.30
  -5   9   3    3.80    5.10
   5   9  -3    2.70    1.20
   5   9  -3    4.40    1.20
  -4  -9   3   13.30    1.90
  -4  -9   3   10.90    2.10
  -4  -9   3   10.80    1.70
   4  -9  -3   15.70    2.60
   4  -9  -3   12.80    2.90
   4   9  -3   10.40    1.60
  -4   9   3   10.80    4.90
  -4   9   3   12.80    2.70
  -3  -9   3    5.50    1.90
  -3  -9   3    8.50    1.40
  -3  -9   3    8.20    1.80
   3  -9  -3    7.60    2.50
   3  -9  -3    5.70    2.00
   3   9  -3    8.40    1.60
  -3   9   3    4.10    3.90
  -3   9   3    6.40    2.40
  -3   9   3    6.40    2.40
  -2  -9   3   59.39    2.40
  -2  -9   3   58.49    3.50
  -2  -9   3   50.49    3.30
   2  -9  -3   61.99    4.20
   2  -9  -3   57.79    3.90
  -2   9   3   52.59    5.70
  -2   9   3   53.09    3.70
   2   9  -3   51.69    3.10
  -2   9   3   59.19    4.00
   1  -9  -3    8.20    2.00
   1  -9  -3   10.40    2.40
   1  -9  -3    6.40    1.70
  -1  -9   3    6.60    1.80
  -1  -9   3    8.40    1.90
   1   9  -3    9.50    2.00
  -1   9   3    5.60    3.10
   1   9  -3    9.90    1.00
  -1   9   3    7.60    2.30
  -1   9   3    6.20    2.10
   1   9  -3    7.60    1.90
   0  -9  -3    1.90    1.90
   0  -9  -3    3.40    1.70
   0  -9   3    1.60    1.80
   0  -9   3    2.70    1.50
   0  -9  -3    0.70    1.30
   0   9   3   -1.80    2.40
   0   9  -3    1.30    0.60
   0   9  -3    2.30    1.90
   0   9  -3   -0.50    2.40
   0   9  -3   -0.30    1.60
   0   9   3    1.10    1.70
   0   9   3    2.60    1.90
   1  -9   3   45.80    3.70
   1  -9   3   45.10    3.20
  -1  -9  -3   41.80    3.60
  -1  -9  -3   43.50    3.60
  -1  -9  -3   45.40    3.10
   1   9   3   38.70    3.80
  -1   9  -3   43.20    3.80
  -1   9  -3   45.90    1.90
  -1   9  -3   46.20    3.70
  -1   9  -3   41.40    5.10
   1   9   3   46.00    3.40
   1   9   3   47.30    3.60
   2  -9   3   44.10    3.50
   2  -9   3   44.80    3.80
  -2  -9  -3   47.40    3.40
  -2  -9  -3   46.60    3.80
  -2  -9  -3   42.40    3.40
   2   9   3   45.00    3.50
  -2   9  -3   46.00    2.20
  -2   9  -3   44.10    5.60
  -2   9  -3   40.10    3.80
  -2   9  -3   46.10    3.80
   2   9   3   40.10    3.50
   3  -9   3   23.50    3.10
  -3  -9  -3   25.40    3.00
  -3  -9  -3   28.20    3.00
   3  -9   3   18.80    2.60
  -3  -9  -3   25.60    2.90
  -3  -9  -3   31.50    4.00
   3   9   3   25.30    2.80
  -3   9  -3   27.20    3.50
  -3   9  -3   27.60    5.20
   3   9   3   29.20    3.00
  -3   9  -3   28.90    3.40
  -4  -9  -3   17.10    2.50
  -4  -9  -3   13.70    2.60
   4  -9   3   11.00    2.40
  -4  -9  -3    9.80    2.30
   4   9   3   10.20    2.20
  -4   9  -3   10.90    2.40
  -4   9  -3   15.20    3.10
  -4   9  -3   12.80    4.70
   4   9   3   10.00    2.20
  -5  -9  -3   13.00    2.60
  -5  -9  -3   15.10    2.70
  -5  -9  -3   14.20    2.40
  -5   9  -3   15.20    4.80
   5   9   3   15.30    2.20
  -5   9  -3   18.10    3.10
   5   9   3   13.80    2.10
  -5   9  -3   14.80    3.20
  -6  -9  -3    1.30    1.70
  -6  -9  -3    1.20    2.00
  -6  -9  -3   -3.30    1.90
  -6   9  -3    3.00    2.30
   6   9   3   -0.10    1.40
  -6   9  -3    1.30    3.80
  -6   9  -3    2.90    2.50
   6   9   3    3.10    1.50
  -7  -9  -3    1.10    2.50
  -7  -9  -3    1.20    1.90
  -7  -9  -3    0.90    2.00
   7   9   3    1.70    1.50
  -7   9  -3    6.90    4.60
  -7   9  -3    1.60    2.10
   7   9   3    3.60    1.60
  -7   9  -3    2.10    2.80
  -8  -9  -3    5.60    2.80
  -8  -9  -3    2.70    2.30
  -8   9  -3    6.30    4.80
  -8   9  -3    4.20    2.60
  -8   9  -3    2.60    2.80
  -9  -9  -3   -2.60    2.00
  -9  -9  -3    3.20    2.80
  -9   9  -3    1.80    2.40
  -9   9  -3    0.00    4.60
  -9   9  -3   -1.90    2.40
  -9   9  -3    2.40    2.80
 -10  -9  -3    7.00    3.40
 -10  -9  -3   11.60    3.40
 -10   9  -3   11.50    6.00
 -10   9  -3   11.10    3.80
 -10   9  -3    9.60    3.20
 -10   9  -3    9.30    3.30
 -11  -9  -3    3.40    3.10
 -11  -9  -3    2.00    3.50
 -11   9  -3    9.50    6.20
 -11   9  -3    3.60    3.00
 -11   9  -3   -2.70    2.40
 -11   9  -3    6.50    3.40
 -12 -10   3   -4.70    2.50
 -12 -10   3    1.70    3.20
 -12  10   3   -3.80    7.80
 -12  10   3   -1.40    2.60
 -12  10   3    2.80    3.40
 -11 -10   3   -0.40    3.30
 -11 -10   3    0.60    2.80
 -11  10   3    7.10    3.10
 -11  10   3    5.30    3.40
 -11  10   3    9.80    7.20
 -10 -10   3    1.10    2.80
 -10 -10   3    0.30    2.40
 -10  10   3    4.40    3.10
 -10  10   3    2.00    2.70
 -10  10   3   -1.00    6.40
   9 -10  -3    2.10    2.40
  -9 -10   3    2.20    2.30
  -9 -10   3    1.10    2.10
  -9  10   3   -1.20    2.70
  -9  10   3   -0.40    5.60
  -9  10   3    2.70    2.70
   8 -10  -3   22.70    3.70
  -8 -10   3   25.30    3.50
  -8 -10   3   31.70    3.80
  -8  10   3   12.20    6.30
  -8  10   3   32.70    4.30
  -8  10   3   23.10    4.20
  -7 -10   3    7.60    2.40
   7 -10  -3    6.60    2.70
  -7 -10   3    8.20    2.40
   7 -10  -3   10.20    2.80
  -7  10   3   10.20    2.90
  -7  10   3    8.40    5.80
  -6 -10   3   13.20    2.40
   6 -10  -3    8.40    2.70
   6 -10  -3    6.80    2.40
  -6 -10   3    6.70    2.20
  -6  10   3   -2.30    4.60
  -6  10   3    5.00    2.50
   5 -10  -3    7.30    2.30
  -5 -10   3   12.60    1.80
  -5 -10   3    8.90    2.00
   5 -10  -3    9.50    2.70
  -5 -10   3   10.10    2.30
  -5  10   3   10.60    5.10
  -5  10   3    7.10    2.60
   5  10  -3   11.30    1.70
   5  10  -3   10.00    1.50
   4 -10  -3    7.20    2.20
   4 -10  -3    6.10    2.60
  -4 -10   3    4.20    1.60
  -4 -10   3    7.20    2.10
  -4 -10   3    6.20    1.70
   4  10  -3    9.70    1.70
  -4  10   3    5.60    4.80
  -4  10   3    6.60    2.40
  -3 -10   3   -1.00    1.40
  -3 -10   3   -0.20    1.10
   3 -10  -3   -1.70    1.70
  -3 -10   3    1.30    1.60
   3 -10  -3   -0.90    2.30
   3  10  -3    0.20    1.40
  -3  10   3    1.30    2.20
  -3  10   3   -3.00    3.80
  -2 -10   3   47.10    3.40
  -2 -10   3   52.39    2.30
  -2 -10   3   46.20    3.60
   2 -10  -3   45.50    4.00
   2  10  -3   43.70    3.10
  -2  10   3   41.90    4.10
  -2  10   3   44.00    5.90
  -2  10   3   48.70    4.40
   1 -10  -3    1.90    1.70
  -1 -10   3    4.60    1.80
   1 -10  -3    1.20    1.80
   1 -10  -3    3.90    2.50
  -1 -10   3    1.10    1.80
   1  10  -3    4.30    1.80
   1  10  -3    3.10    2.00
  -1  10   3    1.80    2.10
   1  10  -3    3.50    0.90
  -1  10   3    4.60    3.20
  -1  10   3    1.50    1.90
   0 -10  -3   44.70    4.10
   0 -10  -3   48.90    4.00
   0 -10   3   46.30    4.00
   0 -10  -3   51.69    3.30
   0 -10   3   55.29    3.80
   0  10  -3   49.90    2.10
   0  10   3   48.40    4.60
   0  10  -3   52.09    3.70
   0  10   3   43.20    3.80
   0  10  -3   59.39    6.20
   0  10  -3   46.30    4.00
   0  10   3   57.49    4.30
   1 -10   3   17.00    2.80
  -1 -10  -3   19.00    2.30
  -1 -10  -3   13.70    2.70
  -1 -10  -3   15.90    2.50
   1 -10   3   19.90    2.60
  -1  10  -3   17.50    1.30
  -1  10  -3   20.30    2.90
  -1  10  -3   15.80    2.70
   1  10   3   20.10    3.30
   1  10   3   14.90    2.60
   1  10   3   17.90    2.70
  -1  10  -3    9.90    3.90
  -2 -10  -3    2.60    1.90
   2 -10   3    4.40    1.90
  -2 -10  -3    3.00    2.10
   2 -10   3    0.90    2.10
  -2 -10  -3    4.90    2.00
   2  10   3    2.90    2.00
  -2  10  -3    2.50    1.00
  -2  10  -3    4.80    2.40
   2  10   3    4.30    2.20
  -2  10  -3    1.70    2.10
  -2  10  -3   -1.90    3.10
  -3 -10  -3   10.70    2.40
  -3 -10  -3   10.70    2.40
  -3 -10  -3    8.70    2.30
   3 -10   3   13.30    2.40
   3 -10   3   12.30    2.60
  -3  10  -3   12.90    4.60
   3  10   3    9.00    2.20
   3  10   3   17.30    2.60
  -3  10  -3   12.50    2.90
  -3  10  -3   13.80    2.80
  -4 -10  -3   15.50    2.60
   4 -10   3   12.60    2.50
  -4 -10  -3    9.80    2.30
  -4 -10  -3   16.20    2.70
   4  10   3   15.10    2.40
  -4  10  -3   11.20    2.90
   4  10   3    9.00    2.10
  -4  10  -3   18.20    3.30
  -4  10  -3   13.40    4.00
  -5 -10  -3    3.30    2.10
  -5 -10  -3    3.80    2.30
  -5 -10  -3    1.30    1.80
   5 -10   3   -0.50    1.90
  -5  10  -3    0.60    2.40
  -5  10  -3    6.00    4.30
  -5  10  -3    1.20    2.30
   5  10   3   -0.40    1.50
   5  10   3    0.20    1.60
  -6 -10  -3   -1.90    2.00
  -6 -10  -3    1.20    2.00
  -6 -10  -3    0.00    1.70
  -6  10  -3    0.30    2.30
  -6  10  -3    1.50    4.20
  -6  10  -3   -3.90    2.40
   6  10   3   -0.70    1.50
   6  10   3   -0.40    1.70
  -7 -10  -3    1.40    2.40
  -7 -10  -3    2.90    2.20
  -7  10  -3    3.90    2.70
  -7  10  -3    1.40    4.30
  -7  10  -3    5.50    2.90
  -8 -10  -3   -0.60    2.20
  -8 -10  -3   -0.60    2.70
  -8  10  -3   -1.20    4.40
  -8  10  -3   -0.10    2.50
  -8  10  -3    2.50    2.70
  -9 -10  -3    4.30    2.80
  -9 -10  -3    1.30    3.30
  -9  10  -3    5.20    3.50
  -9  10  -3    1.30    2.70
  -9  10  -3   -0.40    2.30
  -9  10  -3    1.40    4.80
 -10 -10  -3    2.40    2.70
 -10 -10  -3   -1.80    3.00
 -10  10  -3   -2.40    5.20
 -10  10  -3    7.60    3.50
 -10  10  -3   -0.70    2.60
 -10  10  -3    1.70    2.80
 -11 -10  -3   -3.10    3.20
 -11 -10  -3    0.10    2.90
 -11  10  -3    4.10    3.70
 -11  10  -3   -1.50    2.90
 -11  10  -3    2.70    6.00
 -11  10  -3    6.10    3.30
 -11 -11   3   -0.30    2.90
 -11 -11   3   -1.10    3.10
 -11  11   3   -1.10    3.10
 -11  11   3   -0.80    6.90
 -11  11   3    7.60    3.70
 -10 -11   3    8.80    3.00
 -10 -11   3    6.80    3.40
 -10  11   3   16.70    7.60
 -10  11   3    9.90    3.50
 -10  11   3   15.80    4.00
   9 -11  -3    1.20    2.80
  -9 -11   3    3.30    2.50
  -9 -11   3    0.30    2.60
  -9  11   3   -0.30    6.10
  -9  11   3    1.10    3.00
  -9  11   3    0.10    3.30
  -8 -11   3    1.30    2.10
   8 -11  -3    2.20    2.50
  -8 -11   3    0.90    2.30
  -8  11   3    1.30    2.70
  -8  11   3   -5.30    5.00
  -8  11   3    2.70    3.10
   7 -11  -3    1.10    2.20
  -7 -11   3   -3.10    2.00
  -7 -11   3    2.80    2.20
   7 -11  -3    0.90    2.40
  -7  11   3   -1.00    2.40
  -7  11   3    7.10    5.70
   6 -11  -3    8.20    2.90
  -6 -11   3    6.60    2.40
   6 -11  -3    3.50    2.40
  -6 -11   3    6.10    2.10
  -6  11   3    3.10    5.10
  -6  11   3    0.90    2.50
  -5 -11   3    2.80    1.70
  -5 -11   3    1.70    1.40
   5 -11  -3   -1.60    1.90
   5 -11  -3    2.20    2.30
  -5 -11   3   -0.30    1.60
   5  11  -3   -1.20    1.30
  -5  11   3    3.30    4.70
  -5  11   3   -0.60    2.10
   5  11  -3    1.20    1.20
   4 -11  -3    2.40    2.00
  -4 -11   3    1.40    1.80
   4 -11  -3   -0.40    2.20
  -4 -11   3    1.80    1.30
  -4 -11   3    1.50    1.50
   4  11  -3    1.80    1.50
  -4  11   3   -1.80    2.10
   4  11  -3    2.90    1.40
  -4  11   3    0.80    4.10
  -3 -11   3    9.20    2.00
   3 -11  -3   12.90    2.70
   3 -11  -3   12.30    2.90
  -3 -11   3   14.60    2.50
  -3 -11   3   15.00    1.70
   3  11  -3   12.40    2.20
   3  11  -3   15.00    2.40
  -3  11   3   11.00    2.80
  -3  11   3   10.40    4.40
  -2 -11   3    0.50    1.70
   2 -11  -3    3.40    2.40
  -2 -11   3    3.50    1.00
  -2 -11   3    4.60    2.00
   2 -11  -3    4.30    2.10
  -2  11   3    2.30    2.40
  -2  11   3    2.90    2.40
   2  11  -3    3.00    1.90
   2  11  -3    3.30    1.90
  -2  11   3    3.40    3.90
   1 -11  -3   19.70    3.00
   1 -11  -3   26.50    2.80
  -1 -11   3   23.50    2.90
   1 -11  -3   27.40    3.50
  -1 -11   3   25.60    3.10
   1  11  -3   26.70    3.20
  -1  11   3   18.80    3.10
  -1  11   3   25.90    3.50
   1  11  -3   22.00    2.90
  -1  11   3   29.60    4.50
   0 -11   3    1.30    1.80
   0 -11  -3   -2.50    1.40
   0 -11   3    2.10    2.00
   0 -11  -3   -2.00    1.70
   0 -11  -3   -3.10    2.00
   0  11  -3   -1.80    1.80
   0  11   3    1.40    2.40
   0  11   3    0.10    2.10
   0  11   3   -2.40    1.90
   0  11  -3    1.80    2.00
   1 -11   3    0.20    2.20
  -1 -11  -3    2.50    2.20
  -1 -11  -3    1.30    1.70
  -1 -11  -3    4.10    1.90
   1 -11   3    5.40    2.00
   1  11   3    2.40    2.20
  -1  11  -3    2.30    2.20
   1  11   3    3.60    2.10
   1  11   3    4.90    2.50
  -1  11  -3   -0.20    2.00
  -1  11  -3   -0.30    3.00
   2 -11   3  126.99    6.00
  -2 -11  -3  125.39    6.10
   2 -11   3  123.89    6.40
  -2 -11  -3  129.69    5.60
  -2 -11  -3  123.69    6.20
  -2  11  -3  104.39    6.20
  -2  11  -3  116.29    6.10
  -2  11  -3  117.09    8.50
   2  11   3  116.79    6.10
   2  11   3  115.69    5.70
   3 -11   3   -1.20    2.00
  -3 -11  -3    0.50    1.60
  -3 -11  -3    0.40    1.70
  -3 -11  -3    0.40    1.90
   3 -11   3   -1.60    1.70
   3  11   3   -1.00    1.80
   3  11   3    3.30    2.00
  -3  11  -3   -1.10    3.40
  -3  11  -3    1.50    2.20
  -3  11  -3    0.50    2.30
  -4 -11  -3   21.10    3.20
  -4 -11  -3   19.60    3.00
  -4 -11  -3   19.70    2.70
   4 -11   3   19.60    3.10
  -4  11  -3   17.60    5.20
  -4  11  -3   16.00    3.30
   4  11   3   22.00    2.90
  -4  11  -3   20.30    3.40
   4  11   3   20.30    2.70
  -5 -11  -3    8.50    2.30
  -5 -11  -3    6.20    2.50
   5 -11   3   13.20    2.80
  -5 -11  -3    5.90    2.30
   5  11   3    9.40    2.20
  -5  11  -3    6.10    2.90
  -5  11  -3    8.40    4.40
  -5  11  -3    6.90    2.90
   5  11   3    7.40    2.10
  -6 -11  -3   12.00    2.90
  -6 -11  -3   13.30    2.80
  -6 -11  -3   12.40    2.40
   6  11   3    8.40    2.10
  -6  11  -3   10.50    3.20
  -6  11  -3   11.70    3.10
   6  11   3   14.50    2.40
  -6  11  -3   14.70    5.20
  -7 -11  -3    0.30    2.30
  -7 -11  -3    1.70    2.40
  -7  11  -3    5.40    3.20
  -7  11  -3    5.30    4.90
  -7  11  -3    4.20    2.70
  -8 -11  -3   -1.30    2.70
  -8 -11  -3    0.70    2.40
  -8  11  -3    2.90    2.70
  -8  11  -3    4.80    3.40
  -8  11  -3    7.10    5.30
  -9 -11  -3    7.90    3.70
  -9 -11  -3    1.10    2.70
  -9  11  -3    7.60    3.10
  -9  11  -3    3.20    3.60
  -9  11  -3    2.40    2.90
  -9  11  -3    5.20    5.50
 -10 -11  -3    5.40    3.20
 -10 -11  -3    4.60    3.60
 -10  11  -3    9.10    4.00
 -10  11  -3   12.90    6.50
 -10  11  -3    2.60    3.40
 -11 -12   3    0.00    2.60
 -11  12   3    1.40    7.50
 -11  12   3    3.60    3.60
 -11  12   3   -4.60    3.00
 -10 -12   3   -1.30    2.40
 -10  12   3    2.10    3.00
 -10  12   3    1.40    7.10
 -10  12   3    3.30    3.70
   9 -12  -3   -3.00    2.50
  -9 -12   3    4.50    2.80
  -9  12   3    0.40    3.20
  -9  12   3    1.60    6.30
  -9  12   3   13.50    3.90
  -8 -12   3   14.60    3.20
   8 -12  -3   10.90    3.30
  -8  12   3    8.40    6.30
  -8  12   3    6.50    3.30
  -8  12   3    8.30    3.70
   7 -12  -3   -1.80    2.30
   7 -12  -3   -4.00    2.10
  -7 -12   3   -0.50    2.20
  -7  12   3   -0.20    2.70
  -7  12   3    0.30    5.30
  -7  12   3    4.60    3.10
  -6 -12   3    6.20    2.50
   6 -12  -3    6.60    2.70
   6 -12  -3    6.70    3.00
  -6  12   3    6.30    5.60
  -6  12   3    8.10    3.00
   5 -12  -3   24.20    3.90
  -5 -12   3   21.20    3.20
   5 -12  -3   26.80    3.70
  -5  12   3   27.00    6.30
   5  12  -3   19.90    2.50
   5  12  -3   24.50    2.50
  -5  12   3   19.80    3.70
  -4 -12   3    2.60    1.70
   4 -12  -3    1.30    2.50
   4 -12  -3    3.50    2.30
  -4 -12   3    3.00    2.10
  -4  12   3    6.10    2.40
   4  12  -3    5.60    1.80
  -4  12   3    1.10    4.30
   4  12  -3    4.30    1.90
  -3 -12   3    0.70    1.70
   3 -12  -3   -3.50    1.80
   3 -12  -3    2.60    2.60
  -3 -12   3    1.20    1.90
  -3  12   3    2.80    2.50
   3  12  -3    0.10    1.60
   3  12  -3    3.50    1.90
  -3  12   3    0.00    3.70
  -2 -12   3    2.30    1.80
   2 -12  -3    0.20    2.00
  -2 -12   3    5.60    2.00
   2 -12  -3    5.20    2.80
   2  12  -3    3.10    2.10
  -2  12   3    1.00    2.20
   2  12  -3    1.20    1.90
  -2  12   3    2.50    3.40
   1 -12  -3   26.70    3.40
   1 -12  -3   36.30    4.00
  -1 -12   3   28.30    3.40
  -1 -12   3   33.30    3.50
  -1  12   3   29.90    3.80
  -1  12   3   26.80    4.80
   1  12  -3   33.80    3.70
   1  12  -3   25.10    3.20
  -1  12   3   31.20    3.80
   0 -12  -3   14.80    2.40
   0 -12   3   12.00    2.80
   0 -12  -3   11.80    2.60
   0 -12  -3    6.40    2.50
   0 -12   3   12.30    2.50
   0  12  -3   16.10    2.80
   0  12   3    9.30    2.70
   0  12   3    8.70    2.70
   0  12  -3    8.70    2.60
   0  12   3   14.80    3.30
   1 -12   3    1.30    1.90
  -1 -12  -3    4.80    1.80
  -1 -12  -3    3.20    2.40
  -1 -12  -3    1.10    1.90
   1 -12   3    3.50    2.50
   1  12   3    5.00    2.50
  -1  12  -3   -0.30    3.00
  -1  12  -3    0.90    2.40
  -1  12  -3    5.70    2.40
   1  12   3    0.10    2.40
   1  12   3    3.20    2.10
   2 -12   3   -1.20    1.80
  -2 -12  -3   -0.20    1.60
  -2 -12  -3    1.40    1.90
  -2 -12  -3   -4.20    1.80
   2 -12   3    1.40    2.30
   2  12   3   -0.10    2.20
  -2  12  -3   -3.10    2.10
   2  12   3   -0.70    1.80
  -2  12  -3    2.50    2.30
  -2  12  -3    4.20    3.70
  -3 -12  -3    4.20    2.50
  -3 -12  -3    6.40    2.20
   3 -12   3    8.90    2.40
   3 -12   3    7.00    2.90
  -3 -12  -3    4.90    2.30
  -3  12  -3    3.90    2.70
  -3  12  -3    8.50    2.80
   3  12   3    5.30    2.30
  -3  12  -3   10.90    4.50
   3  12   3    8.70    2.40
  -4 -12  -3    3.30    2.20
   4 -12   3    0.60    2.00
  -4 -12  -3   -0.30    2.00
  -4 -12  -3   -0.50    1.80
   4  12   3   -0.40    2.00
   4  12   3   -0.10    1.80
  -4  12  -3   -0.90    2.50
  -4  12  -3   -0.10    4.00
  -4  12  -3   -2.60    2.30
  -5 -12  -3   21.50    3.00
  -5 -12  -3   11.40    2.90
   5 -12   3   14.20    3.20
  -5 -12  -3   13.10    2.90
  -5  12  -3   12.70    5.20
  -5  12  -3   10.30    3.30
   5  12   3   11.10    2.40
   5  12   3   15.20    2.70
  -5  12  -3   11.20    3.40
  -6 -12  -3   13.20    3.20
  -6 -12  -3    8.40    2.80
  -6  12  -3    7.90    4.80
  -6  12  -3    6.90    3.40
  -6  12  -3   14.30    3.50
  -7 -12  -3    1.00    2.20
  -7 -12  -3    1.80    2.60
  -7  12  -3    6.40    3.20
  -7  12  -3    3.10    2.80
  -7  12  -3    6.50    5.10
  -8 -12  -3    7.30    3.10
  -8 -12  -3    5.80    3.10
  -8  12  -3   10.80    5.80
  -8  12  -3    1.40    3.10
  -8  12  -3    1.80    3.10
  -9 -12  -3   -1.20    2.90
  -9 -12  -3    0.00    2.70
  -9  12  -3    3.30    3.50
  -9  12  -3    9.10    3.60
  -9  12  -3    1.90    5.40
 -10 -12  -3   -2.20    2.80
 -10 -12  -3    0.80    3.30
 -10  12  -3   -3.40    3.00
 -10  12  -3   -1.20    2.90
 -10  12  -3   19.20    7.40
 -10 -13   3   -4.60    2.70
 -10  13   3   -0.10    3.50
 -10  13   3   -1.10    3.10
 -10  13   3    7.10    7.40
  -9 -13   3    4.50    3.10
   9 -13  -3    5.30    3.30
  -9  13   3    5.40    3.50
  -9  13   3   -0.30    3.40
  -9  13   3    3.70    6.80
   8 -13  -3    5.70    3.20
  -8 -13   3   -4.40    1.90
  -8  13   3   -6.10    2.90
  -8  13   3    1.50    3.00
  -8  13   3   -0.60    5.70
  -7 -13   3    3.00    2.50
   7 -13  -3    2.00    2.70
   7 -13  -3    2.80    3.10
  -7  13   3    2.60    3.40
  -7  13   3   -0.30    2.80
  -7  13   3    2.10    6.20
  -6 -13   3    6.50    2.70
   6 -13  -3    7.40    3.20
   6 -13  -3    6.50    2.80
  -6  13   3    8.60    5.70
  -6  13   3    3.70    2.90
   5 -13  -3    0.90    2.60
   5 -13  -3    1.60    2.20
  -5 -13   3   -4.80    1.80
  -5  13   3    0.00    4.90
  -5  13   3    3.00    2.90
   4 -13  -3    3.10    2.40
  -4 -13   3    1.20    2.00
  -4 -13   3    2.20    2.00
   4 -13  -3    1.30    2.60
  -4  13   3    0.50    2.60
  -4  13   3    7.40    5.20
   4  13  -3    3.60    1.80
   4  13  -3    1.70    1.80
  -3 -13   3    1.20    1.90
   3 -13  -3   -0.80    2.00
   3 -13  -3    1.30    2.60
  -3 -13   3    1.70    2.10
  -3  13   3    3.00    4.00
   3  13  -3    1.20    1.80
  -3  13   3    2.00    2.50
   3  13  -3    1.70    2.00
   2 -13  -3    1.50    2.10
  -2 -13   3   -2.80    1.60
  -2 -13   3    2.40    2.00
   2 -13  -3   -0.60    2.40
  -2  13   3   -1.50    3.60
   2  13  -3    0.70    2.10
  -2  13   3    0.40    2.50
   2  13  -3   -0.10    2.00
   1 -13  -3   18.20    3.50
   1 -13  -3   17.00    3.20
  -1 -13   3   18.30    3.00
  -1 -13   3   20.30    3.30
  -1  13   3   20.20    4.50
   1  13  -3   19.00    3.00
  -1  13   3   18.30    3.40
   1  13  -3   11.10    2.90
   0 -13   3    2.40    2.10
   0 -13  -3    2.80    2.20
   0 -13   3    2.70    2.30
   0 -13  -3    6.10    2.90
   0 -13  -3    1.30    1.70
   0  13   3    4.30    3.00
   0  13  -3   -0.80    2.00
   0  13   3    4.50    2.80
   0  13   3    1.20    2.50
   0  13  -3    5.30    2.40
  -1 -13  -3   11.00    3.00
  -1 -13  -3   13.00    2.40
  -1 -13  -3    6.30    2.50
   1 -13   3   14.30    3.00
   1 -13   3   10.70    2.90
  -1  13  -3   13.80    4.50
   1  13   3   10.90    2.80
  -1  13  -3    8.40    2.90
   1  13   3    8.80    3.10
  -1  13  -3   11.30    2.90
   2 -13   3   -4.70    2.30
  -2 -13  -3   -0.10    1.90
  -2 -13  -3    2.10    2.10
  -2 -13  -3    3.60    2.50
   2 -13   3    1.40    2.10
   2  13   3   -0.50    2.30
  -2  13  -3    0.30    2.40
  -2  13  -3    2.00    2.40
   2  13   3    1.90    2.20
  -2  13  -3    7.20    4.00
  -3 -13  -3   14.20    3.10
   3 -13   3   18.70    3.10
   3 -13   3   10.50    3.10
  -3 -13  -3   15.40    3.10
  -3 -13  -3   15.10    2.80
   3  13   3   13.80    2.90
  -3  13  -3   11.80    4.70
  -3  13  -3   16.00    3.40
  -3  13  -3   16.50    3.60
   3  13   3   15.00    3.00
   4 -13   3    1.60    2.20
  -4 -13  -3    3.80    2.40
  -4 -13  -3    2.40    2.20
  -4 -13  -3   -2.30    2.00
  -4  13  -3    1.20    2.70
   4  13   3    1.90    2.00
   4  13   3    0.40    2.00
  -4  13  -3   -2.70    3.80
  -4  13  -3    3.40    2.80
  -5 -13  -3    6.80    2.50
  -5 -13  -3    8.30    2.70
   5 -13   3   13.70    3.30
  -5 -13  -3    5.80    2.70
  -5  13  -3    4.20    3.10
   5  13   3    5.40    2.20
  -5  13  -3   10.80    3.40
   5  13   3    2.40    2.20
  -5  13  -3   10.80    5.10
  -6 -13  -3    0.30    2.40
  -6 -13  -3    1.10    2.40
  -6  13  -3    4.70    2.90
  -6  13  -3    2.40    5.00
  -6  13  -3    2.40    3.00
  -7 -13  -3    2.00    2.60
  -7 -13  -3    3.00    3.00
  -7  13  -3    3.80    3.00
  -7  13  -3    1.60    5.10
  -7  13  -3   -2.00    3.20
  -8 -13  -3    5.10    3.10
  -8 -13  -3   -2.20    2.60
  -8  13  -3   10.20    6.20
  -8  13  -3    6.20    3.60
  -8  13  -3    0.20    3.10
  -9 -13  -3    9.50    3.90
  -9 -13  -3   -0.80    2.70
  -9  13  -3    6.90    6.10
  -9  13  -3    3.10    3.30
  -9  13  -3    4.30    4.00
  -9 -14   3   -2.60    2.50
   9 -14  -3    3.90    3.50
  -9  14   3   -3.90    2.90
  -9  14   3   -4.30    3.20
  -9  14   3   -0.50    6.80
   8 -14  -3    7.90    4.00
  -8 -14   3   10.70    3.40
  -8  14   3    2.20    3.20
  -8  14   3    6.60    6.80
  -8  14   3   -3.10    3.70
   7 -14  -3    1.70    2.60
   7 -14  -3    1.10    3.20
  -7 -14   3   -1.00    2.20
  -7  14   3    0.80    6.60
  -7  14   3    0.00    3.30
  -7  14   3    7.40    3.60
  -6 -14   3    3.20    2.30
   6 -14  -3    3.60    3.20
   6 -14  -3   -1.50    2.40
  -6  14   3   -0.30    3.00
  -6  14   3   -1.40    5.10
   5 -14  -3    2.40    2.40
  -5 -14   3    1.10    2.30
   5 -14  -3    2.40    2.80
  -5  14   3   -3.30    2.30
  -5  14   3    2.30    5.00
  -4 -14   3    6.00    2.80
   4 -14  -3   -1.00    2.60
  -4 -14   3    0.50    2.10
   4 -14  -3    4.00    2.60
   4  14  -3    2.00    1.80
   4  14  -3    0.40    2.00
  -4  14   3    1.50    2.90
  -4  14   3    4.80    4.50
  -3 -14   3    4.80    2.30
  -3 -14   3    1.30    2.10
   3 -14  -3   -3.30    2.20
   3 -14  -3    0.70    2.20
   3  14  -3    1.20    1.90
  -3  14   3   -2.90    3.90
   3  14  -3   -3.00    1.90
  -3  14   3   -1.90    2.60
  -2 -14   3   18.80    3.20
   2 -14  -3   19.40    3.70
   2 -14  -3   11.80    3.30
  -2 -14   3   13.20    3.00
  -2  14   3   13.60    3.40
   2  14  -3   15.00    2.90
   2  14  -3    9.50    2.70
  -2  14   3   13.10    4.30
  -1 -14   3    2.70    2.20
   1 -14  -3    4.50    2.90
   1 -14  -3    3.00    2.70
  -1 -14   3    5.30    2.70
   1  14  -3    4.20    2.30
   1  14  -3   -1.00    2.40
  -1  14   3   10.90    3.90
  -1  14   3    3.50    2.60
   0 -14   3   -1.30    2.20
   0 -14  -3    1.40    2.20
   0 -14  -3   -0.60    1.70
   0 -14   3    1.40    2.40
   0 -14  -3    2.70    2.80
   0  14   3    1.00    2.80
   0  14   3    0.50    2.40
   0  14  -3    1.50    2.20
   0  14  -3    0.20    2.50
  -1 -14  -3    4.80    2.80
   1 -14   3    9.60    2.80
  -1 -14  -3    5.70    2.20
   1 -14   3    8.80    2.60
  -1 -14  -3    8.30    2.80
   1  14   3    4.80    2.60
  -1  14  -3    5.60    2.70
  -1  14  -3    4.60    3.00
  -2 -14  -3    1.00    2.40
  -2 -14  -3    4.40    2.40
   2 -14   3    9.90    2.80
   2 -14   3    3.50    2.70
  -2 -14  -3    3.70    2.00
  -2  14  -3    5.00    4.00
  -2  14  -3    6.80    3.00
   2  14   3    5.20    2.80
  -2  14  -3    4.10    2.80
   2  14   3    2.00    2.30
  -3 -14  -3   18.40    3.50
   3 -14   3   27.40    3.90
  -3 -14  -3   27.00    3.80
  -3 -14  -3   28.30    3.50
  -3  14  -3   26.40    6.10
  -3  14  -3   32.30    4.40
   3  14   3   27.40    3.70
   3  14   3   21.30    3.60
  -3  14  -3   24.30    4.40
  -4 -14  -3   13.70    2.90
  -4 -14  -3    8.70    3.30
  -4 -14  -3    9.20    2.90
   4 -14   3    9.80    3.00
   4  14   3    9.50    2.80
  -4  14  -3    9.30    3.40
   4  14   3   10.40    2.90
  -4  14  -3   10.50    5.00
  -4  14  -3   14.80    3.70
  -5 -14  -3    7.50    2.80
  -5 -14  -3    2.30    2.40
   5 -14   3   -1.80    2.40
  -5  14  -3    1.60    3.00
  -5  14  -3    4.30    3.00
  -5  14  -3   10.20    5.30
  -6 -14  -3    6.10    3.00
  -6 -14  -3   -5.70    2.10
  -6  14  -3    1.60    3.10
  -6  14  -3    7.50    5.70
  -6  14  -3   -2.00    2.90
  -7 -14  -3    4.00    5.10
  -7 -14  -3   -4.10    2.80
  -7  14  -3    4.90    3.40
  -7  14  -3    9.80    6.10
  -7  14  -3    1.20    3.40
  -8 -14  -3    3.80    3.20
  -8  14  -3    4.10    3.80
  -8  14  -3   11.80    6.30
  -8  14  -3   -2.10    3.20
  -8 -15   3   -0.10    2.40
   8 -15  -3   -0.70    3.30
  -8  15   3   -5.40    2.90
  -8  15   3   -0.60    3.60
  -8  15   3    2.50    6.60
   7 -15  -3   -1.20    2.90
  -7 -15   3   -0.70    2.50
   7 -15  -3    3.40    3.40
  -7  15   3    2.20    3.50
  -7  15   3   -3.20    3.40
  -7  15   3    1.90    6.90
   6 -15  -3    3.20    2.90
  -6 -15   3    5.70    3.10
   6 -15  -3    6.10    3.70
  -6  15   3    3.20    3.40
  -6  15   3    3.60    4.00
  -6  15   3   12.60    7.00
   5 -15  -3    5.10    3.40
   5 -15  -3    6.90    3.00
  -5 -15   3    7.40    3.10
  -5  15   3    2.20    3.40
  -5  15   3    4.20    5.20
   4 -15  -3   -4.10    2.70
   4 -15  -3   -0.40    2.50
  -4 -15   3   -0.10    2.50
  -4  15   3   -2.60    2.70
  -4  15   3    0.90    4.40
   3 -15  -3   -4.80    2.20
  -3 -15   3    1.80    2.40
   3 -15  -3    0.90    2.90
  -3 -15   3    1.80    2.30
   3  15  -3    1.80    2.20
  -3  15   3   -2.10    2.80
   3  15  -3   -2.50    1.90
  -3  15   3    7.40    4.60
  -2 -15   3    4.80    2.60
  -2 -15   3    5.80    2.60
   2 -15  -3    5.80    3.20
   2 -15  -3    5.40    2.70
  -2  15   3    6.30    3.20
  -2  15   3    8.40    4.00
   2  15  -3    6.90    2.70
   2  15  -3    0.80    2.50
   1 -15  -3    0.70    2.80
  -1 -15   3   -0.80    2.30
  -1 -15   3   -3.30    2.20
   1 -15  -3    0.30    2.40
  -1  15   3    6.70    3.90
  -1  15   3   -2.70    2.60
   1  15  -3    4.40    2.50
   1  15  -3    1.90    2.70
   0 -15  -3   -0.10    2.50
   0 -15  -3    5.40    3.00
   0 -15   3   -0.30    2.10
   0 -15   3    1.50    2.50
   0  15  -3    0.80    2.40
   0  15   3   10.20    3.40
   0  15  -3    7.10    3.00
   0  15   3   -3.10    2.20
  -1 -15  -3   -1.80    2.50
   1 -15   3    0.10    2.30
  -1 -15  -3    4.60    2.80
   1 -15   3    4.80    3.00
   1  15   3   -0.70    2.50
  -1  15  -3    2.10    3.00
  -1  15  -3    6.20    2.90
  -2 -15  -3    0.10    2.50
  -2 -15  -3    1.10    2.30
   2 -15   3   -5.30    1.90
   2 -15   3    0.40    2.50
  -2  15  -3   -2.40    2.90
   2  15   3    4.10    2.60
  -2  15  -3    5.10    4.20
  -2  15  -3    1.60    2.70
  -3 -15  -3   -1.70    2.30
   3 -15   3    2.60    2.50
  -3 -15  -3    0.70    2.40
  -3  15  -3    8.00    4.80
  -3  15  -3    1.50    3.10
  -3  15  -3    7.70    3.20
   3  15   3    4.20    2.40
   4 -15   3    4.80    2.90
  -4 -15  -3   -0.20    2.80
  -4 -15  -3    1.30    2.70
  -4  15  -3    9.90    3.70
  -4  15  -3   -3.40    2.80
  -4  15  -3    9.10    5.30
   4  15   3   -2.00    2.30
  -5 -15  -3   -0.80    2.70
   5 -15   3   -3.10    2.50
  -5  15  -3   -3.10    3.20
  -5  15  -3    4.80    3.60
  -5  15  -3    2.00    5.10
  -6 -15  -3    1.20    2.90
  -6  15  -3    8.80    3.80
  -6  15  -3    3.90    3.60
  -6  15  -3   11.30    6.30
  -7 -15  -3    4.30    3.20
  -7  15  -3    5.30    3.50
  -7  15  -3    3.70    3.70
  -7  15  -3   11.60    6.40
  -7 -16   3   -0.30    2.60
   7 -16  -3    1.90    3.20
   7 -16  -3   -1.70    3.20
  -7  16   3   10.30    6.80
  -7  16   3    4.90    3.70
  -7  16   3   -1.20    3.70
   6 -16  -3   -1.60    2.80
   6 -16  -3    1.60    3.30
  -6 -16   3    3.00    2.80
  -6  16   3   -5.00    3.50
  -6  16   3   -2.90    3.50
  -6  16   3   10.30    6.70
   5 -16  -3   13.20    4.00
   5 -16  -3    0.70    2.80
  -5 -16   3    5.80    2.90
  -5  16   3   13.20    6.20
  -5  16   3    3.70    3.70
   4 -16  -3    9.60    3.70
   4 -16  -3   -2.20    2.60
  -4 -16   3    6.90    3.00
  -4  16   3    5.00    5.20
  -4  16   3    3.70    3.60
   3 -16  -3    2.50    3.40
   3 -16  -3   -1.90    2.50
  -3 -16   3    0.90    2.50
  -3  16   3   10.60    4.90
  -3  16   3    7.90    3.50
  -2 -16   3    2.60    2.60
   2 -16  -3    2.30    3.10
   2 -16  -3    6.40    3.10
  -2 -16   3    1.00    2.40
  -2  16   3    6.30    4.00
  -2  16   3    7.20    3.60
   2  16  -3    2.30    2.70
   2  16  -3   -1.50    2.30
  -1 -16   3    0.60    2.70
  -1 -16   3    2.80    2.80
   1 -16  -3   -0.50    2.50
   1 -16  -3    5.80    3.20
   1  16  -3    5.30    2.90
  -1  16   3    6.50    3.40
  -1  16   3    9.00    4.10
   1  16  -3    1.10    2.90
   0 -16   3    9.80    3.60
   0 -16  -3    9.40    3.70
   0 -16  -3    4.10    2.90
   0 -16   3    6.70    2.90
   0  16   3    7.90    3.70
   0  16  -3    3.80    3.00
   0  16  -3    7.10    3.00
  -1 -16  -3   -0.40    2.50
   1 -16   3    0.40    2.70
   1 -16   3    7.60    3.20
  -1 -16  -3    6.80    3.60
   1  16   3    1.90    3.10
  -1  16  -3   -0.40    3.00
  -1  16  -3    3.70    3.10
   2 -16   3    6.30    2.90
  -2 -16  -3    3.50    2.90
  -2 -16  -3   11.60    3.40
   2  16   3    4.00    2.70
  -2  16  -3    3.60    3.30
  -2  16  -3    0.50    3.30
   3 -16   3   -2.90    2.30
  -3 -16  -3    0.50    2.90
  -3 -16  -3    0.40    2.70
   3  16   3    1.20    2.70
  -3  16  -3    1.50    3.20
  -3  16  -3    3.20    3.30
  -3  16  -3   12.60    5.30
  -4 -16  -3    2.70    3.20
   4 -16   3    4.90    3.20
  -4  16  -3   -8.70    3.00
  -4  16  -3    4.20    3.50
  -4  16  -3    6.70    5.20
  -5 -16  -3    1.00    3.00
   5 -16   3   -1.60    3.00
  -5  16  -3   -6.60    2.90
  -5  16  -3    1.60    3.80
  -5  16  -3    6.60    5.50
  -6 -16  -3   -1.00    3.20
  -6  16  -3    1.10    5.30
  -6  16  -3    0.60    3.50
  -6  16  -3   -1.80    3.50
   5 -17  -3    6.90    4.30
   5 -17  -3   -4.10    3.10
  -5 -17   3    5.80    3.10
  -5  17   3    5.30    5.30
  -5  17   3   -1.40    3.40
  -5  17   3    1.50    4.20
   4 -17  -3    0.90    3.20
   4 -17  -3    5.10    3.40
  -4 -17   3    0.30    2.80
  -4  17   3    3.40    3.70
  -4  17   3   17.00    5.90
   3 -17  -3    3.30    3.30
   3 -17  -3    1.80    3.90
  -3 -17   3    0.90    3.00
  -3  17   3   -1.50    3.30
  -3  17   3    9.80    4.70
  -2 -17   3   -4.00    2.80
   2 -17  -3   -8.90    3.00
   2 -17  -3    3.60    3.00
  -2  17   3    7.30    3.70
  -2  17   3    8.30    4.20
   2  17  -3    2.30    2.70
   2  17  -3   -5.00    2.40
   1 -17  -3    1.00    3.00
   1 -17  -3   -1.40    2.60
  -1 -17   3   -4.70    2.30
  -1  17   3    1.10    3.30
   1  17  -3    5.00    2.80
   1  17  -3    0.70    2.90
  -1  17   3   15.60    4.50
   0 -17  -3    4.00    3.40
   0 -17   3    5.50    2.80
   0 -17  -3    5.30    3.70
   0  17  -3    2.20    3.30
   0  17  -3   -1.50    2.50
   0  17   3    3.50    3.10
  -1 -17  -3    0.40    2.80
   1 -17   3   -0.10    3.00
  -1 -17  -3    3.90    3.50
  -1  17  -3    4.60    3.40
   1  17   3    0.80    3.00
  -1  17  -3    1.60    3.30
   2 -17   3    6.50    3.50
  -2 -17  -3    2.10    3.00
  -2 -17  -3    5.70    3.30
   2  17   3    8.60    3.20
  -2  17  -3   -2.30    3.30
  -2  17  -3   11.30    3.80
  -3 -17  -3    3.30    3.20
   3 -17   3    3.90    3.20
  -3  17  -3    0.60    3.20
  -3  17  -3    9.00    4.90
  -3  17  -3    7.70    3.60
  -4 -17  -3    3.60    3.30
   4 -17   3   -1.50    3.00
  -4  17  -3    2.00    3.30
  -4  17  -3   17.20    6.10
  -4  17  -3    1.60    3.90
   3 -18  -3   -2.40    2.90
  -3 -18   3   -2.60    2.50
   3 -18  -3    6.40    3.90
  -3  18   3    5.70    3.90
  -3  18   3    8.60    4.70
   2 -18  -3    9.10    3.80
   2 -18  -3   18.10    4.50
  -2 -18   3   13.90    4.00
  -2  18   3   26.40    5.60
  -2  18   3    9.30    4.00
   1 -18  -3    4.80    3.80
   1 -18  -3    8.10    3.50
  -1 -18   3   13.20    4.00
   1  18  -3    7.70    3.50
  -1  18   3   15.40    4.30
   1  18  -3    9.10    3.20
   0 -18  -3   -1.50    3.10
   0 -18  -3    3.40    3.20
   0 -18   3   -1.40    3.00
   0  18  -3    5.80    3.20
   0  18  -3   -0.60    3.50
   0  18   3    3.00    3.30
  -1 -18  -3    2.10    3.40
   1 -18   3   -3.30    2.70
  -1 -18  -3   10.50    4.00
  -1  18  -3    2.30    3.70
   1  18   3    7.00    3.60
  -1  18  -3   12.20    3.90
  -2 -18  -3    3.20    3.30
   2 -18   3   -0.70    3.10
  -2 -18  -3   -4.50    3.00
  -2  18  -3    0.00    3.50
  -2  18  -3    0.20    3.20
   2  18   3    0.80    2.90
 -14   0   4   -7.20    7.40
 -14   0   4    5.90    3.70
 -13   0   4    2.40    3.40
 -13   0   4  -12.90    6.10
 -12   0   4    6.20    5.70
 -11   0   4   -1.70    4.60
 -10   0   4   22.70    2.60
 -10   0   4   25.90    5.70
  -9   0   4    0.00    1.10
  -9   0   4    0.10    3.70
  -9   0   4   -0.90    1.00
  -8   0   4   42.10    2.60
  -8   0   4   41.30    2.40
  -8   0   4   40.10    2.50
  -8   0   4   50.69    6.40
  -7   0   4   -0.60    0.90
  -7   0   4   -0.20    0.90
   7   0  -4   -0.70    0.90
  -7   0   4    0.00    0.90
   7   0  -4   -0.40    0.90
  -7   0   4   -2.60    2.70
   6   0  -4   11.00    1.30
  -6   0   4   10.20    1.20
  -6   0   4   11.30    1.30
  -6   0   4   10.50    1.30
  -6   0   4   10.20    3.20
   6   0  -4   10.80    1.30
   6   0  -4    9.80    1.10
   5   0  -4    0.20    0.70
  -5   0   4    3.70    2.30
  -5   0   4    1.40    0.70
  -5   0   4   -0.30    0.70
   5   0  -4   -0.80    0.60
  -4   0   4 1277.07   35.10
  -4   0   4 1332.17   37.50
   4   0  -4 1313.17   35.10
   4   0  -4 1290.57   35.00
  -4   0   4 1285.17   35.10
  -4   0   4 1328.97   35.10
   3   0  -4    1.10    0.70
  -3   0   4   -0.60    0.70
   3   0  -4   -0.50    0.60
  -3   0   4   -2.60    1.50
   2   0  -4 3344.07   86.69
  -2   0   4 3195.38   86.69
  -2   0   4 3268.27   86.89
  -2   0   4 3237.88   86.49
  -1   0   4   -0.20    0.70
   1   0  -4    0.20    0.80
  -1   0   4    1.10    0.80
  -1   0   4    0.20    0.30
   1   0  -4    0.00    0.30
   1   0  -4   -0.30    0.70
  -1   0   4   -0.50    0.80
   0   0  -4 1448.26   39.10
   0   0   4 1503.15   39.30
   0   0  -4 1441.76   39.30
   0   0  -4 1440.16   39.10
   0   0   4 1449.76   39.10
   1   0   4    0.50    1.00
   1   0   4   -1.00    1.10
  -1   0  -4    0.10    0.80
  -1   0  -4    1.50    1.00
   1   0   4    0.20    0.80
   2   0   4  584.54   16.30
  -2   0  -4  555.74   15.90
   2   0   4  599.74   16.20
  -2   0  -4  545.45   16.10
  -2   0  -4  527.55   16.10
   2   0   4  573.84   16.00
  -3   0  -4   -0.10    1.10
  -3   0  -4   -0.30    1.20
  -3   0  -4   -0.60    1.00
   3   0   4    0.00    1.50
  -4   0  -4   73.69    4.20
  -4   0  -4   73.49    3.60
  -4   0  -4   72.39    3.50
   4   0   4   82.89    4.40
  -5   0  -4   -0.70    1.30
  -5   0  -4    0.60    2.00
  -5   0  -4    1.20    1.20
  -6   0  -4   27.80    3.90
  -6   0  -4   29.30    2.80
  -6   0  -4   23.00    2.80
  -7   0  -4    0.40    3.10
  -7   0  -4    0.40    1.60
  -7   0  -4   -0.40    2.00
  -8   0  -4    7.30    3.50
  -8   0  -4    8.70    2.20
  -8   0  -4    8.40    2.50
  -9   0  -4   -0.30    1.70
  -9   0  -4   -1.20    3.50
  -9   0  -4   -2.20    2.10
 -10   0  -4    2.40    2.00
 -10   0  -4    2.20    2.60
 -10   0  -4    1.80    3.70
 -11   0  -4   -0.70    2.60
 -11   0  -4   -1.40    2.10
 -12   0  -4    9.20    4.00
 -13   0  -4    7.80    4.10
 -14  -1   4    8.00    4.00
 -14   1   4  -12.50    6.50
 -14   1   4    8.20    3.80
 -13  -1   4   -2.80    3.30
 -13  -1   4   -7.80    5.20
 -13   1   4   -2.10    6.20
 -12  -1   4    3.40    3.00
 -12  -1   4   -7.20    4.90
 -12   1   4   -9.90    5.40
 -11  -1   4   -3.60    4.60
 -11   1   4    4.40    5.10
 -10  -1   4    0.20    4.20
 -10   1   4    0.00    1.20
 -10   1   4    1.00    1.30
 -10   1   4    7.50    4.90
  -9  -1   4   -1.20    3.40
  -9  -1   4    0.90    0.90
  -9   1   4   -0.40    1.20
  -9   1   4    1.80    1.40
  -9   1   4   -3.10    3.80
  -8  -1   4   66.29    2.70
  -8  -1   4   58.49    2.60
  -8  -1   4   58.99    6.10
  -8   1   4   61.79    3.20
   8   1  -4   63.79    2.70
  -8   1   4   67.19    7.40
  -8   1   4   57.49    3.30
  -7  -1   4    5.30    1.00
   7  -1  -4    8.20    1.40
  -7  -1   4    5.50    3.10
  -7  -1   4    7.50    1.00
  -7  -1   4    9.60    1.10
  -7   1   4    8.90    3.70
  -7   1   4    7.60    1.50
   7   1  -4    7.70    1.00
  -7   1   4    7.10    1.40
  -6  -1   4  111.39    3.70
  -6  -1   4  112.09    3.60
  -6  -1   4  113.89    6.60
   6  -1  -4  104.59    4.00
  -6  -1   4  109.79    3.60
   6  -1  -4  120.19    4.70
   6  -1  -4  120.99    4.50
  -6   1   4  104.89    6.70
  -6   1   4  110.99    4.20
  -6   1   4  113.29    4.10
   6   1  -4  114.19    3.70
  -5  -1   4  119.89    3.70
   5  -1  -4  122.89    4.30
   5  -1  -4  120.79    4.20
   5  -1  -4  123.99    4.30
  -5  -1   4  120.39    3.70
  -5  -1   4  119.09    6.20
  -5   1   4  117.49    4.20
   5   1  -4  112.19    3.60
   5   1  -4  116.59    3.70
  -5   1   4  126.39    6.60
  -5   1   4  115.49    4.20
  -4  -1   4  822.92   21.90
   4  -1  -4  797.82   22.30
  -4  -1   4  817.62   22.00
   4  -1  -4  837.92   22.50
  -4   1   4  816.92   24.50
   4   1  -4  810.22   21.90
  -4   1   4  846.62   22.40
  -4   1   4  802.62   22.50
   4   1  -4  812.92   21.90
  -4   1   4  781.32   22.40
  -3  -1   4  273.37    7.70
   3  -1  -4  268.77    7.90
  -3  -1   4  267.47    7.60
   3  -1  -4  275.77    8.10
   3   1  -4  266.57    7.60
  -3   1   4  262.07    9.50
  -3   1   4  276.67    8.10
  -3   1   4  268.57    8.00
  -3   1   4  261.57    8.00
  -3   1   4  276.97    8.00
   3   1  -4  287.67    7.70
  -2  -1   4    0.90    0.70
   2  -1  -4    0.50    0.90
  -2  -1   4   -1.10    0.60
   2  -1  -4    0.20    0.60
   2  -1  -4    0.70    0.90
  -2   1   4   -1.30    1.60
  -2   1   4    0.30    0.60
  -2   1   4    0.50    0.90
  -2   1   4    0.00    0.90
  -1  -1   4   21.90    1.30
   1  -1  -4   21.70    1.20
   1  -1  -4   21.20    1.60
  -1  -1   4   22.60    1.50
   1  -1  -4   23.90    1.60
  -1   1   4   24.70    1.70
   1   1  -4   22.30    1.30
   1   1  -4   22.00    1.50
  -1   1   4   23.90    1.20
  -1   1   4   22.90    1.60
   0  -1   4  334.57    9.60
   0  -1  -4  333.17    9.30
   0  -1  -4  320.97    9.50
   0  -1   4  331.47    9.30
   0   1   4  328.77    9.20
   0   1   4  331.27    9.70
   0   1   4  328.47    9.60
   0   1  -4  342.47    9.70
   0   1  -4  316.97    9.30
   0   1   4  337.47    9.70
   1  -1   4 1201.58   32.30
   1  -1   4 1144.39   31.30
  -1  -1  -4 1132.09   31.30
  -1  -1  -4 1192.08   31.60
   1  -1   4 1145.09   31.70
  -1  -1  -4 1099.89   31.60
  -1   1  -4 1142.69   31.70
   1   1   4 1172.08   31.60
  -1   1  -4 1159.18   31.40
   1   1   4 1218.98   31.70
  -2  -1  -4  550.54   16.30
   2  -1   4  597.04   16.40
   2  -1   4  580.94   16.40
  -2  -1  -4  573.04   16.30
   2  -1   4  566.64   16.10
  -2  -1  -4  579.74   16.00
   2  -1   4  580.34   17.00
   2   1   4  573.54   16.10
  -2   1  -4  563.54   16.90
  -2   1  -4  558.84   16.10
   2   1   4  595.64   16.30
   2   1   4  587.74   16.70
  -2   1  -4  551.84   16.40
  -3  -1  -4   79.39    3.40
   3  -1   4   79.59    4.40
  -3  -1  -4   81.29    3.50
  -3  -1  -4   79.39    3.50
  -3   1  -4   82.49    4.30
  -3   1  -4   79.29    3.40
   3   1   4   84.99    3.60
  -3   1  -4   83.99    3.60
  -4  -1  -4  348.27   11.00
  -4  -1  -4  354.26   11.10
  -4  -1  -4  362.96   11.20
  -4   1  -4  349.47   11.00
   4   1   4  369.86   11.10
  -4   1  -4  349.47   12.00
  -4   1  -4  358.26   11.20
  -5  -1  -4   37.80    2.90
  -5  -1  -4   38.90    3.60
  -5  -1  -4   46.50    2.90
  -5   1  -4   47.30    4.50
  -5   1  -4   43.30    2.90
   5   1   4   47.10    3.30
  -5   1  -4   40.70    2.90
  -6  -1  -4    8.80    2.80
  -6  -1  -4    8.90    2.20
  -6  -1  -4    7.80    1.80
  -6   1  -4   13.10    3.60
  -6   1  -4   10.00    2.20
  -6   1  -4   12.30    2.20
  -7  -1  -4    5.80    1.90
  -7  -1  -4    4.40    3.20
  -7  -1  -4    1.80    2.00
  -7   1  -4    4.30    1.80
  -7   1  -4    2.90    3.70
  -7   1  -4    6.10    2.30
  -8  -1  -4    5.50    2.40
  -8  -1  -4    8.90    3.60
  -8  -1  -4    6.70    2.00
  -8   1  -4    6.40    2.40
  -8   1  -4    9.80    2.30
  -8   1  -4    4.60    3.70
  -9  -1  -4   27.70    3.00
  -9  -1  -4   27.90    4.80
  -9  -1  -4   25.50    3.70
  -9   1  -4   31.70    5.50
  -9   1  -4   24.50    3.10
  -9   1  -4   23.60    3.60
 -10  -1  -4    3.70    3.90
 -10  -1  -4    3.60    2.70
 -10  -1  -4    6.50    2.20
 -10   1  -4    5.90    2.30
 -10   1  -4   13.30    4.90
 -10   1  -4    2.20    2.60
 -11  -1  -4   -0.90    2.70
 -11   1  -4    1.20    2.70
 -11   1  -4    3.20    4.50
 -11   1  -4   -2.50    1.80
 -12  -1  -4    2.40    3.30
 -12   1  -4   -1.20    2.90
 -13  -1  -4    0.80    3.70
 -13   1  -4   -0.80    3.30
 -14  -2   4   -5.20    3.40
 -14   2   4    4.30    4.00
 -14   2   4   -6.80    6.80
 -13  -2   4    1.60    3.20
 -13  -2   4   -8.70    5.70
 -13   2   4   -8.80    6.60
 -12  -2   4    4.60    3.10
 -12  -2   4    3.30    5.50
 -12   2   4   11.70    7.00
 -11  -2   4    0.80    4.10
 -11   2   4    0.60    5.00
 -11   2   4    3.50    2.00
 -10  -2   4   11.20    4.30
 -10   2   4    9.00    1.90
 -10   2   4    9.30    2.10
 -10   2   4    4.30    5.00
  -9  -2   4    6.10    3.70
  -9   2   4    5.50    1.70
  -9   2   4    4.50    1.80
  -9   2   4    5.50    4.60
  -8  -2   4   47.90    1.70
  -8  -2   4   50.09    5.70
  -8  -2   4   47.50    1.90
   8   2  -4   49.60    1.90
  -8   2   4   48.10    3.10
  -8   2   4   56.59    6.80
  -8   2   4   48.80    3.20
  -7  -2   4    2.60    2.90
   7  -2  -4    1.10    1.30
  -7  -2   4    0.30    0.50
  -7   2   4    3.00    3.60
  -7   2   4    1.30    1.20
  -7   2   4   -0.30    1.30
   7   2  -4    1.30    0.50
   6  -2  -4    1.90    1.20
  -6  -2   4   -1.00    1.90
  -6  -2   4    1.10    0.30
  -6   2   4    4.20    3.10
  -6   2   4    1.50    1.10
   6   2  -4    0.90    0.30
   5  -2  -4    0.50    1.00
  -5   2   4    2.40    2.60
  -5   2   4   -0.50    1.00
   4  -2  -4  220.48    7.10
   4  -2  -4  223.28    7.00
  -4  -2   4  218.28    5.90
  -4   2   4  216.58    7.00
  -4   2   4  224.38    9.00
  -4   2   4  222.38    7.20
  -4   2   4  227.38    7.00
  -3  -2   4  391.06   11.00
  -3  -2   4  401.06   11.00
   3  -2  -4  402.96   11.70
   3  -2  -4  394.36   11.70
   3  -2  -4  428.56   11.90
  -3   2   4  398.96   11.80
  -3   2   4  410.36   11.70
  -3   2   4  414.36   11.70
  -3   2   4  399.36   11.70
  -3   2   4  405.86   13.30
   2  -2  -4    2.30    1.10
   2  -2  -4   -0.20    1.30
  -2  -2   4    1.60    0.70
   2  -2  -4    2.70    1.00
  -2  -2   4    1.80    0.60
   2  -2  -4    1.60    0.80
  -2   2   4    4.10    0.80
  -2   2   4    1.20    0.90
  -2   2   4    3.30    1.80
  -2   2   4    1.30    1.00
  -2   2   4    1.90    1.10
   2   2  -4    1.90    0.60
   1  -2  -4   28.40    1.70
  -1  -2   4   24.10    1.40
  -1  -2   4   22.70    1.20
   1  -2  -4   22.20    1.70
   1  -2  -4   26.10    1.70
   1  -2  -4   26.00    1.50
  -1  -2   4   26.50    1.50
  -1  -2   4   24.80    1.00
   1   2  -4   23.70    1.00
  -1   2   4   26.80    1.80
   1   2  -4   25.90    1.60
  -1   2   4   26.50    2.40
  -1   2   4   24.40    1.40
  -1   2   4   22.00    1.80
   0  -2   4   40.90    1.60
   0  -2  -4   39.50    2.20
   0  -2   4   41.70    1.60
   0  -2   4   40.30    2.30
   0  -2   4   46.60    2.20
   0  -2  -4   48.10    2.20
   0  -2  -4   43.20    2.00
   0  -2   4   41.90    3.10
   0   2  -4   43.70    2.30
   0   2   4   41.10    1.90
   0   2  -4   39.70    1.60
   0   2  -4   38.60    1.50
   0   2   4   42.10    2.20
   0   2   4   36.20    2.30
   0   2   4   45.80    2.40
   1  -2   4 1401.96   37.80
   1  -2   4 1383.56   37.00
  -1  -2  -4 1339.07   36.70
   1  -2   4 1391.06   37.10
  -1  -2  -4 1262.27   36.80
   1  -2   4 1334.47   36.40
  -1   2  -4 1367.86   37.00
  -1   2  -4 1341.47   36.50
  -1   2  -4 1381.36   36.50
   1   2   4 1349.66   37.00
  -1   2  -4 1309.97   37.70
   1   2   4 1445.86   37.00
   1   2   4 1354.36   36.90
  -2  -2  -4    7.30    1.30
  -2  -2  -4    7.10    1.10
   2  -2   4    5.00    1.90
  -2  -2  -4    7.70    1.30
   2   2   4    6.80    1.20
  -2   2  -4    4.80    1.30
  -2   2  -4    9.30    1.20
   2   2   4    7.20    0.70
  -2   2  -4    6.90    2.00
   2   2   4   10.10    1.40
  -3  -2  -4  189.48    6.40
  -3  -2  -4  180.58    6.50
  -3  -2  -4  194.58    5.80
  -3   2  -4  197.68    6.70
  -3   2  -4  195.88    6.30
  -3   2  -4  183.08    7.50
   3   2   4  198.08    5.80
  -4  -2  -4  290.17    9.00
  -4  -2  -4  282.77    8.70
  -4  -2  -4  273.07    9.30
   4   2   4  289.67    8.70
  -4   2  -4  282.17    9.10
  -4   2  -4  278.67   10.50
  -4   2  -4  286.17    9.40
  -5  -2  -4   16.70    2.40
  -5  -2  -4   14.10    1.90
  -5  -2  -4   19.10    2.40
  -5   2  -4   13.60    3.20
  -5   2  -4   14.90    2.10
   5   2   4   16.60    1.90
  -5   2  -4   20.10    2.30
  -6  -2  -4   10.30    2.30
  -6  -2  -4   13.60    2.70
  -6  -2  -4   12.20    1.90
  -6   2  -4    8.90    2.10
  -6   2  -4   12.70    2.30
   6   2   4   16.20    2.10
  -6   2  -4   10.30    3.50
  -7  -2  -4   69.89    5.50
  -7  -2  -4   70.59    4.00
  -7  -2  -4   78.59    4.70
  -7   2  -4   71.29    4.50
  -7   2  -4   73.09    4.60
  -7   2  -4   71.59    6.60
  -8  -2  -4    0.80    2.20
  -8  -2  -4    1.90    1.60
  -8  -2  -4    1.10    2.80
  -8   2  -4    2.00    2.00
  -8   2  -4    2.50    3.80
  -8   2  -4    1.00    2.10
  -9  -2  -4    2.40    2.50
  -9  -2  -4    4.60    1.90
  -9  -2  -4    2.90    3.20
  -9   2  -4    6.20    4.20
  -9   2  -4    4.90    2.80
  -9   2  -4   11.50    2.60
 -10  -2  -4    2.20    1.70
 -10  -2  -4    1.80    2.70
 -10   2  -4    0.40    2.10
 -10   2  -4    0.40    2.40
 -10   2  -4   -2.70    4.10
 -11  -2  -4    3.40    3.30
 -11   2  -4    4.80    2.50
 -11   2  -4    3.90    2.80
 -11   2  -4   -1.90    4.20
 -12  -2  -4   -2.20    3.50
 -12   2  -4    1.10    3.30
 -13  -2  -4   -0.90    3.50
 -13   2  -4   -0.10    3.20
 -14  -3   4    3.50    3.70
 -14   3   4   -0.80    8.10
 -13  -3   4    5.10    3.30
 -13   3   4   -2.90    7.30
 -12  -3   4    3.60    3.00
 -12  -3   4   -3.30    4.70
 -12   3   4   -4.50    6.30
 -11  -3   4   18.70    3.70
 -11  -3   4   21.50    5.70
 -11   3   4    8.00    6.20
 -11   3   4   26.70    3.00
 -11   3   4   22.40    3.00
 -10  -3   4   19.90    3.50
 -10  -3   4   29.90    5.40
 -10   3   4   20.30    6.20
 -10   3   4   28.20    2.90
 -10   3   4   28.00    3.20
  -9  -3   4    9.90    3.60
  -9   3   4   10.40    5.20
  -9   3   4   11.50    2.10
  -9   3   4    9.60    2.20
  -8  -3   4   14.20    3.80
   8  -3  -4    9.00    1.90
  -8   3   4   12.80    5.20
  -8   3   4    9.50    2.20
  -8   3   4   10.00    2.10
   7  -3  -4   23.70    2.40
  -7  -3   4   17.70    3.50
  -7   3   4   20.30    2.30
  -7   3   4   25.00    5.20
   6  -3  -4    3.80    1.40
  -6  -3   4    2.50    2.20
  -6   3   4    5.00    3.40
  -6   3   4    3.00    1.30
   5  -3  -4  240.48    7.70
  -5   3   4  238.28    8.00
  -5   3   4  232.88   10.30
  -5   3   4  230.18    7.80
   4  -3  -4  216.48    7.10
   4  -3  -4  218.38    7.20
  -4   3   4  215.58    7.20
  -4   3   4  221.98    9.30
  -4   3   4  216.88    7.30
   3  -3  -4  233.58    7.30
   3  -3  -4  212.58    7.10
  -3  -3   4  214.78    6.80
  -3  -3   4  230.58    6.30
   3   3  -4  228.58    6.30
  -3   3   4  230.68    8.90
  -3   3   4  220.38    7.20
  -3   3   4  220.38    7.30
   3   3  -4  225.58    6.30
  -2  -3   4  135.89    4.30
   2  -3  -4  133.99    5.60
   2  -3  -4  135.19    4.80
   2  -3  -4  136.69    4.70
   2  -3  -4  137.39    4.80
  -2  -3   4  128.59    4.20
   2  -3  -4  139.69    4.90
  -2  -3   4  136.29    4.20
  -2   3   4  140.59    4.80
  -2   3   4  126.09    4.90
  -2   3   4  134.19    4.60
   2   3  -4  134.69    4.20
   2   3  -4  145.69    4.20
  -2   3   4  136.69    5.90
  -2   3   4  129.59    4.80
  -2   3   4  133.09    5.00
   1  -3  -4  362.56   11.00
   1  -3  -4  341.97   10.40
   1  -3  -4  371.56   10.60
  -1  -3   4  351.66   10.10
  -1  -3   4  351.36    9.60
   1  -3  -4  343.57   10.30
  -1  -3   4  360.76   10.20
   1  -3  -4  334.27   10.40
  -1  -3   4  344.87    9.80
   1   3  -4  357.16   10.10
  -1   3   4  349.96   10.40
  -1   3   4  351.46   11.10
   1   3  -4  357.96   10.20
   1   3  -4  364.76    9.80
  -1   3   4  353.36   10.30
  -1   3   4  365.96   10.40
  -1   3   4  340.17   10.60
   0  -3  -4  216.28    6.90
   0  -3  -4  219.28    7.00
   0  -3   4  213.08    6.30
   0  -3   4  215.88    6.90
   0  -3   4  213.78    6.00
   0  -3  -4  222.38    6.90
   0  -3  -4  223.48    6.80
   0  -3  -4  217.28    6.90
   0  -3   4  225.88    8.00
   0  -3   4  224.98    6.80
   0   3  -4  212.28    6.00
   0   3  -4  224.48    6.30
   0   3   4  213.18    7.00
   0   3   4  217.68    7.00
   0   3   4  224.98    6.80
   0   3   4  221.68    6.90
   0   3  -4  214.18    6.80
   0   3  -4  217.68    6.90
  -1  -3  -4  176.88    6.00
   1  -3   4  173.78    5.60
  -1  -3  -4  192.78    6.10
  -1  -3  -4  189.28    5.90
  -1   3  -4  179.78    5.60
   1   3   4  182.48    5.90
   1   3   4  179.28    5.50
  -1   3  -4  176.68    5.30
   1   3   4  195.28    6.10
  -1   3  -4  188.98    6.20
  -1   3  -4  173.58    7.10
  -1   3  -4  182.08    6.00
  -2  -3  -4  133.09    4.90
  -2  -3  -4  139.69    4.90
  -2   3  -4  140.19    6.10
   2   3   4  139.89    4.90
  -2   3  -4  133.09    5.10
  -2   3  -4  138.19    4.70
  -2   3  -4  135.29    4.50
  -2   3  -4  136.29    5.00
  -3  -3  -4  249.28    8.10
  -3  -3  -4  233.88    8.00
  -3   3  -4  252.67    7.70
   3   3   4  244.98    7.90
  -3   3  -4  243.88    8.10
  -3   3  -4  248.88    9.50
  -4  -3  -4   -1.10    1.10
  -4  -3  -4    1.40    1.40
  -4  -3  -4    0.30    0.70
  -4   3  -4   -0.60    1.30
  -4   3  -4    0.00    1.20
  -4   3  -4    0.80    1.20
  -4   3  -4    2.80    2.40
   4   3   4   -0.30    0.90
  -5  -3  -4    5.40    1.50
  -5  -3  -4    3.00    1.30
  -5  -3  -4    3.90    1.70
  -5   3  -4    4.60    3.00
   5   3   4    2.50    1.30
  -5   3  -4    4.80    1.60
  -5   3  -4    3.40    1.70
  -5   3  -4    3.30    1.60
  -6  -3  -4    8.80    2.20
  -6  -3  -4   11.10    2.40
  -6  -3  -4    8.40    1.80
  -6   3  -4    9.40    2.20
  -6   3  -4    8.30    3.70
   6   3   4    7.80    1.60
  -6   3  -4   11.70    2.30
  -7  -3  -4    9.20    2.00
  -7  -3  -4   10.60    2.80
  -7  -3  -4    4.90    2.00
   7   3   4   10.80    1.80
  -7   3  -4   12.80    4.20
  -7   3  -4    8.90    2.40
  -7   3  -4    8.40    2.50
  -8  -3  -4   -2.20    1.40
  -8  -3  -4    1.10    2.60
  -8  -3  -4   -2.20    2.00
  -8   3  -4    2.10    2.00
  -8   3  -4    1.80    3.90
  -8   3  -4   -1.10    1.70
   8   3   4   -0.10    1.20
  -9  -3  -4    5.20    2.80
  -9  -3  -4    3.40    1.70
  -9   3  -4    5.90    2.60
   9   3   4    5.80    1.70
  -9   3  -4    4.20    2.40
  -9   3  -4    7.40    4.70
 -10  -3  -4   -2.50    2.50
 -10   3  -4    4.50    4.40
 -10   3  -4    0.20    2.30
 -10   3  -4   -3.50    2.50
  10   3   4    4.10    2.30
 -11  -3  -4   10.30    3.60
 -11   3  -4    7.00    2.80
 -11   3  -4   11.30    5.50
 -11   3  -4    9.90    3.50
 -12  -3  -4    0.30    3.50
 -12   3  -4    2.00    3.10
 -12   3  -4    2.30    3.50
 -12   3  -4    5.10    5.70
 -13  -3  -4    2.40    3.80
 -13   3  -4   -4.10    3.00
 -14  -4   4    2.40    4.20
 -14   4   4  -11.30    7.60
 -13  -4   4   -4.50    2.70
 -13   4   4   -3.80    6.80
 -12  -4   4    1.40    3.00
 -12  -4   4   -7.40    4.20
 -12   4   4   -2.40    6.10
 -11  -4   4   -2.20    3.80
 -11  -4   4    4.00    3.00
 -11   4   4    3.20    2.00
 -11   4   4    0.20    2.00
 -11   4   4    1.30    5.60
 -10  -4   4    1.80    3.30
 -10  -4   4    5.90    2.60
 -10   4   4    1.70    1.90
 -10   4   4    3.20    2.00
 -10   4   4    1.10    5.20
  -9  -4   4    6.50    2.50
  -9  -4   4   12.50    3.70
  -9   4   4   15.40    5.80
  -9   4   4   11.50    2.20
  -9   4   4   14.10    2.60
  -8  -4   4    0.70    2.90
   8  -4  -4    0.20    1.60
  -8   4   4    1.80    1.80
  -8   4   4    1.70    1.80
  -8   4   4    3.50    5.10
  -7  -4   4    6.10    2.90
   7  -4  -4    3.20    1.70
  -7   4   4    3.10    1.80
  -7   4   4    4.00    4.60
   6  -4  -4   26.40    2.60
  -6   4   4   24.20    2.50
  -6   4   4   25.80    5.10
   5  -4  -4  410.16   12.20
  -5   4   4  389.26   12.20
  -5   4   4  379.96   14.80
  -5   4   4  392.06   12.30
   4  -4  -4  187.48    6.60
  -4  -4   4  185.18    6.20
   4  -4  -4  188.58    6.70
   4   4  -4  196.48    5.20
  -4   4   4  188.48    6.80
  -4   4   4  187.08    6.70
  -4   4   4  199.48    9.10
   3  -4  -4   67.19    3.10
  -3  -4   4   62.09    2.20
   3  -4  -4   66.29    3.30
  -3  -4   4   60.29    2.60
  -3  -4   4   62.29    2.20
  -3   4   4   61.79    3.20
   3   4  -4   59.99    2.20
  -3   4   4   60.59    3.30
   3   4  -4   64.29    2.20
  -3   4   4   60.39    4.70
  -2  -4   4  446.76   12.00
  -2  -4   4  418.66   12.00
   2  -4  -4  412.36   12.50
   2  -4  -4  423.06   12.50
   2  -4  -4  428.76   12.60
  -2   4   4  421.56   13.90
   2   4  -4  422.36   11.90
   2   4  -4  427.56   11.90
  -2   4   4  409.16   12.60
  -2   4   4  418.26   12.80
   2   4  -4  435.36   12.00
   2   4  -4  424.26   12.00
   1  -4  -4   49.80    2.70
  -1  -4   4   53.09    2.40
   1  -4  -4   54.89    2.60
  -1  -4   4   50.69    2.10
   1  -4  -4   47.70    3.10
  -1  -4   4   46.90    1.40
  -1  -4   4   47.30    1.40
   1  -4  -4   48.30    2.50
   1   4  -4   52.39    2.40
   1   4  -4   52.39    2.30
   1   4  -4   49.10    2.00
  -1   4   4   55.59    2.90
   1   4  -4   48.90    2.20
  -1   4   4   54.69    3.60
   0  -4  -4   -0.50    0.90
   0  -4  -4    0.60    1.10
   0  -4  -4   -0.20    1.10
   0  -4   4   -0.20    0.70
   0  -4  -4    0.00    0.90
   0  -4   4   -0.10    1.10
   0  -4   4    1.80    1.00
   0   4  -4    0.50    1.00
   0   4   4   -0.30    1.10
   0   4   4   -0.50    1.40
   0   4  -4   -0.20    0.90
   0   4  -4    0.40    0.60
   0   4  -4    0.90    1.00
  -1  -4  -4  371.46   11.40
  -1  -4  -4  391.66   11.10
   1  -4   4  389.16   11.20
  -1  -4  -4  366.46   11.40
  -1  -4  -4  390.76   11.60
  -1   4  -4  368.86   12.90
  -1   4  -4  390.46   11.70
  -1   4  -4  386.06   11.60
  -1   4  -4  392.46   10.70
   1   4   4  392.76   11.60
   1   4   4  383.86   11.10
  -1   4  -4  408.46   11.20
  -2  -4  -4  106.29    4.40
  -2  -4  -4  111.89    4.40
  -2   4  -4  116.59    4.80
  -2   4  -4  104.79    5.70
  -2   4  -4  112.89    4.50
  -2   4  -4  116.69    3.80
   2   4   4  113.99    4.50
  -3  -4  -4  202.58    7.00
  -3  -4  -4  197.28    6.80
  -3   4  -4  194.18    7.20
  -3   4  -4  189.38    6.30
  -3   4  -4  194.78    8.50
  -3   4  -4  196.28    7.00
   3   4   4  195.78    6.70
  -4  -4  -4    3.20    1.40
  -4  -4  -4    4.00    1.60
  -4   4  -4    4.60    1.40
  -4   4  -4    4.80    2.70
  -4   4  -4    4.00    1.70
  -4   4  -4    5.60    1.70
   4   4   4    5.10    1.30
  -5  -4  -4    0.20    0.90
  -5  -4  -4   -1.00    1.60
  -5  -4  -4   -1.30    1.20
  -5   4  -4   -1.50    1.20
  -5   4  -4   -1.80    2.90
  -5   4  -4    2.10    1.60
   5   4   4    1.20    1.20
  -5   4  -4   -0.90    1.60
  -6  -4  -4    3.70    2.10
  -6  -4  -4    1.50    1.60
  -6   4  -4   -0.70    1.80
   6   4   4    0.10    1.20
  -6   4  -4   -1.20    1.60
  -6   4  -4    0.90    3.40
  -6   4  -4    0.90    1.60
  -7  -4  -4    5.20    2.20
  -7  -4  -4    3.40    2.30
  -7   4  -4    4.30    2.00
  -7   4  -4    6.80    2.10
   7   4   4    4.40    1.50
  -7   4  -4    4.20    2.20
  -7   4  -4    4.50    3.90
  -8  -4  -4    6.50    2.60
  -8   4  -4    4.20    2.20
   8   4   4    4.20    1.50
  -8   4  -4    2.40    4.30
  -8   4  -4    3.10    2.10
  -9  -4  -4    2.80    2.50
  -9   4  -4    1.10    4.00
  -9   4  -4    3.50    2.30
  -9   4  -4   -0.60    2.40
   9   4   4    1.30    1.40
 -10  -4  -4    8.50    3.20
 -10   4  -4    5.60    2.70
 -10   4  -4    5.70    3.10
 -10   4  -4    6.40    4.90
 -11  -4  -4   -1.60    2.90
 -11   4  -4    8.10    5.50
 -11   4  -4    1.50    3.10
 -11   4  -4    4.60    2.80
 -12  -4  -4    4.20    3.90
 -12   4  -4   -1.50    2.80
 -12   4  -4    4.50    5.10
 -12   4  -4    0.40    2.70
 -13  -4  -4    4.00    4.20
 -13   4  -4   -2.00    3.50
 -14  -5   4   -2.50    3.30
 -14   5   4   -6.20    7.30
 -13  -5   4    1.40    3.70
 -13   5   4   -7.50    6.90
 -12  -5   4    3.40    3.10
 -12   5   4   -2.10    6.60
 -12   5   4    3.50    2.30
 -12   5   4    3.30    3.00
 -11  -5   4    2.80    4.00
 -11  -5   4   -2.20    2.40
 -11   5   4    2.60    6.10
 -11   5   4   -0.80    2.20
 -11   5   4    3.80    2.30
 -10  -5   4   -0.70    3.20
 -10  -5   4    1.70    2.40
 -10   5   4    1.70    2.20
 -10   5   4   -3.00    1.60
 -10   5   4   -2.90    5.40
  -9  -5   4   27.20    3.70
   9  -5  -4   18.70    2.70
  -9  -5   4   18.80    4.30
  -9   5   4   19.70    3.00
  -9   5   4   29.00    6.80
  -9   5   4   22.20    3.10
  -8  -5   4   64.59    5.80
  -8  -5   4   60.49    4.30
   8  -5  -4   59.29    3.80
  -8   5   4   57.69    4.00
  -8   5   4   63.59    4.30
  -8   5   4   55.19    7.80
  -7  -5   4   -0.90    1.90
   7  -5  -4    2.00    1.90
  -7   5   4    7.70    5.10
  -7   5   4   -0.20    1.70
  -6  -5   4    4.10    1.70
   6  -5  -4    6.90    1.90
  -6  -5   4    6.90    1.60
  -6   5   4    6.70    1.90
  -6   5   4    7.30    4.60
   5  -5  -4   24.80    2.60
   5  -5  -4   31.80    2.80
  -5  -5   4   33.80    2.40
  -5  -5   4   25.90    2.30
  -5   5   4   30.90    2.80
  -5   5   4   27.40    4.90
  -5   5   4   32.50    3.00
   4  -5  -4   41.60    2.90
  -4  -5   4   40.90    2.50
  -4  -5   4   41.00    2.40
  -4  -5   4   40.80    1.60
   4  -5  -4   41.10    2.80
  -4   5   4   36.80    4.90
  -4   5   4   43.30    2.90
   4   5  -4   40.40    1.60
   4   5  -4   45.50    1.60
  -4   5   4   33.50    3.00
  -3  -5   4   26.90    1.70
   3  -5  -4   29.10    2.60
   3  -5  -4   27.80    2.30
  -3  -5   4   25.90    1.90
  -3  -5   4   25.80    1.50
  -3  -5   4   27.00    1.60
   3   5  -4   29.00    1.50
   3   5  -4   27.10    1.60
  -3   5   4   29.20    2.60
   3   5  -4   26.40    1.50
  -3   5   4   22.60    2.40
  -3   5   4   31.70    4.20
   2  -5  -4   16.80    1.80
  -2  -5   4   17.60    1.50
   2  -5  -4   18.40    2.10
  -2  -5   4   18.00    1.10
   2  -5  -4   21.00    2.10
  -2  -5   4   21.40    1.60
  -2   5   4   16.70    2.10
  -2   5   4   13.80    3.00
   2   5  -4   17.80    1.60
   2   5  -4   15.40    1.40
   2   5  -4   22.70    1.60
   2   5  -4   17.80    1.40
  -2   5   4   15.80    2.00
   1  -5  -4   19.80    1.90
   1  -5  -4   18.70    2.00
   1  -5  -4   21.40    1.90
   1  -5  -4   23.20    2.70
  -1  -5   4   23.40    1.70
  -1  -5   4   16.50    1.40
   1   5  -4   19.60    1.80
   1   5  -4   21.00    1.80
  -1   5   4   22.60    3.10
   1   5  -4   20.40    1.40
  -1   5   4   19.90    2.10
  -1   5   4   22.10    2.20
   1   5  -4   22.70    1.80
   0  -5  -4    6.30    1.50
   0  -5  -4    9.70    1.80
   0  -5  -4    6.30    1.30
   0  -5   4    6.90    1.10
   0  -5  -4    8.70    1.40
   0   5  -4    7.70    1.40
   0   5  -4    7.20    1.40
   0   5   4    8.20    2.00
   0   5   4    8.40    1.60
   0   5  -4    8.00    1.10
   1  -5   4  155.28    5.20
  -1  -5  -4  153.18    5.40
  -1  -5  -4  158.38    5.60
  -1  -5  -4  152.08    5.50
  -1  -5  -4  153.48    5.50
   1   5   4  154.48    5.70
   1   5   4  148.49    5.30
  -1   5  -4  155.18    7.00
  -1   5  -4  157.68    4.50
  -1   5  -4  151.88    5.70
  -1   5  -4  160.78    5.70
  -2  -5  -4  434.06   13.30
   2  -5   4  430.46   13.00
  -2  -5  -4  453.35   13.40
  -2  -5  -4  443.36   12.30
  -2  -5  -4  438.66   13.10
  -2   5  -4  428.96   15.10
  -2   5  -4  449.66   12.50
  -2   5  -4  440.06   13.40
   2   5   4  446.46   13.30
  -3  -5  -4   35.40    2.30
  -3  -5  -4   31.60    2.60
  -3  -5  -4   32.30    2.80
  -3   5  -4   33.50    2.90
   3   5   4   30.80    2.30
  -3   5  -4   31.60    2.90
  -3   5  -4   30.70    3.80
  -4  -5  -4   73.09    3.90
  -4  -5  -4   71.49    3.90
  -4   5  -4   70.39    5.90
  -4   5  -4   74.59    4.10
  -4   5  -4   70.59    4.20
   4   5   4   74.79    3.60
  -5  -5  -4    2.80    1.60
  -5  -5  -4    4.20    2.00
  -5   5  -4    6.50    2.10
  -5   5  -4    5.70    3.60
  -5   5  -4    6.10    2.10
   5   5   4    5.00    1.50
  -5   5  -4    3.10    1.60
  -6  -5  -4    1.30    1.70
  -6  -5  -4   -0.90    1.90
  -6  -5  -4    1.00    1.00
  -6   5  -4   -1.20    2.00
  -6   5  -4    0.70    1.80
   6   5   4    1.00    1.30
  -6   5  -4   -0.80    1.70
  -6   5  -4    1.10    3.80
  -7  -5  -4   12.70    2.80
  -7  -5  -4   14.10    2.20
  -7  -5  -4   10.00    2.40
  -7   5  -4    7.70    4.20
  -7   5  -4   17.00    3.10
  -7   5  -4    8.30    2.40
   7   5   4   11.20    1.80
  -7   5  -4   13.90    2.60
  -8  -5  -4    4.00    2.70
  -8  -5  -4    5.90    2.10
  -8   5  -4    0.30    3.80
  -8   5  -4    4.70    2.40
   8   5   4    2.10    1.50
  -8   5  -4    5.90    2.30
  -8   5  -4    8.00    2.70
  -9  -5  -4   -0.10    2.40
  -9  -5  -4    1.90    2.00
  -9   5  -4    0.30    2.30
   9   5   4    0.20    1.30
  -9   5  -4    3.70    2.40
  -9   5  -4    1.60    4.50
 -10  -5  -4   -1.80    2.50
 -10  -5  -4    2.60    2.20
 -10   5  -4    4.20    4.40
 -10   5  -4   -0.90    2.20
 -10   5  -4   -2.60    2.20
 -11  -5  -4    3.20    3.40
 -11  -5  -4    1.60    2.40
 -11   5  -4    2.20    2.60
 -11   5  -4   -2.90    2.40
 -11   5  -4    2.90    5.30
 -12  -5  -4   -2.30    2.30
 -12  -5  -4   -4.60    3.20
 -12   5  -4   -1.70    3.10
 -12   5  -4    3.60    5.30
 -12   5  -4    2.60    2.70
 -13  -6   4   -4.00    2.30
 -13  -6   4   -4.00    3.40
 -13   6   4   -2.70    7.40
 -12  -6   4   -0.50    2.20
 -12  -6   4   -1.60    3.20
 -12   6   4   -1.50    2.40
 -12   6   4   -5.30    6.40
 -12   6   4   -1.40    2.20
 -11  -6   4    3.60    2.90
 -11  -6   4    0.40    4.00
 -11  -6   4    1.30    2.20
 -11   6   4    2.70    2.30
 -11   6   4    4.20    6.50
 -11   6   4    3.10    2.60
 -10  -6   4   -1.10    3.20
 -10  -6   4    3.20    2.10
 -10  -6   4   -2.90    2.30
 -10   6   4   -2.10    5.60
 -10   6   4   -0.30    2.20
 -10   6   4   -1.20    1.90
  -9  -6   4   35.50    3.70
  -9  -6   4   34.50    5.10
   9  -6  -4   31.90    3.40
  -9  -6   4   37.10    4.00
  -9   6   4   41.60    3.90
  -9   6   4   48.10    4.50
  -9   6   4   37.20    7.60
  -8  -6   4   17.50    3.70
  -8  -6   4   24.80    3.00
   8  -6  -4   15.50    2.60
  -8  -6   4   21.00    3.20
  -8   6   4   16.30    3.10
  -8   6   4   17.50    2.80
  -8   6   4   17.10    6.00
  -7  -6   4    1.50    1.60
   7  -6  -4    2.30    2.20
  -7  -6   4    0.50    2.10
  -7   6   4    3.10    5.10
  -7   6   4    4.80    2.20
   6  -6  -4   19.30    2.70
  -6  -6   4   20.90    2.40
   6  -6  -4   14.40    2.50
  -6  -6   4   21.40    2.50
  -6   6   4   19.50    2.70
  -6   6   4   28.30    5.80
   5  -6  -4    9.10    1.90
  -5  -6   4    6.90    1.70
   5  -6  -4    6.30    2.00
  -5  -6   4    4.50    1.50
  -5   6   4    9.80    2.10
  -5   6   4    9.10    4.40
   5   6  -4    8.90    0.70
  -4  -6   4    2.40    1.10
  -4  -6   4    2.20    1.10
   4  -6  -4    1.60    1.30
  -4  -6   4    2.10    0.70
   4  -6  -4    4.10    1.80
  -4   6   4    0.80    1.50
  -4   6   4    4.90    1.80
   4   6  -4    2.30    0.70
   4   6  -4    2.00    0.80
  -4   6   4    1.30    3.30
   4   6  -4    2.50    0.80
   3  -6  -4    5.30    1.50
   3  -6  -4    4.30    1.70
  -3  -6   4    6.30    1.10
  -3  -6   4    4.40    1.10
  -3  -6   4    3.80    1.00
  -3  -6   4    5.80    1.00
  -3   6   4    3.50    1.50
   3   6  -4    3.30    1.00
  -3   6   4    3.50    1.70
   3   6  -4    4.60    0.90
   3   6  -4    6.10    1.00
  -3   6   4    4.60    3.20
   2  -6  -4  114.49    5.00
  -2  -6   4  116.79    4.40
   2  -6  -4  111.89    4.80
  -2  -6   4  118.39    4.30
   2  -6  -4  117.19    4.70
  -2  -6   4  121.19    3.60
  -2  -6   4  119.69    4.40
   2   6  -4  117.59    4.20
  -2   6   4  109.89    5.00
   2   6  -4  119.49    4.20
  -2   6   4  112.89    5.10
   2   6  -4  122.29    4.40
  -2   6   4  114.79    6.60
   1  -6  -4   94.49    4.10
  -1  -6   4   99.29    3.80
   1  -6  -4   99.59    4.30
   1  -6  -4  102.49    4.50
  -1   6   4  100.89    4.70
  -1   6   4  102.19    5.90
   1   6  -4   95.09    4.10
   1   6  -4  103.39    4.00
  -1   6   4   98.09    4.30
   0  -6  -4   -0.70    1.30
   0  -6  -4   -0.40    1.00
   0  -6   4    1.20    0.90
   0  -6  -4   -0.30    0.80
   0  -6  -4    1.60    1.70
   0   6  -4    0.10    1.30
   0   6   4   -0.30    1.30
   0   6  -4    0.40    1.90
   0   6  -4    0.60    1.10
   0   6   4    0.80    1.70
   0   6   4    1.60    1.40
  -1  -6  -4  240.08    8.10
  -1  -6  -4  248.68    8.20
  -1  -6  -4  246.08    8.00
  -1  -6  -4  230.38    8.00
   1  -6   4  233.68    7.80
  -1   6  -4  237.18    9.90
   1   6   4  247.48    8.20
  -1   6  -4  242.08    6.80
   1   6   4  241.08    8.00
  -1   6  -4  247.78    8.30
  -1   6  -4  243.08    6.80
  -1   6  -4  235.58    8.10
  -2  -6  -4   68.39    3.60
  -2  -6  -4   69.99    3.50
  -2  -6  -4   69.19    3.50
   2  -6   4   74.69    3.40
  -2  -6  -4   70.39    3.20
  -2   6  -4   67.49    5.30
   2   6   4   71.39    3.60
  -2   6  -4   70.69    3.90
  -2   6  -4   69.89    3.80
   3  -6   4    3.10    1.30
  -3  -6  -4    2.20    0.70
  -3  -6  -4    4.80    1.50
  -3  -6  -4    3.70    1.30
  -3  -6  -4    2.20    1.50
  -3   6  -4    1.50    1.40
   3   6   4    0.10    1.30
  -3   6  -4    1.50    1.50
  -3   6  -4   -1.00    2.60
  -4  -6  -4   19.60    2.50
  -4  -6  -4   16.30    2.30
  -4  -6  -4   18.30    2.20
  -4   6  -4   16.40    2.60
   4   6   4   18.60    2.10
  -4   6  -4   17.10    2.40
  -4   6  -4   11.00    3.80
  -5  -6  -4    0.80    1.60
  -5  -6  -4    1.30    1.40
  -5  -6  -4    0.60    1.60
   5   6   4   -2.00    1.30
  -5   6  -4    1.30    3.50
  -5   6  -4   -1.80    1.90
  -5   6  -4    2.90    1.90
  -6  -6  -4    6.20    2.50
  -6  -6  -4    2.00    1.80
  -6  -6  -4    8.30    1.80
  -6   6  -4    1.60    4.00
  -6   6  -4    3.90    1.80
  -6   6  -4    3.20    2.20
   6   6   4    6.90    1.70
  -6   6  -4    3.40    2.20
  -7  -6  -4   17.70    2.80
  -7  -6  -4   15.70    3.00
  -7  -6  -4   16.10    2.20
  -7   6  -4   10.60    4.40
  -7   6  -4   16.80    3.00
   7   6   4   17.40    2.20
  -7   6  -4   14.10    2.60
  -7   6  -4   19.90    3.20
  -8  -6  -4    0.00    1.50
  -8  -6  -4    3.50    2.10
  -8  -6  -4    2.90    2.50
  -8   6  -4    2.90    2.00
  -8   6  -4   -0.60    3.90
   8   6   4    0.20    1.40
  -8   6  -4    5.00    2.50
  -8   6  -4    0.70    2.10
  -9  -6  -4   -1.40    2.40
  -9  -6  -4   -0.70    2.00
  -9   6  -4   -1.90    4.00
  -9   6  -4    4.50    2.70
  -9   6  -4   -1.90    2.00
  -9   6  -4   -0.20    2.10
 -10  -6  -4    2.90    2.30
 -10  -6  -4    3.70    3.10
 -10   6  -4    0.40    4.40
 -10   6  -4    0.50    2.40
 -10   6  -4   -3.00    2.40
 -11  -6  -4    3.10    2.80
 -11  -6  -4   -1.40    3.50
 -11   6  -4    2.80    5.00
 -11   6  -4    1.40    2.70
 -11   6  -4    1.90    3.10
 -12  -6  -4    4.90    4.00
 -12  -6  -4    7.00    3.20
 -12   6  -4    5.00    3.50
 -12   6  -4    4.50    5.50
 -12   6  -4    3.60    3.20
 -13  -7   4    5.00    2.70
 -13  -7   4    4.30    3.40
 -13   7   4   -7.30    6.90
 -12  -7   4    0.20    3.00
 -12  -7   4    0.80    2.60
 -12   7   4    2.40    2.40
 -12   7   4    0.50    2.70
 -12   7   4   -4.90    6.60
 -11  -7   4   30.00    4.50
 -11  -7   4   27.00    3.80
 -11   7   4   32.10    4.40
 -11   7   4   25.80    3.90
 -11   7   4   30.80    9.00
 -10  -7   4   -3.70    2.90
 -10  -7   4   -0.60    1.90
 -10  -7   4   -2.70    2.40
 -10   7   4    0.30    2.40
 -10   7   4   -2.90    5.80
 -10   7   4   -1.10    2.00
  -9  -7   4   19.10    3.00
  -9  -7   4   20.30    3.40
   9  -7  -4   20.70    3.20
  -9  -7   4   16.50    4.00
  -9   7   4   18.00    3.30
  -9   7   4   18.40    3.20
  -9   7   4   18.60    6.80
  -8  -7   4    0.80    2.00
  -8  -7   4    0.60    2.00
   8  -7  -4    0.90    1.90
  -8  -7   4   -3.70    1.60
  -8   7   4   -1.50    1.80
  -8   7   4    2.20    5.40
  -7  -7   4    0.80    2.00
  -7  -7   4    0.00    1.60
   7  -7  -4   -0.20    2.10
  -7   7   4   -3.40    5.00
  -7   7   4    3.00    2.30
  -6  -7   4   -0.10    1.40
   6  -7  -4   -0.30    1.80
  -6  -7   4   -0.20    1.60
   6  -7  -4    4.10    1.90
  -6   7   4   -3.00    4.70
  -6   7   4   -0.20    2.00
  -5  -7   4   19.00    2.20
  -5  -7   4   19.90    2.40
  -5  -7   4   18.00    1.20
   5  -7  -4   20.80    2.70
   5  -7  -4   16.80    2.70
   5   7  -4   18.80    1.10
  -5   7   4   17.80    2.70
   5   7  -4   18.30    1.30
  -5   7   4   12.90    5.10
  -4  -7   4    0.40    0.90
  -4  -7   4    0.80    1.10
  -4  -7   4    1.30    1.20
   4  -7  -4   -0.50    1.40
   4  -7  -4    1.70    1.90
  -4   7   4    0.50    1.70
   4   7  -4    0.90    0.80
   4   7  -4    0.80    0.90
  -4   7   4    3.80    4.10
   4   7  -4    1.30    0.90
  -4   7   4   -0.50    1.70
  -3  -7   4   29.50    2.00
  -3  -7   4   26.10    2.00
   3  -7  -4   29.80    2.80
   3  -7  -4   23.90    2.80
  -3  -7   4   26.70    1.70
  -3  -7   4   27.80    2.40
  -3   7   4   23.80    2.80
   3   7  -4   28.50    2.10
  -3   7   4   24.50    2.70
  -3   7   4   31.90    4.90
   3   7  -4   31.40    1.90
   2  -7  -4   45.10    3.30
  -2  -7   4   48.50    1.80
   2  -7  -4   45.70    2.80
  -2  -7   4   46.20    2.60
  -2  -7   4   46.90    2.70
   2  -7  -4   47.80    3.10
   2   7  -4   43.90    2.40
  -2   7   4   49.20    3.50
  -2   7   4   44.30    3.30
   2   7  -4   47.00    2.80
  -2   7   4   51.79    5.20
   1  -7  -4   52.49    3.20
  -1  -7   4   55.29    3.00
  -1  -7   4   51.99    2.80
   1  -7  -4   55.49    3.00
   1  -7  -4   54.69    3.40
   1   7  -4   50.69    2.80
   1   7  -4   51.69    3.10
  -1   7   4   53.39    3.50
  -1   7   4   56.59    4.50
  -1   7   4   56.39    3.40
   0  -7   4    4.10    1.40
   0  -7  -4    2.10    1.20
   0  -7  -4    1.30    1.20
   0  -7  -4    2.80    1.60
   0  -7   4    1.50    1.10
   0   7   4    4.50    1.70
   0   7  -4    0.50    2.20
   0   7   4    2.60    2.00
   0   7  -4    0.50    1.40
   0   7   4    2.50    1.50
   0   7  -4    2.40    1.30
  -1  -7  -4  150.68    6.00
  -1  -7  -4  160.88    6.30
  -1  -7  -4  161.78    6.00
  -1  -7  -4  166.48    6.60
   1  -7   4  164.28    5.90
   1   7   4  170.98    6.40
  -1   7  -4  163.98    8.10
  -1   7  -4  166.48    6.30
   1   7   4  171.08    6.30
  -1   7  -4  167.38    4.70
   1   7   4  155.58    6.20
  -1   7  -4  147.09    6.30
   2  -7   4  133.49    5.30
  -2  -7  -4  130.69    5.30
  -2  -7  -4  125.39    5.50
  -2  -7  -4  138.09    5.50
  -2  -7  -4  132.69    5.40
  -2   7  -4  137.59    6.00
   2   7   4  131.19    5.50
  -2   7  -4  129.39    5.60
  -2   7  -4  139.89    7.70
  -3  -7  -4   83.59    4.00
  -3  -7  -4   84.99    3.60
  -3  -7  -4   81.29    4.20
   3  -7   4   92.59    4.30
  -3  -7  -4   81.29    4.30
  -3   7  -4   81.39    4.50
  -3   7  -4   87.19    6.20
   3   7   4   91.69    4.40
  -3   7  -4   84.49    4.80
  -4  -7  -4    7.10    1.80
  -4  -7  -4    8.90    2.30
  -4  -7  -4    5.80    1.90
   4   7   4    7.10    1.80
  -4   7  -4    6.00    2.10
  -4   7  -4    5.00    3.70
  -4   7  -4    5.80    2.30
  -5  -7  -4   26.40    3.30
  -5  -7  -4   28.00    3.20
  -5  -7  -4   31.30    2.70
   5   7   4   25.40    2.60
  -5   7  -4   28.50    3.30
  -5   7  -4   24.10    5.20
  -5   7  -4   25.90    3.40
  -6  -7  -4    0.80    1.50
  -6  -7  -4   -2.20    2.00
  -6  -7  -4    1.40    1.80
   6   7   4    0.20    1.40
  -6   7  -4    2.10    3.90
  -6   7  -4    3.70    2.40
  -6   7  -4    0.20    1.90
  -7  -7  -4    2.30    2.30
  -7  -7  -4    0.30    1.50
  -7  -7  -4   -0.50    1.70
   7   7   4   -1.20    1.30
  -7   7  -4   -2.20    3.50
  -7   7  -4    0.60    1.80
  -7   7  -4    0.00    1.90
  -7   7  -4   -0.60    2.20
  -8  -7  -4    0.30    1.90
  -8  -7  -4    1.50    1.80
  -8  -7  -4    0.10    2.40
  -8   7  -4    2.10    2.50
  -8   7  -4   -1.40    2.10
   8   7   4    0.40    1.40
  -8   7  -4    0.00    4.00
  -8   7  -4   -1.30    2.00
  -9  -7  -4    3.30    2.30
  -9  -7  -4    6.10    3.30
  -9   7  -4    1.90    2.30
  -9   7  -4    2.60    2.80
  -9   7  -4    2.30    4.50
  -9   7  -4    2.40    2.20
 -10  -7  -4   12.00    3.20
 -10  -7  -4    6.80    3.50
 -10   7  -4    8.90    3.20
 -10   7  -4   14.60    5.70
 -10   7  -4   12.70    3.60
 -11  -7  -4   -0.60    2.40
 -11  -7  -4    2.80    3.50
 -11   7  -4    4.80    5.90
 -11   7  -4    4.20    3.10
 -11   7  -4    2.30    2.90
 -12  -7  -4   -2.10    3.50
 -12  -7  -4    6.00    3.10
 -12   7  -4    4.20    3.10
 -12   7  -4   -0.20    2.70
 -12   7  -4    3.20    5.80
 -13  -8   4    0.50    2.60
 -13  -8   4    2.80    3.70
 -13   8   4   -1.80    7.20
 -12  -8   4    1.10    2.80
 -12  -8   4   -0.40    3.20
 -12   8   4    1.00    2.70
 -12   8   4   -7.40    6.50
 -12   8   4   -2.00    2.50
 -11  -8   4   -1.10    2.10
 -11  -8   4   -0.70    2.90
 -11   8   4   -1.10    6.90
 -11   8   4   -0.40    2.60
 -11   8   4    2.30    2.70
 -10  -8   4    0.40    2.10
 -10  -8   4   -0.70    2.50
  10  -8  -4    3.70    2.40
 -10  -8   4    0.10    3.40
 -10   8   4    2.80    2.60
 -10   8   4    1.10    6.30
 -10   8   4    0.70    2.40
  -9  -8   4    1.20    2.00
   9  -8  -4    6.60    2.60
  -9  -8   4    3.20    2.40
  -9  -8   4    6.60    3.00
  -9   8   4   -1.10    2.40
  -9   8   4    0.90    2.20
  -9   8   4    3.40    6.10
  -8  -8   4   -0.40    2.00
  -8  -8   4   -1.70    1.80
   8  -8  -4    3.40    2.30
  -8   8   4    1.00    2.10
  -8   8   4    3.70    5.70
  -7  -8   4   33.90    3.40
  -7  -8   4   24.50    3.00
   7  -8  -4   28.00    3.40
  -7   8   4   21.30    6.40
  -7   8   4   23.50    3.30
  -6  -8   4   -0.80    1.60
   6  -8  -4   -1.40    2.00
  -6  -8   4   -2.20    1.60
   6  -8  -4   -1.80    1.70
  -6   8   4   -1.80    2.00
  -6   8   4    0.30    5.10
   6   8  -4    1.10    0.50
   5  -8  -4    0.40    1.60
  -5  -8   4    1.10    1.40
  -5  -8   4   -0.40    1.40
   5  -8  -4    0.30    2.10
  -5  -8   4    0.00    0.70
  -5   8   4    1.10    3.90
   5   8  -4    0.80    1.00
   5   8  -4   -0.70    0.70
  -5   8   4   -0.80    1.90
   5   8  -4    0.30    0.90
  -4  -8   4    9.30    1.40
  -4  -8   4    7.50    1.70
   4  -8  -4    6.50    1.90
   4  -8  -4   10.30    2.40
  -4  -8   4    8.80    1.50
   4   8  -4   12.40    1.50
  -4   8   4    9.50    2.50
   4   8  -4    5.90    1.20
  -4   8   4    5.80    2.20
  -4   8   4    8.00    4.70
   3  -8  -4   31.70    3.30
  -3  -8   4   28.80    1.80
  -3  -8   4   31.90    2.70
  -3  -8   4   33.50    2.50
   3  -8  -4   27.70    2.90
  -3   8   4   32.80    3.40
  -3   8   4   32.60    3.30
   3   8  -4   32.50    2.40
   3   8  -4   32.10    2.20
  -3   8   4   32.90    5.20
  -2  -8   4   10.70    0.90
  -2  -8   4   10.60    1.70
  -2  -8   4    9.40    1.70
   2  -8  -4    8.40    2.00
   2  -8  -4   15.70    2.20
   2  -8  -4    8.60    2.20
   2   8  -4   10.30    1.70
  -2   8   4   10.20    2.40
  -2   8   4    8.40    3.40
   2   8  -4    9.10    1.80
  -2   8   4    7.50    2.10
  -1  -8   4    1.70    1.30
   1  -8  -4    5.50    1.60
  -1  -8   4    2.90    1.50
   1  -8  -4    2.30    1.30
   1  -8  -4    4.90    2.00
   1   8  -4    4.00    1.50
  -1   8   4    3.40    1.80
  -1   8   4   -0.70    1.60
   1   8  -4    4.40    1.60
  -1   8   4    3.30    2.70
   0  -8   4    0.50    1.30
   0  -8  -4    4.20    1.90
   0  -8  -4    1.90    1.20
   0  -8   4    0.50    1.40
   0  -8  -4    1.10    1.50
   0   8   4    3.70    1.90
   0   8  -4    1.70    1.50
   0   8  -4    1.70    1.40
   0   8   4    4.50    1.80
   0   8  -4    2.30    2.50
   0   8   4    2.60    2.30
   1  -8   4    0.90    1.40
  -1  -8  -4   -2.60    1.60
  -1  -8  -4    1.20    1.40
   1  -8   4    1.20    1.60
  -1  -8  -4   -1.10    1.20
   1   8   4   -0.90    1.50
  -1   8  -4    0.00    0.50
   1   8   4    1.60    1.70
  -1   8  -4    0.40    1.50
   1   8   4   -0.20    1.60
  -1   8  -4    0.60    1.70
  -1   8  -4   -1.30    2.50
  -2  -8  -4   51.69    3.40
  -2  -8  -4   51.59    3.30
  -2  -8  -4   43.40    3.60
  -2  -8  -4   48.00    3.80
   2  -8   4   51.99    3.30
   2   8   4   51.99    3.50
  -2   8  -4   46.50    5.50
   2   8   4   47.60    3.50
  -2   8  -4   50.29    2.20
  -2   8  -4   51.49    3.40
  -2   8  -4   52.89    3.90
  -3  -8  -4   16.70    2.70
  -3  -8  -4   15.60    2.40
   3  -8   4   15.80    2.30
  -3  -8  -4   14.30    2.40
  -3  -8  -4   17.30    2.30
   3   8   4   19.00    2.40
  -3   8  -4   13.30    4.20
  -3   8  -4   13.60    2.80
   3   8   4   13.70    2.20
  -3   8  -4   11.10    2.50
  -4  -8  -4   33.50    3.50
   4  -8   4   34.70    3.30
  -4  -8  -4   29.70    2.20
  -4  -8  -4   28.30    3.10
  -4  -8  -4   36.90    3.20
  -4   8  -4   29.90    5.40
  -4   8  -4   39.30    4.10
  -4   8  -4   29.70    3.50
   4   8   4   31.50    3.00
  -5  -8  -4   -0.10    1.60
  -5  -8  -4    1.40    1.80
  -5  -8  -4    4.80    2.20
  -5   8  -4   -2.50    2.00
  -5   8  -4   -2.00    3.80
   5   8   4    2.40    1.60
  -5   8  -4    0.80    2.00
  -6  -8  -4   16.40    3.00
  -6  -8  -4   10.20    2.10
  -6  -8  -4   14.00    2.70
   6   8   4   13.50    2.20
  -6   8  -4   12.10    2.90
  -6   8  -4   15.40    4.70
  -6   8  -4   12.20    2.80
  -7  -8  -4    7.30    2.70
  -7  -8  -4   11.00    2.00
  -7  -8  -4   11.80    2.70
  -7   8  -4    8.80    2.40
   7   8   4    8.50    1.90
  -7   8  -4   10.90    4.70
  -7   8  -4    8.10    2.70
  -7   8  -4    8.80    3.00
  -8  -8  -4    4.50    2.90
  -8  -8  -4   -0.50    2.00
  -8   8  -4    5.40    4.60
  -8   8  -4    2.60    2.10
  -8   8  -4    2.70    2.40
  -8   8  -4    0.10    2.40
  -9  -8  -4   -0.50    2.70
  -9  -8  -4   -0.10    2.40
  -9   8  -4    0.30    2.20
  -9   8  -4    2.50    2.70
  -9   8  -4   -1.20    2.40
  -9   8  -4    0.90    4.50
 -10  -8  -4    4.80    2.80
 -10  -8  -4    6.50    3.50
 -10   8  -4    4.90    5.00
 -10   8  -4    4.40    3.30
 -10   8  -4    3.80    2.60
 -10   8  -4    3.10    2.70
 -11  -8  -4   -6.40    2.00
 -11  -8  -4    3.90    3.80
 -11   8  -4    4.60    3.10
 -11   8  -4    4.20    5.20
 -11   8  -4   -3.60    2.40
 -12  -8  -4    0.60    4.10
 -12  -8  -4   -6.60    2.30
 -12   8  -4    0.80    2.90
 -12   8  -4    4.00    5.30
 -12   8  -4    1.90    3.50
 -12  -9   4    1.50    2.80
 -12  -9   4    3.00    3.60
 -12   9   4    2.40    2.70
 -12   9   4    1.50    3.30
 -12   9   4    0.80    7.60
 -11  -9   4   10.90    3.00
 -11  -9   4   10.90    3.70
 -11   9   4    0.50    3.00
 -11   9   4   12.60    3.60
 -11   9   4    1.40    7.00
 -10  -9   4    4.70    2.60
  10  -9  -4    6.80    2.60
 -10  -9   4   -2.40    2.60
 -10   9   4   -4.50    5.80
 -10   9   4    4.50    2.90
 -10   9   4    5.30    2.70
  -9  -9   4    6.90    2.80
  -9  -9   4   14.00    3.40
  -9  -9   4    7.10    2.40
   9  -9  -4    9.00    2.80
  -9   9   4    4.10    6.00
  -9   9   4    2.60    2.40
  -9   9   4    3.70    3.10
  -8  -9   4   30.50    3.60
   8  -9  -4   27.10    3.70
  -8  -9   4   28.60    3.50
  -8   9   4   30.90    4.10
  -8   9   4   33.50    7.50
  -7  -9   4   14.50    2.60
  -7  -9   4   13.80    2.50
   7  -9  -4   15.20    3.00
   7  -9  -4   13.10    2.90
  -7   9   4    7.00    5.70
  -7   9   4   15.30    3.10
   6  -9  -4    2.30    2.00
  -6  -9   4    1.80    1.80
  -6  -9   4    1.50    1.60
   6  -9  -4    3.00    2.40
   6   9  -4    3.00    0.90
  -6   9   4    1.70    2.20
   6   9  -4    3.20    0.90
  -6   9   4    3.40    5.20
  -5  -9   4    8.70    2.10
   5  -9  -4   16.40    2.70
   5  -9  -4   11.60    2.80
  -5  -9   4   10.30    1.90
   5   9  -4   12.70    1.60
   5   9  -4    7.90    1.30
  -5   9   4   15.20    5.50
  -5   9   4    6.10    2.60
   4  -9  -4   25.10    3.10
  -4  -9   4   20.80    2.50
   4  -9  -4   21.00    3.20
  -4  -9   4   26.70    2.20
  -4  -9   4   23.10    2.20
  -4   9   4   21.50    3.10
   4   9  -4   22.40    2.10
   4   9  -4   22.00    2.00
  -4   9   4   18.70    5.30
  -4   9   4   18.70    3.10
   3  -9  -4    1.40    1.70
  -3  -9   4    1.00    1.40
   3  -9  -4   -0.70    2.00
  -3  -9   4   -0.30    0.90
  -3  -9   4    0.50    1.40
   3   9  -4    1.80    1.40
  -3   9   4    0.20    4.20
   3   9  -4    0.80    1.20
  -3   9   4   -1.10    1.90
  -3   9   4   -1.10    1.40
  -2  -9   4   -0.20    1.30
  -2  -9   4    2.00    0.70
   2  -9  -4    2.70    2.00
  -2  -9   4    1.20    1.50
   2  -9  -4    2.50    1.40
  -2   9   4    1.80    1.50
   2   9  -4   -0.30    1.40
  -2   9   4    1.30    2.00
   2   9  -4    2.00    1.50
  -2   9   4    1.90    3.30
  -1  -9   4    7.50    1.80
  -1  -9   4    3.50    1.60
   1  -9  -4    4.80    1.60
   1  -9  -4    4.00    1.80
   1  -9  -4    8.80    2.40
  -1   9   4    4.90    3.00
   1   9  -4    5.10    1.70
   1   9  -4    5.90    1.90
  -1   9   4    7.00    2.20
  -1   9   4    3.80    2.10
   0  -9  -4   38.80    3.60
   0  -9  -4   36.80    3.20
   0  -9   4   34.80    3.20
   0  -9   4   33.80    2.90
   0  -9  -4   36.10    3.20
   0   9   4   34.50    3.40
   0   9  -4   38.30    3.30
   0   9  -4   36.70    3.50
   0   9   4   33.50    3.50
   0   9   4   37.30    4.10
   1  -9   4  125.59    5.70
   1  -9   4  123.99    5.40
  -1  -9  -4  109.59    5.50
  -1  -9  -4  119.19    5.60
  -1  -9  -4  119.09    5.30
   1   9   4  120.39    5.60
   1   9   4  119.79    5.80
   1   9   4  112.99    5.70
  -1   9  -4  130.09    3.70
  -1   9  -4  117.69    7.70
  -1   9  -4  117.79    5.80
  -1   9  -4  118.99    5.60
  -2  -9  -4   15.40    2.70
   2  -9   4    9.20    2.20
  -2  -9  -4   13.10    2.30
  -2  -9  -4   12.80    2.40
   2   9   4   13.20    2.40
  -2   9  -4    9.80    2.40
  -2   9  -4   15.30    1.30
  -2   9  -4    9.80    3.80
   2   9   4   12.50    2.60
  -2   9  -4   11.70    2.70
  -3  -9  -4   13.30    2.40
   3  -9   4   20.10    2.80
  -3  -9  -4   19.00    2.60
  -3  -9  -4   19.60    2.80
  -3   9  -4   17.70    4.80
   3   9   4   15.40    2.60
   3   9   4   16.00    2.40
  -3   9  -4   20.30    2.80
  -3   9  -4   17.80    3.10
  -4  -9  -4    1.00    2.10
  -4  -9  -4   -1.00    1.70
  -4  -9  -4   -1.50    1.60
   4  -9   4    3.50    1.90
   4   9   4   -1.20    1.60
  -4   9  -4    1.20    2.30
  -4   9  -4   -0.40    3.80
   4   9   4    3.50    1.90
  -4   9  -4   -4.10    1.90
  -5  -9  -4    8.40    2.00
  -5  -9  -4    7.50    2.20
  -5  -9  -4    9.70    2.50
  -5   9  -4    7.10    4.10
   5   9   4   10.10    2.10
  -5   9  -4    6.40    2.40
   5   9   4    5.30    1.80
  -5   9  -4    7.80    2.70
  -6  -9  -4   32.40    3.90
  -6  -9  -4   32.80    3.10
  -6  -9  -4   28.90    3.60
  -6   9  -4   30.50    3.70
  -6   9  -4   23.70    5.60
  -6   9  -4   26.60    4.10
   6   9   4   28.00    2.90
   6   9   4   27.70    2.90
  -7  -9  -4   -4.10    2.50
  -7  -9  -4    1.30    2.00
  -7  -9  -4    3.90    1.90
  -7   9  -4    5.40    3.00
   7   9   4    3.50    1.70
   7   9   4    4.90    1.80
  -7   9  -4    1.00    4.30
  -7   9  -4   -1.40    2.20
  -8  -9  -4   -2.40    2.70
  -8  -9  -4   -0.20    2.10
  -8   9  -4    4.30    2.90
  -8   9  -4   -2.20    1.90
  -8   9  -4    1.20    2.40
  -8   9  -4    3.20    4.40
  -9  -9  -4    4.60    2.80
  -9  -9  -4    6.50    3.50
  -9   9  -4    6.60    2.50
  -9   9  -4    0.20    2.70
  -9   9  -4    0.50    2.50
  -9   9  -4    3.60    4.90
 -10  -9  -4    5.90    2.80
 -10  -9  -4    4.40    3.40
 -10   9  -4    8.70    3.30
 -10   9  -4    4.30    2.90
 -10   9  -4    9.90    6.40
 -10   9  -4    7.30    3.30
 -11  -9  -4    3.00    3.10
 -11  -9  -4    4.00    3.60
 -11   9  -4    1.50    3.10
 -11   9  -4   10.70    6.50
 -11   9  -4    4.50    3.50
 -12 -10   4    3.50    3.60
 -12 -10   4   -5.90    2.10
 -12  10   4    5.80    3.20
 -12  10   4   -2.90    7.10
 -12  10   4   -0.60    3.30
 -11 -10   4   -1.60    2.70
 -11 -10   4    6.70    2.90
 -11  10   4   -1.50    7.20
 -11  10   4    1.40    3.00
 -11  10   4   -0.20    2.70
 -10 -10   4    6.50    2.70
  10 -10  -4    4.20    2.90
 -10 -10   4    2.30    2.60
 -10  10   4    4.70    3.00
 -10  10   4   -6.90    2.70
 -10  10   4   -3.60    6.20
  -9 -10   4    4.30    2.30
   9 -10  -4    3.10    2.70
  -9 -10   4    4.10    2.50
  -9  10   4   -1.50    5.50
  -9  10   4    1.60    3.10
  -9  10   4    1.70    2.60
  -8 -10   4    0.60    2.20
   8 -10  -4    2.30    2.30
  -8 -10   4   -0.40    2.00
  -8  10   4    3.20    5.80
  -8  10   4   -3.90    2.10
  -7 -10   4   15.70    2.70
   7 -10  -4   18.50    3.50
  -7 -10   4   16.80    2.80
   7 -10  -4   19.50    3.30
  -7  10   4   15.40    6.30
  -7  10   4   17.40    3.30
  -6 -10   4   19.70    2.60
  -6 -10   4   20.20    2.80
   6 -10  -4   14.30    2.90
   6 -10  -4   18.30    3.20
  -6  10   4   12.80    5.80
  -6  10   4   16.90    3.30
  -5 -10   4    9.10    2.20
   5 -10  -4   10.60    2.90
   5 -10  -4    5.50    2.20
  -5 -10   4   11.60    1.90
  -5  10   4    9.80    5.10
   5  10  -4    9.10    1.60
   5  10  -4    8.60    1.40
  -5  10   4   10.20    2.70
  -4 -10   4    2.60    1.30
   4 -10  -4   -1.20    2.20
  -4 -10   4   -0.10    1.50
  -4 -10   4    0.20    1.30
   4 -10  -4    1.90    1.80
  -4  10   4    0.10    1.60
  -4  10   4   -1.70    4.30
   4  10  -4   -0.80    1.20
   4  10  -4   -0.40    1.10
  -3 -10   4   25.70    1.90
   3 -10  -4   22.10    3.10
  -3 -10   4   19.10    2.40
   3 -10  -4   18.10    3.20
  -3 -10   4   22.70    2.80
  -3  10   4   18.60    3.40
  -3  10   4   20.30    5.60
  -3  10   4   20.40    3.30
   3  10  -4   26.80    2.50
   3  10  -4   24.10    2.60
  -2 -10   4    3.10    0.70
   2 -10  -4    8.90    2.60
   2 -10  -4    0.00    1.80
  -2 -10   4    6.70    2.00
  -2 -10   4    2.30    1.50
   2  10  -4    1.90    1.50
  -2  10   4    4.00    2.50
   2  10  -4    1.50    1.70
  -2  10   4    0.90    3.60
  -2  10   4    4.00    2.30
  -1 -10   4   38.70    3.50
   1 -10  -4   36.90    3.70
  -1 -10   4   41.60    3.40
   1 -10  -4   39.70    3.90
   1 -10  -4   46.00    3.60
  -1  10   4   35.60    4.80
   1  10  -4   40.90    3.60
   1  10  -4   43.70    3.60
  -1  10   4   34.50    3.80
  -1  10   4   37.20    3.80
   0 -10   4  155.38    6.50
   0 -10  -4  158.68    7.10
   0 -10  -4  162.68    6.40
   0 -10   4  150.28    6.70
   0 -10  -4  159.98    6.90
   0  10   4  142.19    7.30
   0  10   4  151.98    6.80
   0  10  -4  139.69    6.60
   0  10  -4  160.98    6.60
   0  10   4  160.28    7.30
   1 -10   4   44.50    3.60
  -1 -10  -4   37.30    3.50
  -1 -10  -4   46.70    3.70
   1 -10   4   48.40    4.20
  -1 -10  -4   48.80    4.30
   1  10   4   43.40    4.10
   1  10   4   42.70    3.90
   1  10   4   38.70    4.00
  -1  10  -4   44.40    4.20
  -1  10  -4   45.20    1.70
  -1  10  -4   43.00    3.90
  -1  10  -4   43.50    5.90
  -2 -10  -4  102.99    5.10
   2 -10   4   87.69    4.80
  -2 -10  -4   96.59    5.20
  -2 -10  -4   86.89    4.90
  -2  10  -4   79.29    5.30
  -2  10  -4   87.79    7.60
  -2  10  -4   94.39    5.30
   2  10   4   84.49    5.10
   2  10   4   91.89    5.10
   3 -10   4   47.70    4.00
  -3 -10  -4   41.40    3.70
  -3 -10  -4   48.40    4.10
  -3 -10  -4   38.60    3.90
   3  10   4   49.40    4.00
  -3  10  -4   47.10    4.60
   3  10   4   53.59    3.90
  -3  10  -4   51.19    4.50
  -3  10  -4   50.39    6.60
  -4 -10  -4   61.79    4.40
  -4 -10  -4   65.89    4.40
  -4 -10  -4   53.09    3.80
   4 -10   4   53.79    4.40
   4  10   4   60.19    3.90
  -4  10  -4   52.99    4.90
  -4  10  -4   54.79    4.80
   4  10   4   57.29    4.00
  -4  10  -4   50.29    6.90
  -5 -10  -4   30.80    3.70
  -5 -10  -4   17.60    3.00
  -5 -10  -4   23.20    2.90
  -5  10  -4   20.20    4.70
   5  10   4   18.10    2.70
  -5  10  -4   21.30    3.70
  -5  10  -4   18.20    3.30
   5  10   4   21.30    2.70
  -6 -10  -4   11.40    3.10
  -6 -10  -4    4.10    2.10
  -6 -10  -4    8.00    2.50
   6  10   4    4.80    1.90
  -6  10  -4    6.40    4.60
  -6  10  -4    2.60    2.30
  -6  10  -4    8.40    2.90
   6  10   4    7.90    2.10
  -7 -10  -4    1.40    2.20
  -7 -10  -4    1.30    2.50
  -7  10  -4    3.20    2.70
  -7  10  -4    6.30    4.90
  -7  10  -4   -0.90    2.30
  -7  10  -4    2.60    2.00
  -8 -10  -4    1.00    2.30
  -8 -10  -4    2.40    3.00
  -8  10  -4    5.60    3.00
  -8  10  -4   -0.40    4.50
  -8  10  -4    2.70    2.10
  -8  10  -4   -3.40    2.30
  -9 -10  -4    1.30    2.90
  -9 -10  -4   -2.50    2.60
  -9  10  -4   -2.30    2.20
  -9  10  -4   -2.30    2.60
  -9  10  -4    3.50    5.20
  -9  10  -4   -2.50    2.70
 -10 -10  -4    2.90    3.40
 -10 -10  -4    8.20    3.20
 -10  10  -4    5.70    3.00
 -10  10  -4    4.80    5.40
 -10  10  -4    2.10    2.90
 -10  10  -4    7.40    3.60
 -11 -10  -4    6.20    4.00
 -11 -10  -4    0.40    3.00
 -11  10  -4    0.10    5.20
 -11  10  -4    6.00    3.80
 -11 -11   4    3.50    2.80
 -11  11   4   -9.00    2.80
 -11  11   4   -0.60    7.10
 -11  11   4    2.60    3.50
 -10 -11   4    3.40    3.40
 -10 -11   4   -1.20    2.40
  10 -11  -4   -0.80    2.60
 -10  11   4    4.60    3.00
 -10  11   4    3.90    6.90
 -10  11   4   -3.50    2.90
  -9 -11   4   24.40    3.80
  -9 -11   4   36.70    4.20
   9 -11  -4   34.90    4.60
  -9  11   4   34.70    5.00
  -9  11   4   38.20    8.70
  -9  11   4   36.00    4.80
  -8 -11   4    6.50    2.50
  -8 -11   4    4.50    2.50
   8 -11  -4    7.50    2.90
  -8  11   4   -2.70    2.50
  -8  11   4    5.90    3.50
  -8  11   4    0.00    5.90
  -7 -11   4    8.80    2.50
   7 -11  -4    7.60    2.90
  -7 -11   4   11.70    2.50
   7 -11  -4    5.40    2.60
  -7  11   4   -1.10    5.30
  -7  11   4    5.30    3.00
   6 -11  -4   62.49    5.40
  -6 -11   4   56.29    3.80
   6 -11  -4   52.19    5.00
  -6 -11   4   64.59    4.60
  -6  11   4   42.40    7.60
  -6  11   4   69.69    5.70
   5 -11  -4    0.20    2.00
   5 -11  -4    1.20    2.40
  -5 -11   4   -2.30    1.70
  -5 -11   4    0.60    1.40
   5  11  -4    1.00    1.40
  -5  11   4    5.30    2.60
   5  11  -4    1.10    1.20
  -5  11   4    2.00    4.80
   4 -11  -4   17.10    3.30
   4 -11  -4   19.60    3.10
  -4 -11   4   18.40    2.80
  -4 -11   4   21.40    2.40
  -4  11   4   19.20    5.20
   4  11  -4   19.90    2.40
   4  11  -4   21.40    2.30
  -4  11   4   14.00    3.00
  -3 -11   4   10.90    2.20
  -3 -11   4    9.80    2.10
  -3 -11   4   12.10    1.50
   3 -11  -4   11.40    2.60
   3 -11  -4   12.40    3.10
   3  11  -4    9.40    2.10
  -3  11   4    8.00    4.20
   3  11  -4    8.60    1.90
  -3  11   4   10.00    2.90
  -3  11   4   15.30    3.00
   2 -11  -4   48.30    4.50
  -2 -11   4   43.20    3.60
  -2 -11   4   43.50    3.80
   2 -11  -4   48.80    4.30
  -2  11   4   55.79    6.40
  -2  11   4   43.70    4.20
   2  11  -4   48.80    3.50
   2  11  -4   49.70    3.90
  -2  11   4   46.50    4.60
   1 -11  -4    8.70    2.00
  -1 -11   4   11.30    2.50
   1 -11  -4   12.30    2.80
   1 -11  -4    6.40    2.20
  -1 -11   4   11.50    2.40
  -1  11   4    8.90    3.60
   1  11  -4   10.50    2.20
  -1  11   4    8.50    2.70
   1  11  -4    8.10    2.20
  -1  11   4    4.90    2.40
   0 -11  -4   -1.80    1.60
   0 -11  -4    0.50    2.30
   0 -11   4    1.90    1.90
   0 -11   4   -1.40    1.50
   0 -11  -4   -0.10    1.80
   0  11   4    2.10    2.60
   0  11  -4   -1.20    1.70
   0  11   4    0.00    2.00
   0  11  -4    0.20    2.10
   0  11   4    2.50    2.40
  -1 -11  -4   57.19    4.70
   1 -11   4   56.79    4.50
   1 -11   4   52.29    4.20
  -1 -11  -4   45.00    4.10
  -1 -11  -4   54.09    3.90
  -1  11  -4   53.79    4.40
  -1  11  -4   46.20    4.50
   1  11   4   54.19    4.00
  -1  11  -4   52.49    6.40
   1  11   4   45.20    4.20
   1  11   4   50.89    4.60
  -2 -11  -4   79.69    5.00
   2 -11   4   78.29    4.90
  -2 -11  -4   77.19    4.40
  -2 -11  -4   84.19    4.90
  -2  11  -4   78.79    5.00
   2  11   4   83.39    5.00
  -2  11  -4   77.09    5.30
  -2  11  -4   77.39    7.30
   2  11   4   83.39    5.00
   3 -11   4   29.80    3.40
  -3 -11  -4   25.60    3.30
  -3 -11  -4   24.50    3.20
  -3 -11  -4   31.60    3.50
  -3  11  -4   26.00    3.40
   3  11   4   21.70    2.90
  -3  11  -4   23.10    3.60
   3  11   4   24.30    3.20
  -3  11  -4   22.90    5.10
  -4 -11  -4    3.20    2.10
   4 -11   4    5.80    2.20
  -4 -11  -4    4.40    2.20
  -4 -11  -4    5.70    2.40
   4  11   4    4.70    2.10
  -4  11  -4    4.10    2.60
  -4  11  -4    1.70    3.90
   4  11   4    3.50    2.10
  -4  11  -4    6.90    2.70
  -5 -11  -4   64.39    5.20
  -5 -11  -4   64.09    4.30
  -5 -11  -4   49.90    4.80
   5  11   4   67.49    4.20
  -5  11  -4   57.09    7.80
  -5  11  -4   58.09    5.30
  -5  11  -4   62.89    5.70
   5  11   4   67.89    4.40
  -6 -11  -4    6.90    2.50
  -6 -11  -4    9.50    3.00
  -6 -11  -4    5.70    2.20
  -6  11  -4    8.30    2.90
  -6  11  -4    9.30    3.20
   6  11   4    3.10    2.00
   6  11   4    2.20    1.90
  -6  11  -4    9.40    4.80
  -7 -11  -4    0.70    2.40
  -7 -11  -4    5.30    3.00
  -7  11  -4   -4.50    3.80
  -7  11  -4    4.40    2.30
  -7  11  -4   -3.10    2.20
  -7  11  -4    3.50    3.00
  -8 -11  -4    8.80    3.10
  -8 -11  -4   11.90    3.40
  -8  11  -4    8.20    3.60
  -8  11  -4   13.00    5.70
  -8  11  -4    8.60    3.30
  -9 -11  -4    2.00    2.50
  -9 -11  -4    0.50    3.00
  -9  11  -4    5.60    5.50
  -9  11  -4    3.30    3.10
  -9  11  -4    0.80    3.20
 -10 -11  -4   -4.20    2.50
 -10 -11  -4    1.30    3.80
 -10  11  -4    4.30    6.10
 -10  11  -4    0.20    3.10
 -10  11  -4   -3.90    2.70
 -11 -12   4    3.80    2.70
 -11  12   4   -6.80    7.30
 -11  12   4    0.40    3.40
 -11  12   4   -0.90    3.30
 -10 -12   4    8.60    3.10
  10 -12  -4    8.70    3.40
 -10  12   4    8.60    3.90
 -10  12   4   -0.20    7.40
 -10  12   4   10.30    3.60
  -9 -12   4   -0.70    2.30
   9 -12  -4    6.90    3.20
  -9  12   4    1.90    6.90
  -9  12   4    2.10    2.90
  -9  12   4   -2.80    3.00
   8 -12  -4   -0.10    2.60
  -8 -12   4    1.90    2.20
  -8  12   4   -3.20    3.20
  -8  12   4   -4.70    5.80
  -8  12   4    1.10    3.20
  -7 -12   4   -1.30    1.80
   7 -12  -4    0.60    2.30
   7 -12  -4    0.80    2.50
  -7  12   4   -1.40    2.40
  -7  12   4   -3.60    5.40
  -6 -12   4    1.10    2.20
   6 -12  -4    3.60    2.70
   6 -12  -4   -0.80    2.20
  -6  12   4    5.10    2.80
  -6  12   4   -1.20    4.80
   5 -12  -4    1.90    2.20
   5 -12  -4   -2.60    2.30
  -5 -12   4    0.90    1.80
  -5  12   4   -0.80    4.70
  -5  12   4   -1.50    2.40
  -4 -12   4   12.40    2.30
   4 -12  -4    8.10    2.60
  -4 -12   4   11.00    2.50
   4 -12  -4    7.60    2.90
   4  12  -4    8.00    1.90
  -4  12   4    5.80    5.10
  -4  12   4    9.90    2.90
   4  12  -4    5.00    1.90
  -3 -12   4   -2.10    1.50
   3 -12  -4   -0.50    1.80
  -3 -12   4   -0.60    1.60
   3 -12  -4   -0.60    2.40
   3  12  -4   -1.80    1.50
  -3  12   4   -1.30    3.60
  -3  12   4   -0.10    2.30
   3  12  -4    0.70    1.60
   2 -12  -4    1.70    2.00
  -2 -12   4    2.40    2.00
  -2 -12   4    1.30    1.90
   2 -12  -4    3.10    2.50
  -2  12   4    7.20    2.80
   2  12  -4    3.80    2.00
   2  12  -4    3.00    2.00
  -2  12   4    5.30    3.50
  -2  12   4    0.20    2.30
   1 -12  -4    0.50    1.80
   1 -12  -4   -1.10    1.70
  -1 -12   4   -0.30    1.80
  -1 -12   4    2.00    2.10
   1 -12  -4   -2.20    2.10
  -1  12   4   -0.20    2.90
  -1  12   4    2.20    2.30
   1  12  -4    3.70    1.90
   1  12  -4    1.60    1.90
  -1  12   4    3.50    2.70
   0 -12  -4   25.80    3.10
   0 -12  -4   33.30    3.90
   0 -12   4   29.90    3.30
   0 -12  -4   29.10    3.60
   0 -12   4   34.70    3.90
   0  12   4   24.30    4.00
   0  12   4   24.90    3.60
   0  12  -4   24.00    3.40
   0  12   4   29.80    3.80
   0  12  -4   24.60    3.20
  -1 -12  -4   14.50    2.50
   1 -12   4   14.50    2.60
  -1 -12  -4   10.40    2.60
   1 -12   4   14.20    2.90
  -1 -12  -4   14.10    3.00
   1  12   4   11.10    2.70
   1  12   4   14.00    3.20
  -1  12  -4   12.00    2.90
   1  12   4   11.20    2.80
  -1  12  -4    9.20    2.60
  -1  12  -4   13.00    4.30
  -2 -12  -4    5.60    2.10
  -2 -12  -4    3.50    2.20
   2 -12   4    9.30    2.50
  -2 -12  -4    6.60    2.40
  -2  12  -4   10.10    2.80
   2  12   4    3.70    2.20
   2  12   4    3.80    2.30
  -2  12  -4    8.40    4.10
  -2  12  -4    2.50    2.70
  -3 -12  -4   25.10    3.50
  -3 -12  -4   21.80    3.30
   3 -12   4   30.30    3.60
  -3 -12  -4   30.00    3.50
  -3  12  -4   26.80    3.90
   3  12   4   22.60    3.40
  -3  12  -4   26.90    4.10
  -3  12  -4   27.50    5.70
   3  12   4   26.80    3.20
  -4 -12  -4   19.50    3.20
  -4 -12  -4   11.90    2.90
  -4 -12  -4   17.30    3.00
   4 -12   4   25.60    3.50
  -4  12  -4   15.20    5.00
  -4  12  -4   25.80    4.00
   4  12   4   14.70    2.90
   4  12   4   16.70    2.80
  -4  12  -4   20.60    3.80
  -5 -12  -4    6.70    2.70
   5 -12   4   11.30    2.80
  -5 -12  -4   11.90    3.00
  -5 -12  -4   12.20    2.80
  -5  12  -4   10.30    5.10
  -5  12  -4    5.40    2.80
   5  12   4    9.20    2.40
   5  12   4    8.80    2.50
  -5  12  -4    9.90    3.10
  -6 -12  -4   -0.90    2.20
  -6 -12  -4   -4.00    2.00
  -6  12  -4    0.30    2.80
  -6  12  -4   -1.00    2.50
  -6  12  -4    1.30    4.90
  -7 -12  -4   -2.70    2.10
  -7 -12  -4   -0.40    2.50
  -7  12  -4    3.70    3.10
  -7  12  -4   -2.60    2.50
  -7  12  -4    1.90    4.70
  -8 -12  -4    0.60    2.80
  -8 -12  -4    2.80    3.00
  -8  12  -4    1.30    5.10
  -8  12  -4   -0.90    2.70
  -8  12  -4    4.30    3.50
  -9 -12  -4    1.50    2.80
  -9 -12  -4    0.40    3.40
  -9  12  -4    4.30    3.40
  -9  12  -4    1.00    3.20
  -9  12  -4    9.30    5.90
 -10 -12  -4    3.10    3.90
 -10 -13   4    4.50    2.90
  10 -13  -4    6.90    3.50
 -10  13   4    8.20    3.80
 -10  13   4    0.50    7.10
 -10  13   4   -3.30    3.20
   9 -13  -4    7.10    3.40
  -9 -13   4    1.30    2.60
  -9  13   4   -2.10    3.00
  -9  13   4   -1.00    3.50
  -9  13   4    0.10    6.90
   8 -13  -4    3.00    3.00
  -8 -13   4    6.70    2.90
  -8  13   4    4.80    3.50
  -8  13   4   -1.10    3.40
  -8  13   4    2.70    7.10
   7 -13  -4    2.00    2.60
   7 -13  -4    3.10    2.90
  -7 -13   4   -0.20    2.20
  -7  13   4    5.90    6.10
  -7  13   4    0.20    3.00
   6 -13  -4    1.50    2.40
  -6 -13   4    3.60    2.20
   6 -13  -4   -0.40    2.60
  -6  13   4    0.30    2.60
  -6  13   4   -2.10    5.10
  -5 -13   4    3.50    2.10
   5 -13  -4    3.00    2.40
   5 -13  -4    2.60    2.80
  -5  13   4    5.70    5.00
  -5  13   4    2.10    2.70
   4 -13  -4    5.00    2.50
   4 -13  -4    8.70    3.30
  -4 -13   4    3.90    2.20
  -4  13   4    6.50    4.80
  -4  13   4    1.50    2.70
   4  13  -4    1.70    1.70
   4  13  -4    4.60    2.00
  -3 -13   4   -0.30    1.80
   3 -13  -4    0.20    2.10
   3 -13  -4    2.90    2.80
  -3 -13   4    5.20    2.20
  -3  13   4   -0.70    1.80
   3  13  -4   -1.20    1.50
   3  13  -4    0.30    1.90
  -3  13   4    5.20    4.20
   2 -13  -4   10.50    2.80
   2 -13  -4   14.90    3.40
  -2 -13   4   18.80    3.00
  -2 -13   4   15.40    3.00
  -2  13   4   21.70    5.00
   2  13  -4   19.70    3.00
  -2  13   4   17.40    3.60
   2  13  -4   19.50    2.80
   1 -13  -4    1.70    2.30
   1 -13  -4   -0.70    2.30
  -1 -13   4    1.30    2.20
  -1 -13   4    6.00    2.50
  -1  13   4    3.00    2.70
  -1  13   4    2.90    2.90
  -1  13   4    2.40    2.60
   1  13  -4    2.90    2.10
   1  13  -4    3.20    2.40
   0 -13   4    3.90    2.10
   0 -13  -4    6.60    2.20
   0 -13  -4    7.40    2.50
   0 -13   4   11.70    2.90
   0 -13  -4    9.60    3.00
   0  13   4    6.40    2.80
   0  13   4    6.50    2.60
   0  13  -4    6.10    2.50
   0  13   4    8.10    3.20
   0  13  -4    7.90    2.80
  -1 -13  -4    5.40    2.50
   1 -13   4   10.10    2.80
  -1 -13  -4    3.80    2.10
  -1 -13  -4    2.50    2.40
   1 -13   4   11.50    2.90
   1  13   4    7.30    2.90
   1  13   4    4.70    2.40
  -1  13  -4    8.50    2.70
  -1  13  -4    5.90    2.60
   2 -13   4   15.80    2.90
  -2 -13  -4   15.90    3.10
  -2 -13  -4   19.50    3.30
  -2 -13  -4   16.90    2.90
   2  13   4   16.30    3.10
   2  13   4    7.20    2.60
  -2  13  -4    7.80    3.30
  -2  13  -4    9.40    4.50
  -2  13  -4   11.20    3.10
   3 -13   4    6.10    2.40
  -3 -13  -4    6.00    2.60
  -3 -13  -4    4.10    2.40
  -3 -13  -4    4.70    2.40
  -3  13  -4    2.00    2.60
  -3  13  -4   -0.50    2.50
   3  13   4    0.00    2.10
   3  13   4    3.10    2.50
  -3  13  -4   10.70    4.80
   4 -13   4   -0.40    2.10
  -4 -13  -4   -2.00    1.80
  -4 -13  -4   -4.10    2.10
  -4 -13  -4    2.90    2.30
  -4  13  -4   -2.30    2.40
  -4  13  -4    2.40    4.10
   4  13   4   -3.00    2.00
  -4  13  -4    4.50    3.00
   4  13   4    0.00    2.00
   5 -13   4    4.20    2.50
  -5 -13  -4    3.80    2.60
  -5 -13  -4    6.00    2.80
  -5 -13  -4    4.00    2.40
  -5  13  -4    4.70    2.90
   5  13   4    3.40    2.20
   5  13   4    5.20    2.40
  -5  13  -4    3.30    3.30
  -5  13  -4    6.60    4.60
  -6 -13  -4    4.90    2.60
  -6 -13  -4    2.80    2.70
  -6  13  -4    0.90    3.10
  -6  13  -4    4.60    3.00
  -6  13  -4    8.80    5.30
  -7 -13  -4   -2.00    2.70
  -7 -13  -4   -3.30    2.20
  -7  13  -4    1.00    5.20
  -7  13  -4    4.20    3.40
  -7  13  -4   -2.30    2.70
  -8 -13  -4    6.80    3.70
  -8 -13  -4   -1.40    2.60
  -8  13  -4   12.80    6.20
  -8  13  -4   -1.80    3.30
  -8  13  -4    1.90    3.00
  -9 -13  -4    3.10    3.40
  -9 -13  -4    4.80    3.90
  -9  13  -4    5.60    3.90
  -9  13  -4    6.00    3.60
  -9  13  -4    9.70    6.60
  -9 -14   4    0.00    2.90
   9 -14  -4    4.80    3.60
  -9  14   4   -2.00    3.70
  -9  14   4    5.20    7.50
  -9  14   4    1.50    3.40
  -8 -14   4    1.20    2.70
   8 -14  -4    4.20    3.60
  -8  14   4    1.80    4.00
  -8  14   4    1.60    3.20
  -8  14   4   -1.50    6.90
   7 -14  -4    1.70    2.90
  -7 -14   4    0.00    2.30
   7 -14  -4    5.90    3.50
  -7  14   4    7.80    6.50
  -7  14   4   -1.30    3.00
  -6 -14   4    0.60    2.20
   6 -14  -4    2.00    3.10
   6 -14  -4    6.80    3.00
  -6  14   4    1.80    6.10
  -6  14   4    1.90    3.10
   5 -14  -4   -3.40    2.50
   5 -14  -4   -2.00    2.20
  -5 -14   4    1.40    2.30
  -5  14   4    1.30    5.00
  -5  14   4    0.40    2.80
   4 -14  -4    8.10    3.20
  -4 -14   4    4.70    2.40
   4 -14  -4   10.70    3.10
  -4  14   4    7.90    3.30
   4  14  -4    9.30    3.60
  -4  14   4   13.40    5.30
   3 -14  -4    3.00    2.50
  -3 -14   4   -0.90    2.10
   3 -14  -4   -3.20    2.50
  -3  14   4   -1.90    2.50
   3  14  -4    2.20    2.20
  -3  14   4    1.40    3.90
   3  14  -4    1.90    1.90
  -2 -14   4   -1.40    1.80
  -2 -14   4    4.30    2.30
   2 -14  -4    1.60    2.70
   2 -14  -4   -1.10    2.10
  -2  14   4    2.00    3.50
  -2  14   4   -0.20    2.60
   2  14  -4    1.90    2.10
   2  14  -4    3.10    2.00
   1 -14  -4   10.60    3.20
  -1 -14   4    6.40    2.60
   1 -14  -4    5.60    2.70
  -1 -14   4    2.50    2.50
   1  14  -4    3.90    2.30
  -1  14   4   11.00    3.60
   1  14  -4    6.00    2.40
  -1  14   4    5.60    3.00
   0 -14  -4    2.60    2.10
   0 -14   4    1.90    2.40
   0 -14  -4    1.60    2.50
   0 -14  -4   -3.60    2.00
   0 -14   4    0.50    2.00
   0  14  -4    0.30    2.30
   0  14   4    0.50    2.40
   0  14   4    7.30    3.20
   0  14  -4    3.90    2.50
   0  14   4    0.40    2.70
   1 -14   4    8.90    2.70
  -1 -14  -4   11.00    3.10
  -1 -14  -4    8.80    2.90
[truncated: 820,753 more chars]
