# Supplementary material for: Crystal structure of 4-(4-meth­oxy­phen­yl)-4′,4′-dimethyl-3-p-tolyl-3′,4′-di­hydro-1′H,3H-spiro­[isoxazole-5,2′-naphthalen]-1′-one
Source: Acta Crystallogr E Crystallogr Commun. 2015 Nov 21;71(Pt 12):o981. doi: 10.1107/S2056989015022033 (PMC4719934; doi:10.1107/S2056989015022033)
Supplement: Supplementary file 2 [file e-71-0o981-Isup2.hkl]

data_I                                                                          
_shelx_title ' EL15_D578_DRX1_AK4_2_a.res in P2(1)/n'                           
_shelx_refln_list_code          4                                               
_shelx_F_calc_maximum      253.74                                               
_exptl_crystal_F_000       904.00                                               
_reflns_d_resolution_high  0.7602                                               
                                                                                
loop_                                                                           
 _space_group_symop_operation_xyz                                               
 'x, y, z'                                                                      
 '-x+1/2, y+1/2, -z+1/2'                                                        
 '-x, -y, -z'                                                                   
 'x-1/2, -y-1/2, z-1/2'                                                         
                                                                                
_cell_length_a    10.2158                                                       
_cell_length_b    12.9129                                                       
_cell_length_c    17.6582                                                       
_cell_angle_alpha  90.000                                                       
_cell_angle_beta  103.801                                                       
_cell_angle_gamma  90.000                                                       
                                                                                
_shelx_F_squared_multiplier     1.000                                           
                                                                                
loop_                                                                           
 _refln_index_h                                                                 
 _refln_index_k                                                                 
 _refln_index_l                                                                 
 _refln_F_squared_calc                                                          
 _refln_F_squared_meas                                                          
 _refln_F_squared_sigma                                                         
 _refln_observed_status                                                         
   2   0   0       3659.38       3637.13        37.69 o                         
   4   0   0        421.38        461.10         9.29 o                         
   6   0   0         42.45         45.43         7.57 o                         
   8   0   0        313.16        307.30        25.66 o                         
  10   0   0         34.07         34.33         9.29 o                         
  12   0   0         56.34         47.75        39.96 o                         
   1   1   0       1277.10       1170.09        18.00 o                         
   2   1   0        602.94        643.85         6.92 o                         
   3   1   0         80.35         78.92         2.50 o                         
   4   1   0        647.39        641.33         7.66 o                         
   5   1   0          8.15          7.75         2.16 o                         
   6   1   0       2820.56       2963.93        39.33 o                         
   7   1   0          0.48         -4.50         4.82 o                         
   8   1   0        617.90        617.33        18.06 o                         
   9   1   0        248.11        240.15        10.80 o                         
  10   1   0          8.81          3.28         5.35 o                         
  11   1   0         14.24         18.54        12.04 o                         
  12   1   0         20.04         11.28        12.45 o                         
  13   1   0          2.98          5.27        13.82 o                         
   0   2   0      29620.36      27744.77       215.34 o                         
   1   2   0       1718.04       1730.15        11.69 o                         
   2   2   0         26.89         26.64         1.81 o                         
   3   2   0        202.70        188.88         3.93 o                         
   4   2   0        260.91        242.70         4.69 o                         
   5   2   0        225.22        258.74         5.43 o                         
   6   2   0        333.30        359.67         6.32 o                         
   7   2   0        991.00       1001.64        17.37 o                         
   8   2   0         15.85         14.36         5.30 o                         
   9   2   0          3.77         -1.50         5.07 o                         
  10   2   0         39.98         35.62         9.72 o                         
  11   2   0          2.75         -3.77         9.96 o                         
  12   2   0         66.04         55.97        21.42 o                         
   1   3   0      12636.78      12585.70        75.45 o                         
   2   3   0        923.50        924.58         7.97 o                         
   3   3   0       3357.11       3282.71        33.07 o                         
   4   3   0         35.35         24.49         2.32 o                         
   5   3   0        237.69        260.78         5.29 o                         
   6   3   0         12.97         10.68         2.69 o                         
   7   3   0         14.52         11.42         2.39 o                         
   8   3   0        965.42        898.47        14.92 o                         
   9   3   0        104.71         94.80         6.01 o                         
  10   3   0         30.79         30.34        13.33 o                         
  11   3   0          0.68         -6.80         7.85 o                         
  12   3   0          1.32         -3.57        11.78 o                         
   0   4   0       1548.21       1700.83        14.83 o                         
   1   4   0        648.85        612.24         5.04 o                         
   2   4   0       2529.18       2606.20        21.00 o                         
   3   4   0        181.28        192.34         4.17 o                         
   4   4   0          2.67          7.15         2.36 o                         
   5   4   0         75.04         81.41         4.11 o                         
   6   4   0        416.46        374.64         7.06 o                         
   7   4   0         96.60        105.47         4.92 o                         
   8   4   0        230.14        220.64        10.73 o                         
   9   4   0          5.79          8.78         6.93 o                         
  10   4   0         32.71         22.35         9.09 o                         
  11   4   0        113.73        117.37        14.95 o                         
  12   4   0          6.32          5.63         9.51 o                         
   1   5   0       3929.16       4160.60        29.45 o                         
   2   5   0         25.45         21.11         1.77 o                         
   3   5   0        641.97        628.58         7.99 o                         
   4   5   0          2.17         12.38         2.20 o                         
   5   5   0        571.09        563.88         8.34 o                         
   6   5   0         88.04        107.81         4.02 o                         
   7   5   0          0.25         -2.34         2.34 o                         
   8   5   0        727.49        684.41        12.28 o                         
   9   5   0         49.70         34.18         8.00 o                         
  10   5   0         16.12         20.22         8.93 o                         
  11   5   0         13.81          9.66         9.12 o                         
  12   5   0          0.35         -5.33         9.51 o                         
   0   6   0        208.15        209.60         5.20 o                         
   1   6   0        864.98        941.58         9.57 o                         
   2   6   0       3099.13       3186.94        25.09 o                         
   3   6   0        796.59        805.41         9.50 o                         
   4   6   0          0.10         -1.88         2.54 o                         
   5   6   0          0.53         -1.38         2.32 o                         
   6   6   0        255.40        231.75         5.17 o                         
   7   6   0        276.77        264.94         7.29 o                         
   8   6   0         68.84         72.27         7.54 o                         
   9   6   0         44.54         48.69         7.47 o                         
  10   6   0         10.54         22.44         7.84 o                         
  11   6   0         29.45         36.66         8.69 o                         
  12   6   0         10.50         14.32         8.48 o                         
   1   7   0        451.58        599.27         8.11 o                         
   2   7   0         35.49         68.16         3.45 o                         
   3   7   0         19.61         33.29         3.10 o                         
   4   7   0         28.28         26.72         2.91 o                         
   5   7   0        101.22         94.78         3.97 o                         
   6   7   0         75.21         85.91         4.84 o                         
   7   7   0       1765.58       1770.94        20.77 o                         
   8   7   0         15.30          4.68         5.95 o                         
   9   7   0          4.61         17.17         7.37 o                         
  10   7   0         35.40         26.80         8.07 o                         
  11   7   0         28.30         27.94         8.97 o                         
   0   8   0        680.23        658.55        11.47 o                         
   1   8   0        115.04        123.51         4.67 o                         
   2   8   0         31.12         37.01         3.55 o                         
   3   8   0          5.89          7.63         3.11 o                         
   4   8   0         13.38         15.86         3.38 o                         
   5   8   0        187.15        186.57         7.96 o                         
   6   8   0        316.04        315.37         7.54 o                         
   7   8   0          1.34          2.03         2.93 o                         
   8   8   0         78.50         87.08         8.97 o                         
   9   8   0         15.69         24.81         7.79 o                         
  10   8   0          0.00         -0.10         7.82 o                         
  11   8   0          8.38         -7.93         7.93 o                         
   1   9   0        150.54        141.26         5.72 o                         
   2   9   0        119.82        120.98         6.73 o                         
   3   9   0        810.82        847.49        12.46 o                         
   4   9   0        201.50        203.01         6.64 o                         
   5   9   0         30.54         27.11         3.84 o                         
   6   9   0         12.43         20.25         4.58 o                         
   7   9   0         70.08         71.14        10.07 o                         
   8   9   0          5.99         13.42         7.48 o                         
   9   9   0         17.80         20.82         8.24 o                         
  10   9   0         24.59         21.20         9.08 o                         
  11   9   0          4.78         -9.34         9.34 o                         
   0  10   0        144.97        136.71         7.68 o                         
   1  10   0        146.94        144.76         6.15 o                         
   2  10   0          5.49         -0.25         3.95 o                         
   3  10   0          2.85          7.59         3.93 o                         
   4  10   0         14.76         20.72         4.09 o                         
   5  10   0         43.73         51.22         4.37 o                         
   6  10   0         31.62         45.15         4.23 o                         
   7  10   0          0.25         -6.48         6.48 o                         
   8  10   0          0.08         10.82         7.29 o                         
   9  10   0          1.63         -7.45         7.45 o                         
  10  10   0         14.74          7.43         9.03 o                         
   1  11   0        215.52        210.94         7.97 o                         
   2  11   0        290.08        279.60         9.65 o                         
   3  11   0         51.51         52.83         5.16 o                         
   4  11   0         27.11         27.50         4.71 o                         
   5  11   0         46.29         28.73         4.67 o                         
   6  11   0         95.26        113.22         8.31 o                         
   7  11   0        108.07        112.63         9.31 o                         
   8  11   0          3.31          4.57         7.76 o                         
   9  11   0          2.90         -8.03         8.03 o                         
   0  12   0        438.76        398.17        15.29 o                         
   1  12   0         75.57         80.04         6.57 o                         
   2  12   0        133.76        134.51         6.88 o                         
   3  12   0        102.65        103.89         6.52 o                         
   4  12   0         87.56         64.46         7.67 o                         
   5  12   0         10.03          9.46         4.70 o                         
   6  12   0        105.45        106.05         8.53 o                         
   7  12   0         85.52        109.41         9.80 o                         
   8  12   0         19.49         27.24         9.07 o                         
   9  12   0          7.58          6.41         9.33 o                         
   1  13   0         21.20         27.06         5.63 o                         
   2  13   0         20.22         19.73         5.03 o                         
   3  13   0          7.73         10.21         4.90 o                         
   4  13   0          4.33          5.60         4.79 o                         
   5  13   0          2.24         11.43         5.72 o                         
   6  13   0        109.99        107.89         9.01 o                         
   7  13   0          1.02         -5.48         7.97 o                         
   8  13   0         15.26          9.57        12.91 o                         
   0  14   0        129.78        123.80        12.67 o                         
   1  14   0         14.04         22.52         7.86 o                         
   2  14   0          1.67         -2.40         5.53 o                         
   3  14   0          0.00         10.67         5.97 o                         
   4  14   0         75.87         86.86         8.96 o                         
   5  14   0          1.30         -2.81         7.17 o                         
   6  14   0         76.99         82.97         9.98 o                         
   7  14   0          7.41         -3.09         9.80 o                         
   1  15   0         24.70         23.95         6.87 o                         
   2  15   0         28.02          4.93         7.89 o                         
   3  15   0         11.22          7.14         6.05 o                         
   4  15   0          0.01         -3.21         7.32 o                         
   5  15   0          3.84         10.06         7.95 o                         
   6  15   0          1.42          6.27         8.23 o                         
   0  16   0         27.64         29.90        11.45 o                         
   1  16   0         25.39         40.22         8.16 o                         
   2  16   0          8.34          7.48         8.88 o                         
   3  16   0          2.03         -0.93         6.57 o                         
   4  16   0          1.83         21.06         8.34 o                         
 -13   0   1         62.27         25.12        19.61 o                         
 -11   0   1         28.21         11.26        17.13 o                         
  -9   0   1       2871.27       2758.31        74.21 o                         
  -7   0   1       1507.30       1439.11        37.99 o                         
  -5   0   1       4358.38       4573.56        57.62 o                         
  -3   0   1       4804.27       5100.14        57.30 o                         
   1   0   1       4193.08       3877.43        49.03 o                         
   3   0   1       2995.29       2989.98        52.37 o                         
   5   0   1         17.71          9.01         3.25 o                         
   7   0   1         73.00         66.34         8.37 o                         
   9   0   1        415.92        390.05        17.07 o                         
  11   0   1         96.08        110.31        19.71 o                         
 -13   1   1          0.54         -1.79        13.48 o                         
 -12   1   1         27.87         24.23        15.05 o                         
 -11   1   1         12.76         -7.54         9.98 o                         
 -10   1   1          0.96         -6.04         6.04 o                         
  -9   1   1         71.66         71.93         7.00 o                         
  -8   1   1         46.34         55.55         6.95 o                         
  -7   1   1          0.00          0.30         3.72 o                         
  -6   1   1          9.15         15.09         2.64 o                         
  -5   1   1        278.97        271.01         4.85 o                         
  -4   1   1         73.58         58.34         2.22 o                         
  -3   1   1       1925.28       1855.95        16.49 o                         
  -2   1   1          1.95          1.68         1.07 o                         
  -1   1   1         17.65         23.73         1.16 o                         
   1   1   1       3694.06       3553.35        29.37 o                         
   2   1   1        266.89        231.38         3.42 o                         
   3   1   1        128.86        140.60         3.22 o                         
   4   1   1        204.69        230.29         3.91 o                         
   5   1   1        329.13        342.93         6.33 o                         
   6   1   1        178.24        173.23         9.03 o                         
   7   1   1          5.91          2.49         4.76 o                         
   8   1   1          5.70         -2.72         5.21 o                         
   9   1   1        302.83        292.82        11.87 o                         
  10   1   1          6.10          0.29         5.45 o                         
  11   1   1          0.56         -0.51         7.53 o                         
  12   1   1          1.39         -8.84        14.21 o                         
 -13   2   1          8.48         -2.00        13.40 o                         
 -12   2   1          3.23        -10.52        12.91 o                         
 -11   2   1          6.33         -1.69         9.02 o                         
 -10   2   1          1.91         -7.32         7.35 o                         
  -9   2   1        375.86        379.27        10.94 o                         
  -8   2   1         68.96         83.85         5.89 o                         
  -7   2   1         51.33         50.77         3.44 o                         
  -6   2   1          3.31          6.84         2.26 o                         
  -5   2   1         71.67         98.02         3.00 o                         
  -4   2   1       1027.58       1059.82        10.48 o                         
  -3   2   1        271.84        253.99         4.28 o                         
  -2   2   1       7440.93       7246.51        54.54 o                         
  -1   2   1       1575.10       1491.46         9.88 o                         
   0   2   1       2222.67       2073.40        13.01 o                         
   1   2   1      13124.75      12663.74        82.22 o                         
   2   2   1         32.59         42.90         2.36 o                         
   3   2   1        214.55        239.34         5.59 o                         
   4   2   1        226.73        211.47         5.27 o                         
   5   2   1         99.67        101.58         4.11 o                         
   6   2   1         37.58         32.27         3.17 o                         
   7   2   1         26.76         27.58         4.83 o                         
   8   2   1         41.70         47.92         6.74 o                         
   9   2   1        450.89        446.71        13.93 o                         
  10   2   1        124.51        128.63        11.12 o                         
  11   2   1          9.23         18.68         8.48 o                         
  12   2   1          0.88          3.43        12.58 o                         
 -12   3   1         51.88         78.13        15.31 o                         
 -11   3   1          0.45        -10.25        10.25 o                         
 -10   3   1         88.70        101.55        10.92 o                         
  -9   3   1         11.90         13.51         4.54 o                         
  -8   3   1        105.16        100.81         5.95 o                         
  -7   3   1         24.04         29.38         2.81 o                         
  -6   3   1        143.63        146.99         6.00 o                         
  -5   3   1         32.30         39.26         2.19 o                         
  -4   3   1         50.75         69.79         2.58 o                         
  -3   3   1        395.23        399.08         5.68 o                         
  -2   3   1       3999.37       3869.72        26.24 o                         
  -1   3   1          0.45          2.93         1.10 o                         
   0   3   1      10338.89      10171.74        59.68 o                         
   1   3   1      19067.23      18809.68       118.53 o                         
   2   3   1         10.50         11.97         1.54 o                         
   3   3   1         68.56         64.28         3.33 o                         
   4   3   1       1650.97       1598.07        19.70 o                         
   5   3   1         52.16         59.29         3.76 o                         
   6   3   1        239.70        247.55         5.60 o                         
   7   3   1         69.99         65.73         4.76 o                         
   8   3   1         18.56          8.76         3.90 o                         
   9   3   1        704.84        689.84        13.45 o                         
  10   3   1         66.41         54.66         9.29 o                         
  11   3   1         40.98         56.87         9.99 o                         
  12   3   1         35.12         59.05        15.15 o                         
 -12   4   1          0.15        -11.06        11.29 o                         
 -11   4   1          4.04         -2.51         7.74 o                         
 -10   4   1        113.59        101.09        10.12 o                         
  -9   4   1         26.69         36.15         8.63 o                         
  -8   4   1        114.43        122.11         5.75 o                         
  -7   4   1        323.92        340.25         5.85 o                         
  -6   4   1        520.73        535.77         7.16 o                         
  -5   4   1       1133.57       1152.07        13.82 o                         
  -4   4   1        312.04        337.98         5.89 o                         
  -3   4   1         21.24         16.97         1.66 o                         
  -2   4   1       2171.93       2157.65        16.38 o                         
  -1   4   1       2257.65       2135.85        13.12 o                         
   0   4   1       2481.11       2289.74        13.96 o                         
   1   4   1       1383.03       1324.28         9.15 o                         
   2   4   1        577.08        570.05         7.14 o                         
   3   4   1        998.55       1075.71        11.26 o                         
   4   4   1        587.49        565.27         7.68 o                         
   5   4   1        190.13        248.67         6.42 o                         
   6   4   1         53.38         65.99         3.84 o                         
   7   4   1         27.68         24.32         3.62 o                         
   8   4   1        205.11        191.24         8.54 o                         
   9   4   1         76.29         78.69         6.66 o                         
  10   4   1         11.93         36.04         8.85 o                         
  11   4   1         19.04         35.05         9.91 o                         
  12   4   1         63.08         61.83        11.94 o                         
 -12   5   1          0.04         14.40        10.31 o                         
 -11   5   1         33.26         21.79        11.26 o                         
 -10   5   1        164.56        191.80        12.48 o                         
  -9   5   1        664.13        707.28        18.99 o                         
  -8   5   1         61.61         67.70         6.43 o                         
  -7   5   1         50.20         47.13         3.20 o                         
  -6   5   1        166.52        182.45         3.54 o                         
  -5   5   1        152.65        153.69         3.71 o                         
  -4   5   1         38.51         35.44         2.87 o                         
  -3   5   1        475.23        414.34         6.25 o                         
  -2   5   1        781.85        824.84         8.14 o                         
  -1   5   1       2982.43       3011.43        21.78 o                         
   0   5   1       2504.72       2393.61        16.89 o                         
   1   5   1       1574.45       1557.01        13.17 o                         
   2   5   1        875.68        950.24         9.32 o                         
   3   5   1       4038.14       4176.72        39.73 o                         
   4   5   1          9.07         17.31         2.66 o                         
   5   5   1        196.06        182.88         5.11 o                         
   6   5   1        164.52        174.92         5.58 o                         
   7   5   1        574.97        596.09        11.30 o                         
   8   5   1        141.69        130.67         6.21 o                         
   9   5   1         20.49         12.93         7.28 o                         
  10   5   1         18.29         23.42         8.97 o                         
  11   5   1         21.94         16.46         9.52 o                         
  12   5   1          3.76         16.16        10.48 o                         
 -12   6   1          8.90         -1.22         8.04 o                         
 -11   6   1          5.07          9.03         9.34 o                         
 -10   6   1         19.10         16.56         7.60 o                         
  -9   6   1         22.86         22.93         6.97 o                         
  -8   6   1         31.85         27.16         6.34 o                         
  -7   6   1        570.06        568.75         8.60 o                         
  -6   6   1         10.95          7.83         2.54 o                         
  -5   6   1         50.79         49.51         3.57 o                         
  -4   6   1        375.39        327.13         5.61 o                         
  -3   6   1        219.17        274.77         4.94 o                         
  -2   6   1         15.28          7.98         1.86 o                         
  -1   6   1       1943.24       1983.31        17.06 o                         
   0   6   1        171.39        214.07         3.75 o                         
   1   6   1        299.62        310.16         4.85 o                         
   2   6   1        278.97        297.01         6.82 o                         
   3   6   1        969.05        994.48        10.73 o                         
   4   6   1          0.02         -0.23         2.25 o                         
   5   6   1        116.20        128.61         4.86 o                         
   6   6   1        271.05        280.33         8.87 o                         
   7   6   1        120.62        126.09         5.85 o                         
   8   6   1         81.44         70.98         5.76 o                         
   9   6   1        154.04        143.78        10.64 o                         
  10   6   1         22.21         16.31         7.60 o                         
  11   6   1         10.70         10.92         7.26 o                         
  12   6   1          1.05         -6.00         8.41 o                         
 -12   7   1         28.33         44.41        16.75 o                         
 -11   7   1          5.72         14.65         8.80 o                         
 -10   7   1         27.35         46.54        11.25 o                         
  -9   7   1        185.17        199.00        11.18 o                         
  -8   7   1        476.68        481.98        16.60 o                         
  -7   7   1        146.11        148.04         4.99 o                         
  -6   7   1         45.96         44.91         3.02 o                         
  -5   7   1         56.77         61.04         3.27 o                         
  -4   7   1        269.85        305.44         5.94 o                         
  -3   7   1         47.69         61.98         3.49 o                         
  -2   7   1       1500.28       1371.35        15.69 o                         
  -1   7   1        160.06        173.35         3.90 o                         
   0   7   1        175.10        189.65         4.01 o                         
   1   7   1        240.96        258.72         5.13 o                         
   2   7   1         34.25         39.25         2.98 o                         
   3   7   1        177.75        192.49         5.29 o                         
   4   7   1          0.98          2.13         2.73 o                         
   5   7   1          0.64          5.91         3.02 o                         
   6   7   1        311.18        284.47         7.96 o                         
   7   7   1         86.17         79.64         4.59 o                         
   8   7   1         43.28         37.34         7.74 o                         
   9   7   1         58.60         59.62         8.77 o                         
  10   7   1         44.87         41.34         8.99 o                         
  11   7   1         17.96         25.57         8.55 o                         
 -11   8   1          0.02         -7.79         7.79 o                         
 -10   8   1         27.33         18.06         8.53 o                         
  -9   8   1          4.89         12.07         7.38 o                         
  -8   8   1         46.48         43.76         7.24 o                         
  -7   8   1          0.52         -5.03         5.32 o                         
  -6   8   1        190.04        186.09         6.18 o                         
  -5   8   1         25.42         30.62         3.10 o                         
  -4   8   1         31.56         37.98         3.60 o                         
  -3   8   1        135.17        150.16         5.78 o                         
  -2   8   1          2.73          1.27         2.75 o                         
  -1   8   1        266.72        314.75         5.61 o                         
   0   8   1          0.74         -1.15         2.08 o                         
   1   8   1         92.85         91.44         3.83 o                         
   2   8   1        170.36        173.21         5.17 o                         
   3   8   1         30.83         33.71         3.71 o                         
   4   8   1        370.57        353.53         7.59 o                         
   5   8   1        132.00        128.47         5.44 o                         
   6   8   1          9.65          7.14         3.65 o                         
   7   8   1          0.21          0.40         3.31 o                         
   8   8   1          6.04         14.62        10.60 o                         
   9   8   1          4.96          0.91         7.39 o                         
  10   8   1         38.26         36.16         8.78 o                         
  11   8   1         15.59         14.63         9.20 o                         
 -11   9   1          0.44          4.41        10.08 o                         
 -10   9   1         22.55         31.39         9.27 o                         
  -9   9   1          0.01          3.74         7.47 o                         
  -8   9   1          9.18          7.27         6.26 o                         
  -7   9   1        110.17        124.70         8.89 o                         
  -6   9   1        220.59        204.53         7.69 o                         
  -5   9   1          2.87          4.75         3.81 o                         
  -4   9   1          3.91          8.20         3.86 o                         
  -3   9   1         19.01         19.77         3.87 o                         
  -2   9   1        707.41        682.13        11.47 o                         
  -1   9   1        125.50        125.82         5.62 o                         
   0   9   1         22.43         35.29         3.29 o                         
   1   9   1         24.43         30.35         3.55 o                         
   2   9   1        233.05        210.29         6.96 o                         
   3   9   1         10.42         12.75         3.73 o                         
   4   9   1         97.08        104.74         5.18 o                         
   5   9   1        371.74        351.61        13.27 o                         
   6   9   1          3.84         11.28         3.63 o                         
   7   9   1         26.06         20.61         7.03 o                         
   8   9   1         29.15         32.76         8.02 o                         
   9   9   1         18.58         16.88         9.98 o                         
  10   9   1         13.53         13.31         8.11 o                         
 -10  10   1          6.83         -1.64        10.56 o                         
  -9  10   1          1.10          9.62         7.93 o                         
  -8  10   1         12.46         12.41         6.50 o                         
  -7  10   1         76.05         70.96         7.94 o                         
  -6  10   1        165.32        170.85         8.67 o                         
  -5  10   1        146.56        110.20         5.93 o                         
  -4  10   1          0.13          5.73         3.97 o                         
  -3  10   1         11.05         10.60         4.03 o                         
  -2  10   1         90.12         89.80         6.30 o                         
  -1  10   1        388.06        362.90         8.62 o                         
   0  10   1          0.03         -3.00         3.00 o                         
   1  10   1         21.29         25.96         4.07 o                         
   2  10   1         80.51         73.10         5.05 o                         
   3  10   1        161.26        137.34         6.24 o                         
   4  10   1         70.48         71.79         4.94 o                         
   5  10   1        206.25        192.11         6.71 o                         
   6  10   1          0.54          8.16         3.92 o                         
   7  10   1         55.10         55.91         8.50 o                         
   8  10   1          4.13         -4.97        10.65 o                         
   9  10   1          0.01         -3.27         7.83 o                         
  10  10   1          0.87          6.73         8.84 o                         
 -10  11   1          1.32         -8.40         8.40 o                         
  -9  11   1         18.32          2.03        13.37 o                         
  -8  11   1         69.64         56.48         8.29 o                         
  -7  11   1          7.54          5.53         6.55 o                         
  -6  11   1         50.17         54.07         6.91 o                         
  -5  11   1          1.08          2.56         4.89 o                         
  -4  11   1          2.53          3.30         4.33 o                         
  -3  11   1         98.45         82.50         5.61 o                         
  -2  11   1          9.09          5.02         4.20 o                         
  -1  11   1          0.04         -2.09         3.91 o                         
   0  11   1          0.73         -0.62         4.00 o                         
   1  11   1        260.23        247.22         8.03 o                         
   2  11   1         44.95         48.53         4.84 o                         
   3  11   1         29.23         25.73         4.71 o                         
   4  11   1          0.10          0.33         3.65 o                         
   5  11   1          1.77          9.62         4.12 o                         
   6  11   1        232.35        242.98         8.72 o                         
   7  11   1         26.10         19.85         7.92 o                         
   8  11   1         40.66         55.36         9.33 o                         
   9  11   1          4.00         23.36         9.37 o                         
  -9  12   1         20.78         38.91        11.25 o                         
  -8  12   1         10.23          7.07         7.55 o                         
  -7  12   1         31.14         29.36         7.34 o                         
  -6  12   1        150.34        154.57         9.47 o                         
  -5  12   1          7.84         12.67         4.64 o                         
  -4  12   1         35.44         24.32         5.03 o                         
  -3  12   1         91.75        101.42         6.39 o                         
  -2  12   1         36.46         43.48         5.03 o                         
  -1  12   1         41.83         44.14         5.01 o                         
   0  12   1         15.90         10.69         4.42 o                         
   1  12   1          0.35          1.14         4.47 o                         
   2  12   1        190.43        184.95         8.96 o                         
   3  12   1          3.95          1.41         4.30 o                         
   4  12   1         51.45         46.74         5.05 o                         
   5  12   1          4.03          7.36         4.32 o                         
   6  12   1         25.86         13.26         6.18 o                         
   7  12   1          0.78         -9.65        10.01 o                         
   8  12   1         30.31         47.55        10.16 o                         
   9  12   1          7.64         11.56         9.37 o                         
  -8  13   1          1.05         13.43        10.59 o                         
  -7  13   1        128.10        141.58        11.05 o                         
  -6  13   1          0.23          3.00         6.99 o                         
  -5  13   1         11.84          6.19         8.56 o                         
  -4  13   1          1.31         -5.08         5.08 o                         
  -3  13   1         41.45         28.85         6.16 o                         
  -2  13   1          0.35          7.87         5.69 o                         
  -1  13   1         37.91         52.34         6.70 o                         
   0  13   1        120.03        115.90         7.71 o                         
   1  13   1         15.60         22.44         5.19 o                         
   2  13   1          3.90          8.46         4.83 o                         
   3  13   1         58.28         58.85         5.87 o                         
   4  13   1          6.29          8.38         4.88 o                         
   5  13   1         26.34         31.36         6.92 o                         
   6  13   1         11.23         15.05         6.31 o                         
   7  13   1         40.57         36.91         9.59 o                         
   8  13   1          8.70          0.13         9.34 o                         
  -7  14   1          6.89          5.37         8.09 o                         
  -6  14   1          1.26          0.29         7.94 o                         
  -5  14   1          0.01         -1.77         7.06 o                         
  -4  14   1          1.47         11.07         6.79 o                         
  -3  14   1          1.09         -1.27         5.76 o                         
  -2  14   1          0.93         -5.48         5.48 o                         
  -1  14   1         18.44         13.00         5.78 o                         
   0  14   1         60.21         58.15         7.04 o                         
   1  14   1          5.42          2.58         6.88 o                         
   2  14   1          1.25          8.30         5.66 o                         
   3  14   1          4.37          7.05         6.86 o                         
   4  14   1         31.85         17.88         6.04 o                         
   5  14   1          0.08          6.64         7.23 o                         
   6  14   1         11.52         15.17         8.89 o                         
   7  14   1         99.63        104.58        15.95 o                         
  -6  15   1          0.99          7.23         9.27 o                         
  -5  15   1          4.98          0.61         7.95 o                         
  -4  15   1          9.18          3.16        11.82 o                         
  -3  15   1          4.50         -3.81         6.14 o                         
  -2  15   1         13.89         22.67         6.82 o                         
  -1  15   1          0.07         -1.67         5.85 o                         
   0  15   1          1.93         -4.70         7.41 o                         
   1  15   1         23.96         46.72         6.91 o                         
   2  15   1          2.49          4.13         5.90 o                         
   3  15   1         17.10         23.84         6.52 o                         
   4  15   1          0.69          1.82         6.78 o                         
   5  15   1         23.34         53.08         9.35 o                         
  -4  16   1          0.00         10.23        11.72 o                         
  -3  16   1          2.99          3.73         6.32 o                         
  -2  16   1         57.99         64.18         7.69 o                         
  -1  16   1          0.08          6.01         9.41 o                         
   0  16   1         94.19        100.96         9.58 o                         
   1  16   1         43.49         61.54         8.09 o                         
   2  16   1          4.45          9.43         7.21 o                         
   3  16   1          0.63         -1.35         6.48 o                         
   4  16   1          4.53         12.56         8.43 o                         
 -12   0   2         79.33         92.31        20.54 o                         
 -10   0   2         36.26         59.87        19.03 o                         
  -8   0   2          0.62          4.98         7.20 o                         
  -6   0   2       2084.32       2193.04        27.09 o                         
  -4   0   2       1366.26       1305.98        14.39 o                         
  -2   0   2      17470.90      16407.94       179.77 o                         
   0   0   2       1362.29       1419.05        22.94 o                         
   2   0   2      13959.85      14285.35       189.07 o                         
   4   0   2         92.26        102.13         5.01 o                         
   6   0   2       2141.75       2132.51        41.45 o                         
   8   0   2        135.68        148.99        12.18 o                         
  10   0   2        369.35        347.33        18.34 o                         
  12   0   2         68.34         80.56        24.10 o                         
 -13   1   2          0.58        -23.80        23.80 o                         
 -12   1   2         39.87         31.35        12.30 o                         
 -11   1   2          0.11        -11.75        11.75 o                         
 -10   1   2         61.37         71.19        10.03 o                         
  -9   1   2         12.49         13.73         4.68 o                         
  -8   1   2        279.13        297.74         6.66 o                         
  -7   1   2          2.06          3.08         2.56 o                         
  -6   1   2        290.89        303.41         5.54 o                         
  -5   1   2        402.54        436.53         4.99 o                         
  -4   1   2       4536.78       4737.47        37.76 o                         
  -3   1   2       3975.88       3797.83        29.07 o                         
  -2   1   2       5681.38       5394.75        39.02 o                         
  -1   1   2         61.36         32.76         1.07 o                         
   0   1   2      10805.07      10163.45        72.75 o                         
   1   1   2        986.76        981.54         9.02 o                         
   2   1   2       1599.11       1546.70        13.03 o                         
   3   1   2          0.67          1.04         1.80 o                         
   4   1   2       1473.38       1457.66        19.82 o                         
   5   1   2          8.48          9.06         3.41 o                         
   6   1   2        126.72        147.23         7.05 o                         
   7   1   2        937.40        912.50        16.96 o                         
   8   1   2         25.93         19.10         5.69 o                         
   9   1   2          0.18         -5.21         5.21 o                         
  10   1   2         18.21         12.74         6.29 o                         
  11   1   2         29.26         46.32         9.10 o                         
  12   1   2        113.16        123.61        17.12 o                         
 -13   2   2          6.08          4.08        13.94 o                         
 -12   2   2          0.15        -16.49        19.58 o                         
 -11   2   2         61.43         74.58        13.38 o                         
 -10   2   2         46.14         42.67         7.33 o                         
  -9   2   2         10.44          8.05         4.23 o                         
  -8   2   2        404.95        410.49         7.76 o                         
  -7   2   2         55.51         54.73         2.96 o                         
  -6   2   2         75.50         66.16         2.71 o                         
  -5   2   2        168.82        195.26         3.56 o                         
  -4   2   2        224.65        275.84         3.82 o                         
  -3   2   2        319.87        328.95         5.43 o                         
  -2   2   2       6505.98       6140.19        43.01 o                         
  -1   2   2       5533.16       5256.03        34.63 o                         
   0   2   2      14841.90      14611.66        89.94 o                         
   1   2   2        289.07        286.74         5.00 o                         
   2   2   2        547.56        569.63         6.05 o                         
   3   2   2        861.41        910.54        18.96 o                         
   4   2   2        125.97        154.77         5.09 o                         
   5   2   2        638.30        664.94        13.16 o                         
   6   2   2        151.29        146.95         6.89 o                         
   7   2   2        163.55        174.06         9.19 o                         
   8   2   2          0.72          4.00         5.22 o                         
   9   2   2         79.98         73.62         7.24 o                         
  10   2   2        147.14        140.40         9.72 o                         
  11   2   2          5.41          6.42         8.74 o                         
  12   2   2          1.56          0.41        12.37 o                         
 -13   3   2          4.56         -3.35        14.08 o                         
 -12   3   2          0.51        -13.23        13.23 o                         
 -11   3   2          0.26         -2.05         8.58 o                         
 -10   3   2          7.75         16.02         6.94 o                         
  -9   3   2        165.03        167.98        10.37 o                         
  -8   3   2        436.32        409.62         6.61 o                         
  -7   3   2          4.52          6.56         2.77 o                         
  -6   3   2         18.13         17.87         1.76 o                         
  -5   3   2        120.73        123.08         7.37 o                         
  -4   3   2       1207.52       1211.69        25.12 o                         
  -3   3   2        969.97        960.25         9.52 o                         
  -2   3   2        816.85        810.23         6.41 o                         
  -1   3   2        320.41        301.24         3.20 o                         
   0   3   2       4854.49       4928.08        31.18 o                         
   1   3   2       2210.77       2133.22        14.77 o                         
   2   3   2         10.61          8.69         1.50 o                         
   3   3   2        157.24        188.35         4.89 o                         
   4   3   2         47.01         64.06         3.65 o                         
   5   3   2         99.11        115.60         4.57 o                         
   6   3   2         11.15         13.84         3.65 o                         
   7   3   2        201.29        211.42         8.82 o                         
   8   3   2         10.10         14.76         5.38 o                         
   9   3   2         29.31         35.88         7.04 o                         
  10   3   2         17.45         20.29        10.97 o                         
  11   3   2         62.25         56.20        14.19 o                         
  12   3   2         20.12          4.79        13.06 o                         
 -12   4   2         44.45         56.44        42.82 o                         
 -11   4   2         72.44         99.78        10.52 o                         
 -10   4   2          0.49          8.89         7.07 o                         
  -9   4   2        179.61        201.28        11.42 o                         
  -8   4   2        482.10        453.99        14.45 o                         
  -7   4   2        147.13        142.36         7.68 o                         
  -6   4   2        331.01        325.30         9.46 o                         
  -5   4   2          4.25          6.61         4.41 o                         
  -4   4   2         17.19         24.61         2.79 o                         
  -3   4   2          5.54          7.90         1.46 o                         
  -2   4   2       2136.57       2079.38        16.38 o                         
  -1   4   2       1296.92       1243.93         8.90 o                         
   0   4   2          4.71          7.78         1.12 o                         
   1   4   2       4591.13       4474.09        30.45 o                         
   2   4   2        944.27        937.65         9.86 o                         
   3   4   2        151.74        152.76         4.11 o                         
   4   4   2        316.87        330.10         6.68 o                         
   5   4   2        463.03        479.08         9.95 o                         
   6   4   2         36.73         26.49         5.51 o                         
   7   4   2         55.57         66.29         6.11 o                         
   8   4   2         94.96        111.53         7.35 o                         
   9   4   2        564.16        557.55        13.61 o                         
  10   4   2          0.28          2.05         8.18 o                         
  11   4   2         23.78         19.10        11.26 o                         
  12   4   2         24.97         37.95        11.39 o                         
 -12   5   2          8.35         14.06         9.41 o                         
 -11   5   2          1.09         -3.89         7.89 o                         
 -10   5   2          0.63          2.28         8.54 o                         
  -9   5   2          1.01          0.63         6.61 o                         
  -8   5   2       1760.81       1760.20        31.30 o                         
  -7   5   2          2.82          1.29         5.39 o                         
  -6   5   2        317.57        282.54        10.03 o                         
  -5   5   2         52.69         48.03         2.26 o                         
  -4   5   2        265.87        287.50         7.44 o                         
  -3   5   2         63.57         56.80         2.45 o                         
  -2   5   2        672.15        687.93         7.04 o                         
  -1   5   2        815.27        839.00         7.18 o                         
   0   5   2        272.36        275.27         4.24 o                         
   1   5   2       2713.76       2753.52        21.01 o                         
   2   5   2       1112.99       1152.91        12.07 o                         
   3   5   2          6.43          3.00         2.13 o                         
   4   5   2          3.74          4.75         2.66 o                         
   5   5   2        270.67        286.40         6.82 o                         
   6   5   2         77.07         75.85         4.78 o                         
   7   5   2         46.95         35.02         5.67 o                         
   8   5   2          0.16         -4.64         4.64 o                         
   9   5   2          0.33          6.26         7.57 o                         
  10   5   2        506.70        538.69        17.43 o                         
  11   5   2        136.07        145.01        13.77 o                         
  12   5   2         45.82         46.62        12.03 o                         
 -12   6   2         12.57         21.83        11.70 o                         
 -11   6   2          1.50          0.13         7.27 o                         
 -10   6   2          0.20          9.06         6.71 o                         
  -9   6   2          8.28         14.95         6.37 o                         
  -8   6   2        769.43        801.56        15.93 o                         
  -7   6   2        608.46        557.18        12.75 o                         
  -6   6   2        106.22        107.38         3.15 o                         
  -5   6   2         57.68         53.37         2.82 o                         
  -4   6   2        104.53        119.94         3.76 o                         
  -3   6   2        385.24        457.36         6.38 o                         
  -2   6   2        141.28        138.64         3.53 o                         
  -1   6   2       8054.99       7881.45        65.46 o                         
   0   6   2         77.91         90.97         3.05 o                         
   1   6   2         43.05         37.61         2.48 o                         
   2   6   2        256.40        236.85         5.70 o                         
   3   6   2         57.37         45.30         3.22 o                         
   4   6   2        140.74        149.75         4.91 o                         
   5   6   2        104.60        134.37         5.14 o                         
   6   6   2         18.31         16.67         3.90 o                         
   7   6   2          0.00         -3.51         3.66 o                         
   8   6   2         59.60         64.37         5.43 o                         
   9   6   2         22.58         33.34         7.79 o                         
  10   6   2          9.31         21.15         7.14 o                         
  11   6   2          3.39          5.87         8.23 o                         
 -12   7   2          2.84         11.68        11.19 o                         
 -11   7   2         30.83         57.62         9.33 o                         
 -10   7   2         11.56         11.08         7.12 o                         
  -9   7   2          4.71         -0.50         6.19 o                         
  -8   7   2        149.94        162.62         8.78 o                         
  -7   7   2        263.00        269.83        10.91 o                         
  -6   7   2        169.45        169.75         8.66 o                         
  -5   7   2         50.02         53.59         4.45 o                         
  -4   7   2        125.36        140.73         4.24 o                         
  -3   7   2        118.75        122.29         4.09 o                         
  -2   7   2         73.93         73.59         3.30 o                         
  -1   7   2        508.15        533.62         7.07 o                         
   0   7   2        180.97        153.07         4.19 o                         
   1   7   2         13.89         12.65         2.34 o                         
   2   7   2         70.15         59.33         3.21 o                         
   3   7   2          4.29          9.44         2.93 o                         
   4   7   2         13.06         16.21         3.13 o                         
   5   7   2        460.39        436.00         9.22 o                         
   6   7   2          8.98         10.62         3.98 o                         
   7   7   2          0.41         -3.50         3.50 o                         
   8   7   2         50.62         40.24         7.98 o                         
   9   7   2         19.63         31.03         8.07 o                         
  10   7   2        160.21        191.51        14.46 o                         
  11   7   2          2.33         19.43         7.98 o                         
 -11   8   2         38.85         52.69         9.71 o                         
 -10   8   2         18.29         20.03         7.94 o                         
  -9   8   2          9.28         10.44         7.50 o                         
  -8   8   2          9.02         18.71         5.87 o                         
  -7   8   2        527.48        475.79        13.39 o                         
  -6   8   2         12.22         11.56         4.36 o                         
  -5   8   2          0.05          1.73         2.67 o                         
  -4   8   2         20.07         20.75         3.55 o                         
  -3   8   2         59.25         51.93         4.07 o                         
  -2   8   2        263.07        255.41         6.86 o                         
  -1   8   2         52.93         51.10         2.97 o                         
   0   8   2        265.03        219.66         5.21 o                         
   1   8   2        153.83        130.68         4.28 o                         
   2   8   2          3.46          3.55         2.64 o                         
   3   8   2         62.99         48.33         3.93 o                         
   4   8   2        569.20        531.63         8.82 o                         
   5   8   2         28.96         22.18         4.24 o                         
   6   8   2          4.68          1.07         3.95 o                         
   7   8   2          1.64         -2.82         3.66 o                         
   8   8   2         21.81         26.07         7.51 o                         
   9   8   2          1.48         -0.69         7.21 o                         
  10   8   2          6.08          6.74        10.17 o                         
  11   8   2          0.98         -3.63         7.36 o                         
 -11   9   2        111.11        129.94        14.64 o                         
 -10   9   2         22.37         29.48         9.40 o                         
  -9   9   2         83.33         80.44         9.74 o                         
  -8   9   2         41.36         44.33         6.58 o                         
  -7   9   2         94.32        100.15        10.39 o                         
  -6   9   2         45.50         43.58         4.15 o                         
  -5   9   2          7.88          6.83         3.56 o                         
  -4   9   2        165.30        180.57         6.74 o                         
  -3   9   2         69.72         67.36         4.69 o                         
  -2   9   2         90.80        107.20         5.16 o                         
  -1   9   2         18.48         20.78         2.84 o                         
   0   9   2         26.90         24.88         3.19 o                         
   1   9   2        198.62        188.72         5.63 o                         
   2   9   2         10.93          0.22         2.88 o                         
   3   9   2        628.09        628.03        10.37 o                         
   4   9   2         21.99         22.20         3.99 o                         
   5   9   2        186.48        173.08         6.35 o                         
   6   9   2          4.81          2.88         3.94 o                         
   7   9   2         43.29         40.11         5.65 o                         
   8   9   2         41.18         46.91         8.69 o                         
   9   9   2          6.37          1.87         7.55 o                         
  10   9   2         31.45         26.82         9.04 o                         
 -10  10   2         63.13         97.73        11.22 o                         
  -9  10   2         28.68         36.96         8.57 o                         
  -8  10   2          2.64         13.28         7.00 o                         
  -7  10   2         38.67         41.53         7.10 o                         
  -6  10   2         21.38         27.61         5.05 o                         
  -5  10   2         19.15         16.78         4.08 o                         
  -4  10   2        118.96        116.06         6.00 o                         
  -3  10   2          4.22          0.23         3.84 o                         
  -2  10   2         47.79         50.94         4.12 o                         
  -1  10   2         71.90         76.03         4.00 o                         
   0  10   2        125.58        127.08         5.02 o                         
   1  10   2        160.50        150.98         5.39 o                         
   2  10   2         43.63         51.30         4.74 o                         
   3  10   2          2.62         -1.82         3.69 o                         
   4  10   2        201.27        201.83         6.95 o                         
   5  10   2        543.96        492.01         9.73 o                         
   6  10   2        107.39        109.19         6.31 o                         
   7  10   2        115.03        113.20        10.49 o                         
   8  10   2          1.60          8.22         7.49 o                         
   9  10   2          0.68         -2.94         8.06 o                         
  10  10   2          0.00          6.22         8.91 o                         
 -10  11   2          4.22         31.28        10.11 o                         
  -9  11   2          1.88          3.23         8.22 o                         
  -8  11   2          0.02          4.70         6.90 o                         
  -7  11   2        131.67        165.39        10.74 o                         
  -6  11   2         46.70         43.93         9.91 o                         
  -5  11   2          1.96          0.66         4.05 o                         
  -4  11   2         35.18         31.85         4.63 o                         
  -3  11   2          1.12          1.19         3.97 o                         
  -2  11   2         34.21         40.54         4.72 o                         
  -1  11   2        225.90        210.78         7.36 o                         
   0  11   2        223.97        203.90         7.31 o                         
   1  11   2         92.61        101.53         5.73 o                         
   2  11   2         59.88         56.34         4.89 o                         
   3  11   2         73.07         80.90         5.30 o                         
   4  11   2        257.21        243.03         7.98 o                         
   5  11   2          9.51         10.07         4.16 o                         
   6  11   2         30.55         26.44         5.00 o                         
   7  11   2          1.27         13.23         7.51 o                         
   8  11   2         16.68         21.95         8.57 o                         
   9  11   2          0.14         12.38         9.19 o                         
  -9  12   2          5.82          3.49        14.10 o                         
  -8  12   2          0.03         -0.73         7.22 o                         
  -7  12   2         13.39         17.02         6.52 o                         
  -6  12   2         94.13         94.64         8.67 o                         
  -5  12   2         52.84         36.01         5.17 o                         
  -4  12   2         32.63         34.62         4.97 o                         
  -3  12   2         66.34         73.32         6.45 o                         
  -2  12   2        217.69        201.99         7.98 o                         
  -1  12   2        368.28        348.54        11.42 o                         
   0  12   2         43.59         39.86         5.08 o                         
   1  12   2         84.11         81.28         5.54 o                         
   2  12   2        159.29        154.43         6.80 o                         
   3  12   2         51.64         44.47         4.95 o                         
   4  12   2         52.88         42.60         5.10 o                         
   5  12   2         25.99         20.18         4.75 o                         
   6  12   2         40.23         31.84         8.20 o                         
   7  12   2          0.33          8.61         8.84 o                         
   8  12   2         12.30         12.59         9.59 o                         
  -8  13   2        145.41        159.28        13.84 o                         
  -7  13   2         10.15          1.88         7.49 o                         
  -6  13   2          2.50         -0.82         6.79 o                         
  -5  13   2          0.81         -5.38         6.83 o                         
  -4  13   2          1.97         -0.22         5.19 o                         
  -3  13   2          9.76          9.72         5.47 o                         
  -2  13   2         12.83         32.49         6.07 o                         
  -1  13   2         22.18         17.59         5.67 o                         
   0  13   2          0.37          2.85         4.37 o                         
   1  13   2         91.24         81.87         6.25 o                         
   2  13   2         29.99         20.29         4.71 o                         
   3  13   2         51.92         45.54         5.84 o                         
   4  13   2         32.84         45.13         5.34 o                         
   5  13   2          1.06         -2.60         4.63 o                         
   6  13   2        143.35        136.62        10.73 o                         
   7  13   2         55.02         67.38        10.47 o                         
   8  13   2         72.62         95.86        11.69 o                         
  -7  14   2          2.79         -1.19         8.28 o                         
  -6  14   2          2.37          3.49         7.66 o                         
  -5  14   2         91.09        121.98        11.25 o                         
  -4  14   2          6.38          4.33         5.19 o                         
  -3  14   2         25.12         20.24         6.11 o                         
  -2  14   2        107.72        124.27         8.05 o                         
  -1  14   2         33.21         33.82         6.07 o                         
   0  14   2         32.22         31.01         5.95 o                         
   1  14   2         13.24         23.91         5.79 o                         
   2  14   2         22.34         23.77         6.06 o                         
   3  14   2          1.58         -0.66         6.48 o                         
   4  14   2         13.59         10.97         6.00 o                         
   5  14   2          2.44         -7.39         7.39 o                         
   6  14   2          1.19         -7.53         8.19 o                         
   7  14   2         32.74         30.12        11.57 o                         
  -6  15   2         28.04         39.64         9.22 o                         
  -5  15   2         27.93         34.88        11.58 o                         
  -4  15   2         43.53         53.37        10.92 o                         
  -3  15   2          1.08         -0.04         5.54 o                         
  -2  15   2         26.33         32.75         6.26 o                         
  -1  15   2          0.12         10.02         5.84 o                         
   0  15   2         36.05         27.65         6.58 o                         
   1  15   2         20.91         25.78         6.48 o                         
   2  15   2         27.81         35.33         6.88 o                         
   3  15   2          8.65         11.65         7.79 o                         
   4  15   2          4.12         17.40         6.78 o                         
   5  15   2          7.90         -3.84         8.45 o                         
  -4  16   2          3.24          9.54         9.18 o                         
  -3  16   2         43.49         52.02         8.05 o                         
  -2  16   2         13.63         21.83         6.67 o                         
  -1  16   2         19.74         31.10         6.89 o                         
   0  16   2         11.16         20.73         6.86 o                         
   1  16   2         29.58         35.50         7.75 o                         
   2  16   2         40.03         55.78        10.28 o                         
   3  16   2         22.11         23.20         7.23 o                         
 -13   0   3          0.96         -7.75        17.64 o                         
 -11   0   3         30.88         -8.25        34.25 o                         
  -9   0   3         92.61        120.82        13.64 o                         
  -7   0   3          5.92          2.19         2.63 o                         
  -5   0   3        502.54        632.69         8.67 o                         
  -3   0   3       4316.65       4271.08        47.88 o                         
  -1   0   3       8195.35       8002.79        82.84 o                         
   1   0   3      64383.39      61857.98       677.68 o                         
   3   0   3        468.46        481.84         9.19 o                         
   5   0   3        895.68        833.69        20.40 o                         
   7   0   3         16.66          7.31        11.43 o                         
   9   0   3         74.59         73.67        10.60 o                         
  11   0   3         13.92          0.89        18.71 o                         
 -13   1   3          2.85        -11.35        14.54 o                         
 -12   1   3          3.22          7.22        17.10 o                         
 -11   1   3        110.12         81.00        33.30 o                         
 -10   1   3          6.49          9.76        13.96 o                         
  -9   1   3          0.00          4.95         4.32 o                         
  -8   1   3         74.84         64.11         3.62 o                         
  -7   1   3          6.15          6.77         2.73 o                         
  -6   1   3         13.10         13.27         1.71 o                         
  -5   1   3       9652.68      10560.04        82.51 o                         
  -4   1   3          6.23          5.56         1.31 o                         
  -3   1   3        714.76        678.63         6.57 o                         
  -2   1   3       4414.26       4337.86        36.01 o                         
  -1   1   3        263.39        241.60         3.24 o                         
   0   1   3         54.95         53.01         1.41 o                         
   1   1   3         47.09         49.38         2.11 o                         
   2   1   3       5075.25       5019.65        41.55 o                         
   3   1   3        113.94        107.77         4.41 o                         
   4   1   3          0.84          0.82         2.92 o                         
   5   1   3        364.84        423.25         8.96 o                         
   6   1   3         29.12         24.54         4.90 o                         
   7   1   3         10.87          9.06         5.58 o                         
   8   1   3        108.00        108.96         7.90 o                         
   9   1   3        296.53        269.53        11.32 o                         
  10   1   3         37.26         29.38         7.69 o                         
  11   1   3          4.90         18.58         9.11 o                         
  12   1   3         14.67          1.19        13.88 o                         
 -13   2   3         25.64         -6.18        24.63 o                         
 -12   2   3         24.00         17.68        18.07 o                         
 -11   2   3         24.40         28.51         9.28 o                         
 -10   2   3        128.47        132.05         9.59 o                         
  -9   2   3         65.89         78.86         8.16 o                         
  -8   2   3        293.68        295.37         5.68 o                         
  -7   2   3        327.78        333.41         5.41 o                         
  -6   2   3         20.29         24.91         1.86 o                         
  -5   2   3        355.16        332.35         5.85 o                         
  -4   2   3         34.45         34.78         2.91 o                         
  -3   2   3        477.31        459.30         6.26 o                         
  -2   2   3      13820.91      13573.44       100.97 o                         
  -1   2   3         61.39         71.90         2.34 o                         
   0   2   3       6301.24       6184.57        39.50 o                         
   1   2   3      18694.27      18799.98       129.66 o                         
   2   2   3        185.91        192.52         4.42 o                         
   3   2   3         50.21         52.38         2.66 o                         
   4   2   3        351.39        335.75         6.70 o                         
   5   2   3         41.07         43.61         3.73 o                         
   6   2   3         31.85         31.36         5.03 o                         
   7   2   3        151.87        149.64         8.07 o                         
   8   2   3        185.25        184.91         9.51 o                         
   9   2   3        412.42        392.37        12.85 o                         
  10   2   3         28.84         38.47         7.20 o                         
  11   2   3         76.31        130.73        12.93 o                         
  12   2   3         29.85         51.52        15.82 o                         
 -13   3   3         16.52          9.31        20.61 o                         
 -12   3   3          2.71        -18.62        18.62 o                         
 -11   3   3         22.77         26.84        10.26 o                         
 -10   3   3         28.62         23.19         8.91 o                         
  -9   3   3          1.50         -2.34         5.84 o                         
  -8   3   3         59.74         51.81         8.22 o                         
  -7   3   3        162.82        143.78         8.26 o                         
  -6   3   3        120.59        111.05         7.95 o                         
  -5   3   3         72.95        101.98         7.82 o                         
  -4   3   3       2323.46       2373.75        32.98 o                         
  -3   3   3       3628.66       3632.68        32.23 o                         
  -2   3   3        633.52        615.82         5.79 o                         
  -1   3   3        614.79        578.29         5.05 o                         
   0   3   3       1262.32       1262.18         9.37 o                         
   1   3   3       3314.91       3312.27        23.77 o                         
   2   3   3       1064.97       1025.13        15.48 o                         
   3   3   3        805.23        785.42        13.13 o                         
   4   3   3        305.81        264.11         7.78 o                         
   5   3   3         68.67         85.23         4.79 o                         
   6   3   3        147.74        152.23         6.10 o                         
   7   3   3         94.13         94.96         6.39 o                         
   8   3   3        205.84        193.03         8.21 o                         
   9   3   3        405.36        404.38        11.04 o                         
  10   3   3          0.00         -2.85         8.04 o                         
  11   3   3        145.71        172.96        14.22 o                         
  12   3   3          5.21          0.87        11.20 o                         
 -12   4   3         11.84          5.65        16.27 o                         
 -11   4   3        104.05        111.92        10.59 o                         
 -10   4   3        163.60        190.77        11.83 o                         
  -9   4   3         14.99         15.81         6.63 o                         
  -8   4   3        510.94        489.74        13.15 o                         
  -7   4   3        120.86        132.83         7.61 o                         
  -6   4   3        667.42        653.91        16.29 o                         
  -5   4   3        641.53        624.31        17.65 o                         
  -4   4   3        217.50        244.60         6.97 o                         
  -3   4   3        685.11        698.36         7.36 o                         
  -2   4   3         25.39         36.01         1.67 o                         
  -1   4   3          5.99         13.30         1.36 o                         
   0   4   3       1866.78       1782.25        13.26 o                         
   1   4   3        908.45        920.42         8.86 o                         
   2   4   3         69.36         64.75         2.70 o                         
   3   4   3       4852.19       5004.38        49.96 o                         
   4   4   3        254.19        279.15         6.70 o                         
   5   4   3        369.14        416.33         9.76 o                         
   6   4   3         91.59         88.49         7.38 o                         
   7   4   3          0.31         -1.21         4.31 o                         
   8   4   3          0.29          0.85         4.50 o                         
   9   4   3        246.96        251.86        11.56 o                         
  10   4   3          0.89         16.66        11.99 o                         
  11   4   3        127.19        123.18        13.33 o                         
  12   4   3          9.12         14.22        10.35 o                         
 -12   5   3          0.07         -3.83         8.56 o                         
 -11   5   3         75.78         64.21         9.52 o                         
 -10   5   3          0.35          4.57         7.56 o                         
  -9   5   3        176.25        195.65        11.61 o                         
  -8   5   3        421.28        391.53        17.91 o                         
  -7   5   3       1993.55       1828.51        27.86 o                         
  -6   5   3         85.99         97.64         7.06 o                         
  -5   5   3         14.73          9.97         5.39 o                         
  -4   5   3         24.85         39.36         2.37 o                         
  -3   5   3       1691.48       1764.46        15.06 o                         
  -2   5   3        111.01        106.49         2.95 o                         
  -1   5   3        150.47        143.47         2.68 o                         
   0   5   3        535.56        569.64         6.69 o                         
   1   5   3       1660.10       1594.30        15.58 o                         
   2   5   3        565.53        580.57         8.43 o                         
   3   5   3        101.28         90.67         3.99 o                         
   4   5   3        212.70        233.03         5.15 o                         
   5   5   3       1058.97       1089.20        16.28 o                         
   6   5   3        512.81        513.42        11.01 o                         
   7   5   3          6.55          6.78         4.52 o                         
   8   5   3        196.31        183.66         9.20 o                         
   9   5   3        237.79        237.10        12.81 o                         
  10   5   3          0.42          1.55         8.29 o                         
  11   5   3          4.89         -1.77         9.25 o                         
 -12   6   3         10.47         10.59        13.36 o                         
 -11   6   3         55.47         74.70         9.53 o                         
 -10   6   3        207.38        203.88        13.66 o                         
  -9   6   3        291.85        310.29        12.73 o                         
  -8   6   3         57.68         63.92         6.53 o                         
  -7   6   3        346.01        323.46        11.99 o                         
  -6   6   3        537.01        581.54        14.09 o                         
  -5   6   3         37.64         45.23         3.09 o                         
  -4   6   3        242.78        237.82         4.84 o                         
  -3   6   3        550.21        531.25         6.59 o                         
  -2   6   3        105.73        120.15         3.53 o                         
  -1   6   3       1809.27       1923.61        18.15 o                         
   0   6   3        248.22        258.35         4.34 o                         
   1   6   3        256.95        276.66         4.66 o                         
   2   6   3         29.56         36.53         3.17 o                         
   3   6   3        264.30        265.62         6.09 o                         
   4   6   3        193.22        194.96         5.31 o                         
   5   6   3         30.28         35.34         3.40 o                         
   6   6   3         21.37         17.74         3.58 o                         
   7   6   3          4.72         -0.37         3.90 o                         
   8   6   3          5.06          4.36         4.48 o                         
   9   6   3          0.22          6.63         6.10 o                         
  10   6   3        130.26        145.55        11.66 o                         
  11   6   3         94.71        105.16        12.55 o                         
 -12   7   3          0.16          4.13         8.20 o                         
 -11   7   3         24.65          8.20         8.02 o                         
 -10   7   3        225.18        205.16        13.66 o                         
  -9   7   3          8.28          6.71         5.60 o                         
  -8   7   3         53.09         50.25         6.21 o                         
  -7   7   3        694.00        690.96        16.87 o                         
  -6   7   3        255.82        244.71         7.33 o                         
  -5   7   3         11.86         15.70         2.10 o                         
  -4   7   3        405.41        401.47         6.46 o                         
  -3   7   3        174.19        193.05         4.33 o                         
  -2   7   3         34.53         58.14         4.29 o                         
  -1   7   3         94.92         84.60         3.17 o                         
   0   7   3          0.88          3.17         1.90 o                         
   1   7   3       1818.23       1782.46        16.42 o                         
   2   7   3        867.73        848.11         9.97 o                         
   3   7   3        364.33        407.20         8.05 o                         
   4   7   3        449.95        480.36         8.90 o                         
   5   7   3        169.39        179.00         5.79 o                         
   6   7   3        198.95        192.59         6.96 o                         
   7   7   3          3.33          4.10         4.27 o                         
   8   7   3        110.39         97.27         7.60 o                         
   9   7   3          7.82         11.33         6.42 o                         
  10   7   3         58.39         75.21         8.94 o                         
  11   7   3         13.54         24.66        11.19 o                         
 -11   8   3          0.34          6.17         8.55 o                         
 -10   8   3          4.30         16.37         7.88 o                         
  -9   8   3         56.24         64.61         7.26 o                         
  -8   8   3        411.16        429.95        12.93 o                         
  -7   8   3        409.99        391.40        13.34 o                         
  -6   8   3          1.77          6.30         3.15 o                         
  -5   8   3         29.98         30.49         2.79 o                         
  -4   8   3         61.86         64.84         3.93 o                         
  -3   8   3        396.81        427.49         8.06 o                         
  -2   8   3        344.26        357.95         7.07 o                         
  -1   8   3         21.36         27.51         2.31 o                         
   0   8   3        183.88        210.78         4.80 o                         
   1   8   3         25.04         30.20         2.72 o                         
   2   8   3        372.01        367.97         6.56 o                         
   3   8   3        301.49        278.13         6.82 o                         
   4   8   3        122.78        125.93         5.52 o                         
   5   8   3        410.68        420.77         8.71 o                         
   6   8   3          0.50         -3.06         4.20 o                         
   7   8   3          0.19          1.71         4.53 o                         
   8   8   3         10.04         15.53         8.40 o                         
   9   8   3          0.18         -3.87         6.31 o                         
  10   8   3         35.17         43.19         8.32 o                         
 -11   9   3          1.07          5.54         8.65 o                         
 -10   9   3          0.25          6.19         7.97 o                         
  -9   9   3         13.92         14.05         6.83 o                         
  -8   9   3          0.05          0.78         6.21 o                         
  -7   9   3          0.37          2.95         6.17 o                         
  -6   9   3          0.35          1.74         2.79 o                         
  -5   9   3         22.98         18.50         3.41 o                         
  -4   9   3         93.86         76.61         4.88 o                         
  -3   9   3         47.55         46.84         4.17 o                         
  -2   9   3        348.03        358.40         8.09 o                         
  -1   9   3         50.94         54.14         3.44 o                         
   0   9   3         17.34          8.44         2.51 o                         
   1   9   3        289.87        284.11         5.99 o                         
   2   9   3        303.88        282.95         6.57 o                         
   3   9   3        182.61        166.78         6.05 o                         
   4   9   3        100.31         78.75         5.35 o                         
   5   9   3        101.75         94.11         5.95 o                         
   6   9   3          9.56          6.86         4.23 o                         
   7   9   3          5.64         13.32         4.57 o                         
   8   9   3         34.37         25.60         7.96 o                         
   9   9   3          0.92          1.84         6.69 o                         
  10   9   3         58.62         62.88         9.36 o                         
 -10  10   3          0.95          9.86         8.43 o                         
  -9  10   3          3.13          8.02         6.70 o                         
  -8  10   3        175.69        169.66        16.36 o                         
  -7  10   3         47.39         54.37         7.27 o                         
  -6  10   3         43.19         49.75         9.97 o                         
  -5  10   3         63.16         65.13         4.43 o                         
  -4  10   3         43.99         44.54         4.62 o                         
  -3  10   3          0.70         -2.06         3.63 o                         
  -2  10   3        313.32        302.07         7.81 o                         
  -1  10   3         11.55         18.22         3.24 o                         
   0  10   3        322.92        318.56         7.76 o                         
   1  10   3        106.92        110.54         4.43 o                         
   2  10   3         19.34         17.99         3.54 o                         
   3  10   3         77.67         78.17         5.17 o                         
   4  10   3         83.91         86.25         5.63 o                         
   5  10   3         13.17          8.29         4.23 o                         
   6  10   3          0.19         -3.53         4.42 o                         
   7  10   3         17.06         19.42         7.63 o                         
   8  10   3          0.27          0.41         7.62 o                         
   9  10   3          2.12         13.00         7.75 o                         
  10  10   3          6.48          7.71         7.91 o                         
 -10  11   3         36.51         69.99        11.44 o                         
  -9  11   3          8.09          7.22         7.78 o                         
  -8  11   3          2.10          6.28         6.85 o                         
  -7  11   3          7.49          3.74         7.01 o                         
  -6  11   3         25.83         30.75         6.72 o                         
  -5  11   3          8.46          4.02         3.55 o                         
  -4  11   3          2.92          8.53         3.64 o                         
  -3  11   3         90.52         83.48         5.06 o                         
  -2  11   3         18.45         19.78         3.68 o                         
  -1  11   3        173.18        155.76         6.36 o                         
   0  11   3          0.09         -3.91         3.91 o                         
   1  11   3         22.79         15.37         4.05 o                         
   2  11   3        762.63        765.68        12.56 o                         
   3  11   3          0.85          1.11         3.90 o                         
   4  11   3        108.89        126.49         6.61 o                         
   5  11   3         46.35         52.59         5.38 o                         
   6  11   3         67.73         77.21         6.16 o                         
   7  11   3         21.93         18.84         7.93 o                         
   8  11   3          0.27         14.06         8.40 o                         
   9  11   3         14.69         27.47         8.60 o                         
  -9  12   3          9.59         19.89        14.04 o                         
  -8  12   3         54.04         66.36        10.30 o                         
  -7  12   3          8.19         -4.09         6.69 o                         
  -6  12   3         45.16         43.12         8.54 o                         
  -5  12   3        140.27        145.77         7.84 o                         
  -4  12   3         18.36         23.08         4.82 o                         
  -3  12   3          5.45          5.11         4.51 o                         
  -2  12   3         10.61         16.16         4.82 o                         
  -1  12   3        211.87        192.67         7.75 o                         
   0  12   3         84.16         76.63         5.34 o                         
   1  12   3         13.49         16.72         4.26 o                         
   2  12   3          0.19         -1.90         4.03 o                         
   3  12   3         46.36         42.91         5.14 o                         
   4  12   3          5.22         -0.61         4.50 o                         
   5  12   3         73.20         90.35         6.43 o                         
   6  12   3         62.09         67.69         9.60 o                         
   7  12   3          7.89         20.57         8.07 o                         
   8  12   3         25.25         30.88        10.04 o                         
  -8  13   3          0.22         -8.41        11.69 o                         
  -7  13   3          2.16         12.78         7.92 o                         
  -6  13   3         32.18         39.95         8.86 o                         
  -5  13   3          0.78         -1.82         7.08 o                         
  -4  13   3         18.30         14.64         4.98 o                         
  -3  13   3          2.42          8.14         4.89 o                         
  -2  13   3          5.10         -0.10         4.79 o                         
  -1  13   3        117.37        113.79         7.33 o                         
   0  13   3         12.45         17.36         4.59 o                         
   1  13   3         46.15         70.31         5.81 o                         
   2  13   3          7.67          6.53         4.62 o                         
   3  13   3         77.91         95.67         6.40 o                         
   4  13   3          2.62          7.23         4.91 o                         
   5  13   3         45.30         46.29         6.55 o                         
   6  13   3          4.26         12.91         8.07 o                         
   7  13   3         26.86         11.08         8.91 o                         
  -7  14   3          9.37          9.16         7.90 o                         
  -6  14   3          0.59          5.68         8.12 o                         
  -5  14   3          7.06          4.68         7.48 o                         
  -4  14   3          6.65         12.65         5.41 o                         
  -3  14   3          0.01         -1.62         5.72 o                         
  -2  14   3         79.92         93.35         7.23 o                         
  -1  14   3         18.13         23.85         5.85 o                         
   0  14   3          3.55          4.18         4.83 o                         
   1  14   3         46.32         41.87         5.96 o                         
   2  14   3         23.29         28.40         5.21 o                         
   3  14   3        158.34        165.79         8.34 o                         
   4  14   3         58.03         68.98         6.74 o                         
   5  14   3         20.88         21.02         9.41 o                         
   6  14   3          1.68          1.77        14.35 o                         
  -6  15   3          9.91         32.14         9.30 o                         
  -5  15   3          8.68         33.74         9.73 o                         
  -4  15   3          4.98         -7.89         7.89 o                         
  -3  15   3          0.51          0.04         6.92 o                         
  -2  15   3         21.83         33.79         6.38 o                         
  -1  15   3         12.08          3.45         6.05 o                         
   0  15   3         27.58         13.28         8.42 o                         
   1  15   3         16.78         12.48         6.71 o                         
   2  15   3          1.81          0.91         5.88 o                         
   3  15   3         10.49         17.42         7.23 o                         
   4  15   3          6.58         11.94        11.09 o                         
   5  15   3          0.15         -3.18         8.88 o                         
  -4  16   3         27.27         26.26        10.06 o                         
  -3  16   3          3.06         19.04        12.69 o                         
  -2  16   3          9.65         18.25         6.36 o                         
  -1  16   3         10.15         21.75         6.77 o                         
   0  16   3         19.04         43.04         7.67 o                         
   1  16   3         14.89         16.07         7.13 o                         
   2  16   3         34.50         31.65         7.90 o                         
   3  16   3          3.51          9.06         7.22 o                         
 -12   0   4         57.73         39.33        36.16 o                         
 -10   0   4        157.84        147.88        15.00 o                         
  -8   0   4        270.46        264.65        10.43 o                         
  -6   0   4         83.79         66.97         3.18 o                         
  -4   0   4       8495.29       8273.02        91.80 o                         
  -2   0   4      20667.68      20692.64       274.94 o                         
   0   0   4       9338.95       9241.35       111.14 o                         
   2   0   4       3661.59       3585.98        61.17 o                         
   4   0   4        417.58        477.09        12.59 o                         
   6   0   4        183.98        170.01        11.20 o                         
   8   0   4         54.19         52.64         9.47 o                         
  10   0   4         17.97         13.91         9.24 o                         
  12   0   4         61.00         58.36        25.37 o                         
 -13   1   4          0.45        -16.12        16.12 o                         
 -12   1   4          2.14        -19.04        26.16 o                         
 -11   1   4          7.05          1.23        25.37 o                         
 -10   1   4          4.17          7.28         7.87 o                         
  -9   1   4          0.00          1.55         4.85 o                         
  -8   1   4        364.62        393.40         8.33 o                         
  -7   1   4         38.75         48.73         2.71 o                         
  -6   1   4        663.44        713.69         8.06 o                         
  -5   1   4        750.97        754.89         8.03 o                         
  -4   1   4       4941.65       5169.83        44.93 o                         
  -3   1   4       1760.82       1724.44        15.26 o                         
  -2   1   4          1.57          0.75         1.60 o                         
  -1   1   4        134.87        143.93         2.84 o                         
   0   1   4       2127.34       2096.82        19.02 o                         
   1   1   4       7577.52       7367.51        63.42 o                         
   2   1   4       3650.79       3641.52        28.81 o                         
   3   1   4        501.68        515.76         8.21 o                         
   4   1   4       2191.14       2260.11        26.89 o                         
   5   1   4        267.23        273.15         8.78 o                         
   6   1   4         58.75         63.61         5.96 o                         
   7   1   4         29.65         27.25         5.80 o                         
   8   1   4         50.93         45.80         6.55 o                         
   9   1   4        178.39        167.32         9.54 o                         
  10   1   4         45.62         34.24         7.66 o                         
  11   1   4          0.03         -2.37         7.98 o                         
  12   1   4          0.01          3.07        13.82 o                         
 -13   2   4          4.66        -23.04        23.04 o                         
 -12   2   4         55.38         36.80        15.98 o                         
 -11   2   4          7.92         13.88        10.73 o                         
 -10   2   4         59.97         56.39         8.20 o                         
  -9   2   4         39.72         33.40         7.21 o                         
  -8   2   4        324.51        308.07         5.90 o                         
  -7   2   4          4.55          6.01         2.39 o                         
  -6   2   4          2.63          7.14         3.12 o                         
  -5   2   4          0.17          2.46         4.50 o                         
  -4   2   4       1387.90       1405.13        16.87 o                         
  -3   2   4       2575.72       2566.59        23.48 o                         
  -2   2   4         15.95         13.22         1.56 o                         
  -1   2   4        155.40        157.49         2.80 o                         
   0   2   4        268.82        264.92         3.97 o                         
   1   2   4       8624.68       8625.95        65.00 o                         
   2   2   4         20.52         47.86         2.58 o                         
   3   2   4       1095.36       1218.89        15.26 o                         
   4   2   4       1718.93       1799.26        22.04 o                         
   5   2   4        106.49        105.95         5.33 o                         
   6   2   4         77.22         79.95         5.51 o                         
   7   2   4        470.34        461.04        12.43 o                         
   8   2   4          7.46          9.67         5.63 o                         
   9   2   4         29.27         37.08         6.90 o                         
  10   2   4          2.91          5.02         6.53 o                         
  11   2   4          7.64         19.01         9.61 o                         
  12   2   4          1.18         -3.18        15.23 o                         
 -13   3   4          0.00         16.55        25.37 o                         
 -12   3   4         31.19         -1.95        16.58 o                         
 -11   3   4        128.41        142.19        14.81 o                         
 -10   3   4        176.34        167.61        12.35 o                         
  -9   3   4         66.04         66.88         8.57 o                         
  -8   3   4         55.57         65.17         7.02 o                         
  -7   3   4        154.07        137.72         9.80 o                         
  -6   3   4         22.42         21.68         5.37 o                         
  -5   3   4       1668.82       1495.93        26.26 o                         
  -4   3   4       1327.98       1379.71        21.29 o                         
  -3   3   4       1419.49       1422.91        14.69 o                         
  -2   3   4        879.77        859.69         7.42 o                         
  -1   3   4       2339.96       2241.53        15.83 o                         
   0   3   4       1418.10       1386.80        10.09 o                         
   1   3   4       1186.43       1158.50        11.53 o                         
   2   3   4        878.32        868.28        11.13 o                         
   3   3   4       1381.62       1558.28        21.13 o                         
   4   3   4          1.96          1.33         2.44 o                         
   5   3   4         30.12         24.19         3.54 o                         
   6   3   4         75.88         59.14         5.10 o                         
   7   3   4         59.70         59.33         5.51 o                         
   8   3   4          4.25         -2.46         4.22 o                         
   9   3   4         26.08         32.17         5.82 o                         
  10   3   4          1.88          1.65         9.30 o                         
  11   3   4         42.20         58.94        11.22 o                         
  12   3   4         18.46         13.54        11.62 o                         
 -13   4   4          7.75        -15.92        15.92 o                         
 -12   4   4         10.11        -14.38        14.38 o                         
 -11   4   4         11.76          9.60         7.52 o                         
 -10   4   4         22.47         18.37         7.08 o                         
  -9   4   4         86.80         75.05         8.07 o                         
  -8   4   4          8.76          8.35         5.88 o                         
  -7   4   4         26.61         24.46         7.00 o                         
  -6   4   4        180.91        160.86        10.78 o                         
  -5   4   4       2683.55       2500.95        40.43 o                         
  -4   4   4       1217.42       1207.51        15.65 o                         
  -3   4   4        384.62        396.45         5.35 o                         
  -2   4   4       2578.30       2692.76        22.63 o                         
  -1   4   4        374.76        316.76         4.49 o                         
   0   4   4          5.00          1.13         1.62 o                         
   1   4   4       2476.94       2453.44        20.92 o                         
   2   4   4        692.14        714.02        10.79 o                         
   3   4   4       1306.74       1241.22        16.77 o                         
   4   4   4         36.20         28.50         3.77 o                         
   5   4   4          0.80         -1.75         2.95 o                         
   6   4   4          0.56          3.89         4.02 o                         
   7   4   4         20.22         29.93         5.03 o                         
   8   4   4         26.69         26.48         6.10 o                         
   9   4   4          8.94         10.29         6.06 o                         
  10   4   4         24.84         41.30        10.28 o                         
  11   4   4          7.18         16.02        11.72 o                         
 -12   5   4          5.04         17.36         9.71 o                         
 -11   5   4         21.98          5.52         7.82 o                         
 -10   5   4          0.90         -3.66         6.68 o                         
  -9   5   4        128.49        138.62        10.02 o                         
  -8   5   4        416.75        383.21        11.86 o                         
  -7   5   4         14.10          6.81         9.89 o                         
  -6   5   4         44.03         40.16         5.48 o                         
  -5   5   4        178.98        190.30         7.73 o                         
  -4   5   4        260.74        263.67         4.69 o                         
  -3   5   4        140.80        172.02         3.41 o                         
  -2   5   4        101.66        116.58         3.62 o                         
  -1   5   4        144.59        131.12         3.27 o                         
   0   5   4         43.43         48.87         2.79 o                         
   1   5   4       1000.65        981.53        10.47 o                         
   2   5   4       2866.24       2797.83        27.93 o                         
   3   5   4        269.06        206.40         6.47 o                         
   4   5   4        453.41        462.01        10.67 o                         
   5   5   4         26.32         29.16         4.48 o                         
   6   5   4          1.83          2.21         3.55 o                         
   7   5   4         71.60         78.28         6.14 o                         
   8   5   4         25.29         28.05         5.40 o                         
   9   5   4          2.75          7.10         5.31 o                         
  10   5   4          1.06         -0.56         7.62 o                         
  11   5   4          7.09          6.69         8.07 o                         
 -12   6   4          0.07         -7.53         7.53 o                         
 -11   6   4         12.48         15.51         7.33 o                         
 -10   6   4          1.09         -3.26         6.25 o                         
  -9   6   4        229.71        242.44        10.42 o                         
  -8   6   4        130.75        121.14         7.64 o                         
  -7   6   4         11.63         14.41         6.13 o                         
  -6   6   4        106.29        126.43         8.23 o                         
  -5   6   4         43.86         53.23         4.00 o                         
  -4   6   4         14.88         14.71         1.95 o                         
  -3   6   4         21.61         31.26         2.17 o                         
  -2   6   4        691.70        744.49         7.99 o                         
  -1   6   4        592.74        630.20         9.13 o                         
   0   6   4          2.17          2.24         2.26 o                         
   1   6   4       1541.52       1530.68        14.49 o                         
   2   6   4        455.90        447.25         7.74 o                         
   3   6   4         12.73         13.85         2.92 o                         
   4   6   4        127.60        111.49         5.86 o                         
   5   6   4          4.50          1.89         4.00 o                         
   6   6   4         27.88         31.92         5.20 o                         
   7   6   4        102.30        105.15         6.16 o                         
   8   6   4         16.27         10.76         4.44 o                         
   9   6   4          2.62         -1.99         6.05 o                         
  10   6   4          2.41          5.25         7.63 o                         
  11   6   4          9.35          9.91         9.06 o                         
 -12   7   4          0.14          3.13         8.24 o                         
 -11   7   4        168.88        182.28        12.73 o                         
 -10   7   4          4.58         -6.27         6.27 o                         
  -9   7   4        109.35        120.78         8.41 o                         
  -8   7   4          3.84         -3.43         5.16 o                         
  -7   7   4          0.89          2.64         6.06 o                         
  -6   7   4          6.99          2.14         4.75 o                         
  -5   7   4        126.58        117.43         3.70 o                         
  -4   7   4          3.56          5.07         2.20 o                         
  -3   7   4        164.03        176.89         4.78 o                         
  -2   7   4        290.16        297.01         5.31 o                         
  -1   7   4        307.44        340.32         6.40 o                         
   0   7   4         12.64         14.11         2.71 o                         
   1   7   4       1123.75       1031.84        11.23 o                         
   2   7   4        868.11        842.42        11.96 o                         
   3   7   4        571.43        541.89         9.20 o                         
   4   7   4         49.04         42.76         5.06 o                         
   5   7   4        190.71        175.48         7.64 o                         
   6   7   4         12.64          4.43         4.45 o                         
   7   7   4          0.62         -0.87         4.06 o                         
   8   7   4          2.08          1.39         4.52 o                         
   9   7   4         14.86         19.09         6.87 o                         
  10   7   4         54.95         68.59        10.22 o                         
  11   7   4          5.81         14.47         8.91 o                         
 -11   8   4          0.00         -0.84         7.86 o                         
 -10   8   4          6.17          7.53         6.36 o                         
  -9   8   4         18.85         17.06         6.08 o                         
  -8   8   4          4.81          4.32         6.33 o                         
  -7   8   4        176.24        174.41        12.75 o                         
  -6   8   4          0.52         -2.87         2.98 o                         
  -5   8   4          0.09          0.68         2.20 o                         
  -4   8   4         59.74         56.26         3.54 o                         
  -3   8   4        183.52        199.06         5.34 o                         
  -2   8   4         70.42         66.00         3.28 o                         
  -1   8   4         19.56         19.74         3.20 o                         
   0   8   4          9.40         13.15         3.02 o                         
   1   8   4          0.00          0.02         2.16 o                         
   2   8   4        329.98        318.36         6.43 o                         
   3   8   4         97.44         98.45         5.04 o                         
   4   8   4        204.02        205.92         6.92 o                         
   5   8   4          8.88          5.44         4.90 o                         
   6   8   4         97.24         83.56         6.43 o                         
   7   8   4         70.54         60.58         5.63 o                         
   8   8   4          1.16         13.05         6.37 o                         
   9   8   4          0.46          1.51         6.77 o                         
  10   8   4         27.58         28.35         8.02 o                         
 -11   9   4         49.88         50.75        15.54 o                         
 -10   9   4         25.78         19.38        10.44 o                         
  -9   9   4         36.36         44.96         7.36 o                         
  -8   9   4        158.31        187.44        11.41 o                         
  -7   9   4         86.37         88.57         7.73 o                         
  -6   9   4         12.93         16.39         3.24 o                         
  -5   9   4         56.38         68.84         6.86 o                         
  -4   9   4        137.62        144.35         5.19 o                         
  -3   9   4          0.04          1.76         2.87 o                         
  -2   9   4          9.19          9.32         2.69 o                         
  -1   9   4         30.57         35.35         3.83 o                         
   0   9   4        245.37        228.44         6.72 o                         
   1   9   4        791.66        767.58         9.91 o                         
   2   9   4         85.67         84.40         4.49 o                         
   3   9   4        121.73        112.69         5.86 o                         
   4   9   4          4.07          0.20         4.34 o                         
   5   9   4         49.35         50.81         5.14 o                         
   6   9   4        186.72        186.60         7.87 o                         
   7   9   4         13.12         12.79         6.26 o                         
   8   9   4          3.98          1.53         6.39 o                         
   9   9   4         14.17         22.48         7.54 o                         
  10   9   4         13.12         40.69         8.62 o                         
 -10  10   4         15.12         10.24        11.81 o                         
  -9  10   4         13.88         16.83         7.22 o                         
  -8  10   4          0.64         -0.72         6.68 o                         
  -7  10   4        109.94        110.06         8.51 o                         
  -6  10   4        110.98        114.44         8.10 o                         
  -5  10   4         61.04         59.44         4.62 o                         
  -4  10   4          3.62          1.35         3.13 o                         
  -3  10   4        172.79        146.15         5.81 o                         
  -2  10   4         12.87         20.33         4.29 o                         
  -1  10   4        266.87        254.16         7.47 o                         
   0  10   4       1096.88        981.11        13.64 o                         
   1  10   4        312.70        280.99         6.26 o                         
   2  10   4        590.90        576.23        12.60 o                         
   3  10   4        311.61        301.63         8.89 o                         
   4  10   4        374.31        365.11         9.55 o                         
   5  10   4        125.47        137.12         7.15 o                         
   6  10   4         49.38         41.81         5.46 o                         
   7  10   4         21.20         12.17         6.39 o                         
   8  10   4          2.86          8.00         6.78 o                         
   9  10   4          0.00         -7.11         7.11 o                         
 -10  11   4          2.15          3.58         8.23 o                         
  -9  11   4        203.49        213.59        12.21 o                         
  -8  11   4         32.13         24.08         9.22 o                         
  -7  11   4         54.39         47.85         8.75 o                         
  -6  11   4        395.27        378.98        21.70 o                         
  -5  11   4          0.14          5.47         3.88 o                         
  -4  11   4        119.03        124.08         6.32 o                         
  -3  11   4         66.44         69.88         4.58 o                         
  -2  11   4        332.66        298.98         8.75 o                         
  -1  11   4         59.15         59.50         4.84 o                         
   0  11   4          6.47          0.42         3.82 o                         
   1  11   4        334.56        329.00         8.41 o                         
   2  11   4        482.11        508.34        10.73 o                         
   3  11   4        157.15        163.85         7.20 o                         
   4  11   4         29.84         28.65         4.99 o                         
   5  11   4        384.76        398.71        11.12 o                         
   6  11   4         48.46         39.16         6.01 o                         
   7  11   4          6.11          7.22         9.50 o                         
   8  11   4         47.67         62.84        10.15 o                         
   9  11   4          0.14         13.50         8.92 o                         
  -9  12   4          5.39          7.75         8.65 o                         
  -8  12   4          0.00         -2.49         8.33 o                         
  -7  12   4          0.42         -4.43         6.82 o                         
  -6  12   4          0.61         10.46         7.47 o                         
  -5  12   4          2.74         -1.72         6.60 o                         
  -4  12   4         56.79         56.88         5.51 o                         
  -3  12   4          2.41         -4.08         4.08 o                         
  -2  12   4         19.84         18.29         4.68 o                         
  -1  12   4          8.39          5.67         4.08 o                         
   0  12   4        190.79        178.85         7.10 o                         
   1  12   4         88.47         80.88         5.42 o                         
   2  12   4         40.10         37.40         5.28 o                         
   3  12   4        167.73        168.22         7.74 o                         
   4  12   4        122.58        120.50         8.65 o                         
   5  12   4         54.57         61.33         6.03 o                         
   6  12   4          2.66         -7.16         7.16 o                         
   7  12   4          0.16         -3.11         7.60 o                         
   8  12   4          8.10          9.45         9.01 o                         
  -8  13   4         16.10         21.49         9.81 o                         
  -7  13   4          2.04         10.49         8.11 o                         
  -6  13   4          0.54          6.26         7.50 o                         
  -5  13   4          5.92         20.08         7.55 o                         
  -4  13   4         27.08         26.09         5.71 o                         
  -3  13   4          4.08          5.85         5.05 o                         
  -2  13   4        124.26        110.86         7.13 o                         
  -1  13   4         18.36         15.66         5.10 o                         
   0  13   4         38.23         46.81         5.21 o                         
   1  13   4         45.10         42.09         5.42 o                         
   2  13   4         80.17         91.89         8.55 o                         
   3  13   4         20.55         22.73         5.83 o                         
   4  13   4          0.09         -3.81         5.33 o                         
   5  13   4         15.87         28.34         5.68 o                         
   6  13   4         16.70         25.40         8.66 o                         
   7  13   4          1.61         -6.28         8.16 o                         
  -7  14   4         10.23         12.41         9.68 o                         
  -6  14   4         16.13         16.26         8.53 o                         
  -5  14   4          0.20         -4.32         7.46 o                         
  -4  14   4         50.73         54.16         8.33 o                         
  -3  14   4         10.41          2.37         5.66 o                         
  -2  14   4          1.18          7.48         5.07 o                         
  -1  14   4         34.31         39.26         6.07 o                         
   0  14   4         13.21          8.17         4.70 o                         
   1  14   4         43.05         63.45         6.56 o                         
   2  14   4         74.88         91.81         7.00 o                         
   3  14   4          8.10         12.57         5.39 o                         
   4  14   4          0.73          8.80         5.30 o                         
   5  14   4         36.19         20.00         8.03 o                         
   6  14   4        111.16        119.55        15.06 o                         
  -6  15   4          0.00         -5.99         8.51 o                         
  -5  15   4          1.26          6.99         9.39 o                         
  -4  15   4          1.33         11.03         8.21 o                         
  -3  15   4         43.72         60.35        11.47 o                         
  -2  15   4          2.05          7.13        12.64 o                         
  -1  15   4         26.08         25.03         7.12 o                         
   0  15   4          9.84          2.26         6.39 o                         
   1  15   4         13.05          9.60         6.57 o                         
   2  15   4         99.59        115.33         8.76 o                         
   3  15   4          1.70          4.31         6.26 o                         
   4  15   4         39.05         61.66         7.79 o                         
   5  15   4          2.43         17.22        13.01 o                         
  -4  16   4          3.66         17.73         8.91 o                         
  -3  16   4          4.29         28.15         9.15 o                         
  -2  16   4          1.25          8.44         8.74 o                         
  -1  16   4         58.63         52.67        11.28 o                         
   0  16   4          5.73         -2.29         6.77 o                         
   1  16   4         17.86         11.34         7.58 o                         
   2  16   4         35.97         33.82         9.24 o                         
   3  16   4          0.47          4.16         9.23 o                         
 -13   0   5         23.38        -17.13        42.50 o                         
 -11   0   5         76.01         60.89        34.25 o                         
  -9   0   5        226.54        250.88        20.86 o                         
  -7   0   5        321.15        290.98         6.50 o                         
  -5   0   5          7.32         10.14         2.24 o                         
  -3   0   5       6299.54       6308.72        85.55 o                         
  -1   0   5         62.92         67.30         2.56 o                         
   1   0   5         58.11         58.79         3.91 o                         
   3   0   5        324.17        331.15         9.65 o                         
   5   0   5        311.35        294.56        14.58 o                         
   7   0   5         23.64         28.11         8.27 o                         
   9   0   5          1.47          7.47         8.90 o                         
  11   0   5         90.13        122.16        20.61 o                         
 -13   1   5         62.83         53.75        29.71 o                         
 -12   1   5          6.81        -21.31        21.31 o                         
 -11   1   5         55.94          9.22        21.07 o                         
 -10   1   5          7.31         14.02         7.42 o                         
  -9   1   5          0.85          3.25         5.57 o                         
  -8   1   5          0.01         -0.35         2.08 o                         
  -7   1   5          5.41          7.15         2.41 o                         
  -6   1   5          1.36          1.21         1.62 o                         
  -5   1   5       2835.33       2993.71        26.21 o                         
  -4   1   5         37.56         36.15         1.83 o                         
  -3   1   5       1641.18       1788.74        20.37 o                         
  -2   1   5        171.22        154.78         2.97 o                         
  -1   1   5         18.59         16.92         1.61 o                         
   0   1   5          0.24         -1.36         1.36 o                         
   1   1   5        838.17        844.13        15.13 o                         
   2   1   5        775.69        689.34         9.60 o                         
   3   1   5         55.19         59.38         3.72 o                         
   4   1   5        653.97        650.43        10.95 o                         
   5   1   5        322.84        364.07         8.82 o                         
   6   1   5          7.68          6.11         4.77 o                         
   7   1   5        166.45        183.33         9.09 o                         
   8   1   5          0.86         -1.60         5.36 o                         
   9   1   5          0.40         -3.42         7.56 o                         
  10   1   5         11.77          3.92         6.82 o                         
  11   1   5          7.52          5.82        10.94 o                         
  12   1   5          0.03        -13.23        14.12 o                         
 -13   2   5         86.63         73.92        27.74 o                         
 -12   2   5          7.27         -6.28        13.81 o                         
 -11   2   5         17.54          8.92        22.31 o                         
 -10   2   5         25.69         34.85         7.21 o                         
  -9   2   5          0.08          0.91         5.89 o                         
  -8   2   5        375.78        374.35         8.32 o                         
  -7   2   5          0.09          2.17         2.32 o                         
  -6   2   5          2.37          9.64         4.56 o                         
  -5   2   5          1.68          6.81         1.05 o                         
  -4   2   5       2267.46       2407.87        24.95 o                         
  -3   2   5         31.58         24.78         1.93 o                         
  -2   2   5         70.75         68.64         2.34 o                         
  -1   2   5        625.80        645.48         5.97 o                         
   0   2   5          0.48         -1.02         1.36 o                         
   1   2   5       1480.85       1442.35        16.00 o                         
   2   2   5        332.77        332.38         5.51 o                         
   3   2   5        756.48        709.70        11.70 o                         
   4   2   5        173.95        223.25         6.24 o                         
   5   2   5         31.71         36.52         4.17 o                         
   6   2   5        146.94        134.92         6.63 o                         
   7   2   5          2.26         -1.73         5.22 o                         
   8   2   5        174.16        191.01         9.47 o                         
   9   2   5         41.24         34.55         7.24 o                         
  10   2   5        150.51        161.51        10.98 o                         
  11   2   5         14.41         14.65         9.09 o                         
 -13   3   5         25.13        -17.75        24.37 o                         
 -12   3   5         56.40         41.80        16.61 o                         
 -11   3   5         31.97         29.06         8.11 o                         
 -10   3   5         64.85         66.15         9.16 o                         
  -9   3   5         50.04         55.36         6.81 o                         
  -8   3   5         52.55         62.81         6.95 o                         
  -7   3   5         45.92         42.06         6.77 o                         
  -6   3   5        811.16        802.38        42.32 o                         
  -5   3   5        838.33        792.66        16.78 o                         
  -4   3   5       2487.89       2453.50        25.55 o                         
  -3   3   5         78.93         98.15         4.51 o                         
  -2   3   5         33.47         31.45         1.94 o                         
  -1   3   5        203.80        192.43         3.16 o                         
   0   3   5         89.88        121.31         2.77 o                         
   1   3   5        835.76        888.91        10.21 o                         
   2   3   5          9.73          2.17         2.32 o                         
   3   3   5       1126.07       1112.55        16.64 o                         
   4   3   5        354.90        355.21         8.86 o                         
   5   3   5         97.04         83.08         4.88 o                         
   6   3   5          1.40          0.67         4.10 o                         
   7   3   5         31.60         39.58         6.31 o                         
   8   3   5        370.18        352.25        11.78 o                         
   9   3   5        135.22        135.29         8.44 o                         
  10   3   5        385.56        405.40        17.39 o                         
  11   3   5          4.60         -5.07         9.48 o                         
 -13   4   5         15.01        -10.34        17.53 o                         
 -12   4   5         10.33         -2.93        19.05 o                         
 -11   4   5         64.21         87.15         9.76 o                         
 -10   4   5         92.58        109.85         9.79 o                         
  -9   4   5         23.52         24.08         6.32 o                         
  -8   4   5       1072.23       1008.48        24.23 o                         
  -7   4   5        113.73        102.61         8.77 o                         
  -6   4   5       1048.89       1068.29        26.13 o                         
  -5   4   5         15.00         24.39         4.65 o                         
  -4   4   5          0.36          6.25         1.26 o                         
  -3   4   5        128.99        123.13         3.50 o                         
  -2   4   5        429.81        404.13         5.18 o                         
  -1   4   5         16.75         10.41         1.26 o                         
   0   4   5        382.20        375.84         5.03 o                         
   1   4   5       1766.67       1794.77        16.84 o                         
   2   4   5         31.70         19.69         3.04 o                         
   3   4   5       1687.86       1885.03        23.55 o                         
   4   4   5        113.34        123.38         5.78 o                         
   5   4   5        493.15        498.05        11.56 o                         
   6   4   5          0.06          1.86         3.82 o                         
   7   4   5         23.20         16.62         4.98 o                         
   8   4   5        183.87        176.54        10.78 o                         
   9   4   5         87.08         91.27         8.23 o                         
  10   4   5        211.18        206.19        14.65 o                         
  11   4   5         17.14         30.95        10.56 o                         
 -12   5   5        128.04        158.98        32.95 o                         
 -11   5   5         61.54         68.74         9.62 o                         
 -10   5   5         86.90        101.93         9.82 o                         
  -9   5   5         74.57         68.73         7.33 o                         
  -8   5   5         37.96         42.96         7.40 o                         
  -7   5   5        721.56        675.13        27.43 o                         
  -6   5   5        637.82        613.45        16.71 o                         
  -5   5   5        684.31        678.01        13.17 o                         
  -4   5   5        334.76        319.92         4.87 o                         
  -3   5   5        297.72        341.45         5.90 o                         
  -2   5   5        242.90        229.17         3.81 o                         
  -1   5   5         88.67         79.05         3.20 o                         
   0   5   5          5.94          8.29         2.09 o                         
   1   5   5       1812.20       1843.04        17.60 o                         
   2   5   5        245.39        232.39         5.40 o                         
   3   5   5        255.89        255.81         6.84 o                         
   4   5   5        482.14        488.03        10.75 o                         
   5   5   5         72.44         76.29         5.62 o                         
   6   5   5          2.65         -4.22         4.22 o                         
   7   5   5          1.29         -4.30         4.30 o                         
   8   5   5         14.45         11.10         5.54 o                         
   9   5   5         14.80          8.10         5.81 o                         
  10   5   5        108.04        103.18        10.53 o                         
  11   5   5        284.42        308.48        16.57 o                         
 -12   6   5          0.98         -1.01         7.44 o                         
 -11   6   5         18.82         21.93         9.31 o                         
 -10   6   5         17.38         27.01         6.33 o                         
  -9   6   5         41.88         50.93         6.59 o                         
  -8   6   5        132.63        133.93         8.53 o                         
  -7   6   5       1906.00       1865.85        31.00 o                         
  -6   6   5       1351.01       1275.76        20.63 o                         
  -5   6   5         50.32         51.56         3.32 o                         
  -4   6   5        790.70        752.75         8.79 o                         
  -3   6   5        294.97        342.27         6.35 o                         
  -2   6   5        496.96        562.44         7.69 o                         
  -1   6   5       1373.68       1313.26        15.35 o                         
   0   6   5        583.05        639.36         9.33 o                         
   1   6   5        369.91        358.81         5.75 o                         
   2   6   5          3.35          1.83         2.14 o                         
   3   6   5         94.38         88.47         4.76 o                         
   4   6   5          2.29          0.00         4.17 o                         
   5   6   5        729.13        753.96        12.79 o                         
   6   6   5        127.77        126.91         6.45 o                         
   7   6   5         32.59         30.59         5.46 o                         
   8   6   5          6.51          3.11         5.54 o                         
   9   6   5         44.39         33.56         8.42 o                         
  10   6   5          4.65          6.55         8.29 o                         
  11   6   5         19.06         12.07        11.10 o                         
 -12   7   5         29.68         39.41        10.14 o                         
 -11   7   5          1.07          6.61         9.60 o                         
 -10   7   5         71.52         66.04         7.46 o                         
  -9   7   5          3.84         -2.04         6.33 o                         
  -8   7   5        101.06        101.87         9.43 o                         
  -7   7   5         14.07         16.34         6.20 o                         
  -6   7   5        273.09        274.31        10.04 o                         
  -5   7   5        307.20        297.78         5.58 o                         
  -4   7   5         46.40         43.32         2.60 o                         
  -3   7   5        125.42        134.34         4.55 o                         
  -2   7   5         21.20         18.27         2.14 o                         
  -1   7   5         50.67         45.83         3.62 o                         
   0   7   5         15.88         24.37         3.26 o                         
   1   7   5        263.10        266.07         4.53 o                         
   2   7   5        586.29        547.77         8.38 o                         
   3   7   5         33.96         28.97         3.72 o                         
   4   7   5        596.55        578.62        10.85 o                         
   5   7   5          7.29         12.12         4.38 o                         
   6   7   5          5.78         -1.65         4.14 o                         
   7   7   5         11.23          5.17         4.50 o                         
   8   7   5         14.34         10.96         4.81 o                         
   9   7   5          8.06          2.76         7.41 o                         
  10   7   5         29.85         39.28         9.38 o                         
 -11   8   5         39.63         34.01         9.22 o                         
 -10   8   5         19.32         23.91         6.82 o                         
  -9   8   5         10.56         26.41         7.82 o                         
  -8   8   5         48.26         57.21         7.56 o                         
  -7   8   5          2.18         -3.28         6.16 o                         
  -6   8   5        177.95        179.68         8.86 o                         
  -5   8   5         18.34         17.06         2.55 o                         
  -4   8   5          1.07          1.51         2.49 o                         
  -3   8   5         44.45         45.19         4.30 o                         
  -2   8   5        191.24        187.41         6.11 o                         
  -1   8   5         70.90         73.18         4.46 o                         
   0   8   5        408.60        407.35         8.18 o                         
   1   8   5         52.05         45.59         3.84 o                         
   2   8   5        351.22        328.57         5.93 o                         
   3   8   5       1157.59       1122.17        13.93 o                         
   4   8   5        130.23        132.23         6.49 o                         
   5   8   5          4.98         13.48         4.37 o                         
   6   8   5         25.64         23.49         4.77 o                         
   7   8   5          0.84         -3.51         4.42 o                         
   8   8   5         12.90         13.20         6.58 o                         
   9   8   5         14.59          9.91         6.91 o                         
  10   8   5          9.69         22.79         8.90 o                         
 -11   9   5          4.52         11.91         8.61 o                         
 -10   9   5          4.88          9.94         7.15 o                         
  -9   9   5         10.25         21.39         8.85 o                         
  -8   9   5          7.99         14.16         6.96 o                         
  -7   9   5         35.14         39.66         6.50 o                         
  -6   9   5        152.78        132.57        10.35 o                         
  -5   9   5        273.98        247.50         8.24 o                         
  -4   9   5          2.52          1.41         3.24 o                         
  -3   9   5         14.78         17.67         3.40 o                         
  -2   9   5          4.97          9.15         3.62 o                         
  -1   9   5        209.07        203.12         6.85 o                         
   0   9   5        601.98        571.63        10.31 o                         
   1   9   5        652.05        630.31        10.68 o                         
   2   9   5        315.38        313.62         6.21 o                         
   3   9   5         18.83         12.31         3.73 o                         
   4   9   5          6.06         -0.27         3.73 o                         
   5   9   5         74.99         74.28         5.68 o                         
   6   9   5         41.74         29.89         5.16 o                         
   7   9   5         41.93         45.21         6.02 o                         
   8   9   5          9.84          9.85         6.63 o                         
   9   9   5          7.53         16.91         7.49 o                         
  10   9   5          5.09         -3.18         8.71 o                         
 -10  10   5         20.00         18.93         7.63 o                         
  -9  10   5        111.67        136.69        10.20 o                         
  -8  10   5         24.06         26.19         7.81 o                         
  -7  10   5          4.05         -5.18         5.46 o                         
  -6  10   5          6.70         10.06         5.58 o                         
  -5  10   5         20.73         16.54         3.72 o                         
  -4  10   5          3.44          2.45         3.45 o                         
  -3  10   5         55.30         52.30         4.10 o                         
  -2  10   5         56.60         59.33         5.04 o                         
  -1  10   5        141.36        150.95         6.56 o                         
   0  10   5         15.59         12.66         4.23 o                         
   1  10   5       1102.49       1043.31        14.60 o                         
   2  10   5       1061.64       1003.36        15.16 o                         
   3  10   5          5.45         -0.96         3.76 o                         
   4  10   5         89.78         84.82         5.12 o                         
   5  10   5         12.06         13.07         4.43 o                         
   6  10   5         83.61         85.13         6.03 o                         
   7  10   5          0.44          2.49         5.66 o                         
   8  10   5          1.70         12.29         7.14 o                         
   9  10   5          0.13         -1.93         7.45 o                         
 -10  11   5          2.95         -2.21         8.92 o                         
  -9  11   5         12.96         28.85         8.99 o                         
  -8  11   5         17.41         20.81         9.31 o                         
  -7  11   5         19.23         30.92         8.16 o                         
  -6  11   5        119.62        114.89        12.95 o                         
  -5  11   5         35.99         37.63         5.06 o                         
  -4  11   5         43.27         34.09         4.81 o                         
  -3  11   5          0.51          5.86         4.17 o                         
  -2  11   5         58.14         51.38         5.42 o                         
  -1  11   5         83.42         81.00         5.65 o                         
   0  11   5         43.89         43.94         4.89 o                         
   1  11   5         31.47         37.63         4.75 o                         
   2  11   5        460.87        474.77        11.00 o                         
   3  11   5         98.69        105.94         6.68 o                         
   4  11   5        350.65        327.95         9.95 o                         
   5  11   5          0.31         -4.70         4.70 o                         
   6  11   5         22.42         24.12         5.56 o                         
   7  11   5         14.88         13.57         8.04 o                         
   8  11   5         39.01         51.75        10.31 o                         
  -9  12   5         70.86        103.11        13.43 o                         
  -8  12   5          1.26         -1.07        11.81 o                         
  -7  12   5         24.44         26.34         8.32 o                         
  -6  12   5          3.91         12.61         7.22 o                         
  -5  12   5          2.02          3.32         6.79 o                         
  -4  12   5         49.94         45.14         5.72 o                         
  -3  12   5         20.65         18.92         5.04 o                         
  -2  12   5         32.89         24.96         6.48 o                         
  -1  12   5         18.07         14.50         4.67 o                         
   0  12   5        174.57        182.15         7.65 o                         
   1  12   5         49.57         51.18         5.36 o                         
   2  12   5         29.99         33.48         5.29 o                         
   3  12   5         11.59         14.10         4.99 o                         
   4  12   5         93.78         99.57         6.81 o                         
   5  12   5         20.66         24.43         5.61 o                         
   6  12   5          8.34         13.20         6.90 o                         
   7  12   5          0.95          7.50         8.67 o                         
   8  12   5         28.98         32.37         9.88 o                         
  -8  13   5         31.10         40.84        10.31 o                         
  -7  13   5         74.65         83.97        10.66 o                         
  -6  13   5          1.70         -6.42         7.22 o                         
  -5  13   5          3.96          0.51         7.03 o                         
  -4  13   5          9.26         15.65         5.34 o                         
  -3  13   5         34.91         38.40         6.03 o                         
  -2  13   5         22.81         26.44         5.71 o                         
  -1  13   5          7.27          6.65         4.85 o                         
   0  13   5        191.59        177.74         7.98 o                         
   1  13   5         99.18         99.33         6.69 o                         
   2  13   5          3.09          8.66         4.95 o                         
   3  13   5        102.83         96.48         6.89 o                         
   4  13   5         18.39         11.78         5.40 o                         
   5  13   5         49.48         59.37         6.97 o                         
   6  13   5         10.53          1.66         8.41 o                         
   7  13   5          3.63         10.37         9.36 o                         
  -7  14   5          5.95         16.06         9.32 o                         
  -6  14   5          3.85          5.72         8.33 o                         
  -5  14   5          0.33         -6.66         7.48 o                         
  -4  14   5         14.03         -1.49         7.32 o                         
  -3  14   5         48.74         53.95         6.87 o                         
  -2  14   5          0.81          4.89         5.41 o                         
  -1  14   5         61.76         76.40         7.24 o                         
   0  14   5          1.58         10.34         4.94 o                         
   1  14   5         10.26         15.60         5.57 o                         
   2  14   5         23.08         29.12         6.03 o                         
   3  14   5         48.99         60.05         6.55 o                         
   4  14   5          4.72          6.85         6.98 o                         
   5  14   5         37.23         65.29        10.28 o                         
   6  14   5          1.92          9.60         8.61 o                         
  -6  15   5          0.09          1.23        10.22 o                         
  -5  15   5          0.03          4.56         8.06 o                         
  -4  15   5         95.28        129.56        11.92 o                         
  -3  15   5          0.12         -8.00         8.00 o                         
  -2  15   5          3.42         -0.66         6.21 o                         
  -1  15   5         82.12         87.16         8.13 o                         
   0  15   5          3.12          8.77         5.48 o                         
   1  15   5          1.11          1.89         5.64 o                         
   2  15   5         85.36        103.93         8.06 o                         
   3  15   5          2.69         12.12         6.82 o                         
   4  15   5          0.25          6.55         6.45 o                         
  -4  16   5          0.27         -5.98        15.51 o                         
  -3  16   5          0.00         -3.24        12.55 o                         
  -2  16   5          2.14          3.36         9.50 o                         
  -1  16   5          2.32          9.67         8.30 o                         
   0  16   5         20.44         19.48         7.53 o                         
   1  16   5          3.23         -7.21         7.21 o                         
   2  16   5          3.83          7.11         6.94 o                         
 -12   0   6        108.79         91.34        39.33 o                         
 -10   0   6        580.12        489.62        51.38 o                         
  -8   0   6         64.50         64.38         4.50 o                         
  -6   0   6        125.29        116.02         4.87 o                         
  -4   0   6         97.41         79.99         3.99 o                         
  -2   0   6        144.02        148.97         3.89 o                         
   0   0   6       1412.30       1413.81        28.42 o                         
   2   0   6        387.56        386.22        21.08 o                         
   4   0   6       2153.98       2124.22        35.02 o                         
   6   0   6          6.38          3.99         7.21 o                         
   8   0   6         90.00         95.35        10.99 o                         
  10   0   6         25.96         34.82        11.89 o                         
 -13   1   6         14.38        -28.71        28.71 o                         
 -12   1   6         25.78         13.11        24.66 o                         
 -11   1   6         12.01         13.50        22.65 o                         
 -10   1   6          9.64         18.01         6.50 o                         
  -9   1   6          0.69         -0.64         3.59 o                         
  -8   1   6         63.04         56.15         3.21 o                         
  -7   1   6         69.35         83.01         3.34 o                         
  -6   1   6        361.66        375.52         6.33 o                         
  -5   1   6       1919.71       1907.16        17.66 o                         
  -4   1   6       4084.94       4618.34        43.19 o                         
  -3   1   6        422.53        418.36         5.94 o                         
  -2   1   6        101.34         97.17         2.58 o                         
  -1   1   6       1228.59       1161.62        11.64 o                         
   0   1   6        109.37        132.36         3.53 o                         
   1   1   6        980.93        943.08        12.49 o                         
   2   1   6        107.12        133.40         5.31 o                         
   3   1   6        832.44        869.74        14.00 o                         
   4   1   6         87.20         83.82         5.00 o                         
   5   1   6         27.06         28.26         4.46 o                         
   6   1   6          5.54          7.20         4.91 o                         
   7   1   6        759.79        765.97        16.30 o                         
   8   1   6         44.55         45.41         6.63 o                         
   9   1   6        127.18        145.87        11.54 o                         
  10   1   6         60.33         56.55        10.01 o                         
  11   1   6         13.52         -6.63         9.40 o                         
 -13   2   6          3.32        -21.41        31.13 o                         
 -12   2   6          8.28         10.58        24.82 o                         
 -11   2   6          4.86        -18.87        18.87 o                         
 -10   2   6        104.09         96.01        10.01 o                         
  -9   2   6         13.96         10.58         6.39 o                         
  -8   2   6         40.71         47.08         7.03 o                         
  -7   2   6         10.67          3.73         5.18 o                         
  -6   2   6       1000.97       1030.50        11.43 o                         
  -5   2   6        215.95        227.99         4.09 o                         
  -4   2   6          4.04          6.96         1.82 o                         
  -3   2   6        165.94        181.50         4.09 o                         
  -2   2   6          2.31         -1.25         1.25 o                         
  -1   2   6          0.28          0.41         1.55 o                         
   0   2   6        808.40        787.73         9.47 o                         
   1   2   6       9244.71       9767.62       108.36 o                         
   2   2   6        471.04        524.85         7.70 o                         
   3   2   6       2330.46       2187.66        28.25 o                         
   4   2   6        265.96        286.40         8.02 o                         
   5   2   6         41.15         41.99         4.45 o                         
   6   2   6        156.02        154.96         7.14 o                         
   7   2   6         15.07         18.70         5.53 o                         
   8   2   6         37.71         36.78         6.46 o                         
   9   2   6         39.01         23.75         7.21 o                         
  10   2   6         80.76         83.51         9.04 o                         
  11   2   6          6.77          4.93        10.09 o                         
 -13   3   6         32.19         17.21        18.06 o                         
 -12   3   6         15.02         -0.91        15.00 o                         
 -11   3   6         70.44         68.88        11.26 o                         
 -10   3   6          6.47         10.73        11.44 o                         
  -9   3   6         89.77         92.78         7.92 o                         
  -8   3   6        200.33        216.36        11.85 o                         
  -7   3   6         23.70         31.73         7.50 o                         
  -6   3   6        137.76        173.47         8.64 o                         
  -5   3   6        786.80        701.61         9.19 o                         
  -4   3   6         10.73         18.26         2.24 o                         
  -3   3   6         23.74         25.77         2.07 o                         
  -2   3   6        798.27        856.39         8.98 o                         
  -1   3   6       2390.70       2291.46        19.70 o                         
   0   3   6          0.22         -0.15         1.79 o                         
   1   3   6        372.74        425.94         6.47 o                         
   2   3   6       1355.37       1356.50        14.68 o                         
   3   3   6          9.11          4.77         3.20 o                         
   4   3   6         32.84         26.95         4.35 o                         
   5   3   6        718.84        645.04        13.23 o                         
   6   3   6         55.18         53.64         5.07 o                         
   7   3   6        124.27        129.25         6.85 o                         
   8   3   6         39.70         51.27         6.41 o                         
   9   3   6          0.00          2.70         6.05 o                         
  10   3   6        119.66        107.22         8.89 o                         
  11   3   6          1.63          3.35         9.74 o                         
 -13   4   6          1.61        -13.02        18.91 o                         
 -12   4   6        133.78        133.85        19.77 o                         
 -11   4   6          5.11          1.37         6.89 o                         
 -10   4   6         21.06         18.03         6.58 o                         
  -9   4   6         19.42         19.17         6.25 o                         
  -8   4   6        354.05        288.49        13.26 o                         
  -7   4   6         44.03         37.96        11.64 o                         
  -6   4   6        227.03        242.38        13.76 o                         
  -5   4   6         40.69         46.63         5.36 o                         
  -4   4   6        499.87        540.12         8.33 o                         
  -3   4   6        137.96        129.76         3.42 o                         
  -2   4   6        221.42        233.32         4.29 o                         
  -1   4   6       2266.31       2130.09        20.32 o                         
   0   4   6         91.58         76.72         2.42 o                         
   1   4   6        247.65        255.75         5.26 o                         
   2   4   6         93.15        136.98         5.24 o                         
   3   4   6        314.96        288.82        10.14 o                         
   4   4   6        714.00        657.36        12.83 o                         
   5   4   6         54.75         44.94         5.20 o                         
   6   4   6         57.80         46.41         5.83 o                         
   7   4   6         21.74         11.09         5.74 o                         
   8   4   6          6.97          5.00         6.13 o                         
   9   4   6         18.35         20.77         6.54 o                         
  10   4   6          0.09         13.62         9.00 o                         
  11   4   6          1.95         -1.79         9.78 o                         
 -12   5   6         15.09          4.32        13.91 o                         
 -11   5   6          1.28         -1.46         7.39 o                         
 -10   5   6        314.59        295.69        12.41 o                         
  -9   5   6        383.37        390.55        14.51 o                         
  -8   5   6         80.15         70.47         9.36 o                         
  -7   5   6         10.55          5.35         8.61 o                         
  -6   5   6          0.02          0.94         4.51 o                         
  -5   5   6        126.86        116.68         3.90 o                         
  -4   5   6        463.90        486.36         7.15 o                         
  -3   5   6        330.07        341.65         5.99 o                         
  -2   5   6        848.24        924.95         9.62 o                         
  -1   5   6          3.87          4.88         2.02 o                         
   0   5   6        264.03        288.14         4.59 o                         
   1   5   6        277.08        289.01         5.34 o                         
   2   5   6        117.96        102.00         4.42 o                         
   3   5   6        171.71        192.86         6.75 o                         
   4   5   6        305.69        342.61         9.96 o                         
   5   5   6        169.67        175.16         7.51 o                         
   6   5   6        417.80        380.05        11.32 o                         
   7   5   6         24.10         16.12         5.42 o                         
   8   5   6        186.01        181.74         9.79 o                         
   9   5   6         14.51          6.35         6.00 o                         
  10   5   6          5.70         22.88         8.75 o                         
  11   5   6          8.00         13.19         9.63 o                         
 -12   6   6        101.32        120.53        12.15 o                         
 -11   6   6          0.26         -6.35         6.35 o                         
 -10   6   6         65.49         70.66         7.39 o                         
  -9   6   6         44.58         50.49         7.00 o                         
  -8   6   6        404.59        418.56        12.92 o                         
  -7   6   6         25.84         16.04         5.82 o                         
  -6   6   6          5.18          4.59         4.87 o                         
  -5   6   6        685.82        694.75         8.81 o                         
  -4   6   6          0.18          0.68         1.91 o                         
  -3   6   6        393.26        389.99         6.28 o                         
  -2   6   6        329.04        327.08         4.83 o                         
  -1   6   6        534.02        561.34         8.10 o                         
   0   6   6       1205.21       1118.51        13.81 o                         
   1   6   6        590.02        545.17         7.50 o                         
   2   6   6       1246.23       1233.13        15.14 o                         
   3   6   6         69.01         67.01         6.15 o                         
   4   6   6         19.13         13.39         3.93 o                         
   5   6   6         18.29         20.32         4.55 o                         
   6   6   6         86.13         69.92         6.08 o                         
   7   6   6          7.77         10.52         5.52 o                         
   8   6   6          0.01          3.77         5.48 o                         
   9   6   6          0.55          5.83         7.13 o                         
  10   6   6         41.17         43.97         9.23 o                         
 -12   7   6         11.40         15.64         8.84 o                         
 -11   7   6         57.11         91.06         8.65 o                         
 -10   7   6         42.62         46.81         7.12 o                         
  -9   7   6         48.35         47.81         8.04 o                         
  -8   7   6          2.01          0.12         5.34 o                         
  -7   7   6        613.23        634.12        15.92 o                         
  -6   7   6        317.03        305.69         9.59 o                         
  -5   7   6          0.45         -0.91         2.45 o                         
  -4   7   6          0.00         -0.48         2.21 o                         
  -3   7   6          2.55          3.96         2.45 o                         
  -2   7   6         20.03         22.03         3.27 o                         
  -1   7   6        143.33        150.01         5.29 o                         
   0   7   6        591.99        544.75         9.08 o                         
   1   7   6        221.17        204.54         3.88 o                         
   2   7   6        124.56        137.75         5.15 o                         
   3   7   6         31.72         31.65         4.04 o                         
   4   7   6         61.59         48.17         4.81 o                         
   5   7   6          0.04         -0.78         3.89 o                         
   6   7   6         52.93         53.93         5.39 o                         
   7   7   6          1.98          4.65         4.58 o                         
   8   7   6          9.97         11.82         5.31 o                         
   9   7   6         17.41         14.15         9.09 o                         
  10   7   6          0.57         13.73         8.63 o                         
 -11   8   6         11.42         15.33         7.47 o                         
 -10   8   6         24.55         20.66        10.12 o                         
  -9   8   6          0.15         -5.01         6.16 o                         
  -8   8   6         26.70         31.69         7.15 o                         
  -7   8   6         64.29         72.81        11.77 o                         
  -6   8   6        450.25        434.09        11.37 o                         
  -5   8   6          8.02         11.30         3.16 o                         
  -4   8   6         15.72          9.51         3.08 o                         
  -3   8   6         37.55         44.00         3.36 o                         
  -2   8   6         70.77         80.08         4.70 o                         
  -1   8   6        483.77        458.74         8.84 o                         
   0   8   6        583.14        570.57         9.79 o                         
   1   8   6         33.66         32.93         3.83 o                         
   2   8   6        296.21        270.59         7.81 o                         
   3   8   6        182.21        171.91         7.53 o                         
   4   8   6        115.24        102.01         6.00 o                         
   5   8   6          0.00          3.78         4.25 o                         
   6   8   6         26.71         28.91         5.10 o                         
   7   8   6         12.13         11.96         4.85 o                         
   8   8   6          2.66          6.55         7.85 o                         
   9   8   6          1.85          2.57         9.38 o                         
  10   8   6          0.74          3.37         8.66 o                         
 -11   9   6          7.42         10.10         7.77 o                         
 -10   9   6          0.49         11.89         6.63 o                         
  -9   9   6         42.24         58.37         8.16 o                         
  -8   9   6          1.19         -5.43         9.80 o                         
  -7   9   6        175.37        194.47         9.84 o                         
  -6   9   6         78.45         85.08         8.08 o                         
  -5   9   6        149.17        149.33         5.81 o                         
  -4   9   6         14.85         14.79         3.41 o                         
  -3   9   6          0.26         -2.62         2.62 o                         
  -2   9   6          2.57          5.66         3.69 o                         
  -1   9   6          7.49          3.01         3.67 o                         
   0   9   6          4.69          0.23         3.67 o                         
   1   9   6        113.65        105.19         5.57 o                         
   2   9   6        276.85        254.54         8.53 o                         
   3   9   6        293.74        259.10         9.55 o                         
   4   9   6          7.92          9.32         4.18 o                         
   5   9   6         43.33         43.67         7.21 o                         
   6   9   6         38.73         26.17         5.14 o                         
   7   9   6          3.47         11.39         5.63 o                         
   8   9   6         14.45         23.49         7.10 o                         
   9   9   6         15.67          0.25        11.01 o                         
 -10  10   6          0.51         -4.45         7.47 o                         
  -9  10   6         46.17         38.70         8.36 o                         
  -8  10   6        138.37        152.11        10.88 o                         
  -7  10   6        263.17        270.48        11.56 o                         
  -6  10   6        112.88        110.68         7.99 o                         
  -5  10   6        136.79        145.73         5.77 o                         
  -4  10   6         88.85         87.06         5.96 o                         
  -3  10   6         28.10         19.26         4.44 o                         
  -2  10   6        227.71        225.01         7.66 o                         
  -1  10   6          0.95         -0.82         3.96 o                         
   0  10   6          0.86         -2.73         3.88 o                         
   1  10   6        532.79        491.67        10.30 o                         
   2  10   6        132.21        131.19         6.57 o                         
   3  10   6        463.30        468.35         9.15 o                         
   4  10   6         11.45         10.08         4.15 o                         
   5  10   6          1.40         -0.48         4.23 o                         
   6  10   6         27.76         24.04         4.96 o                         
   7  10   6          1.83         -2.98         5.07 o                         
   8  10   6          1.07          5.52         8.22 o                         
   9  10   6         22.74         36.55        10.35 o                         
 -10  11   6          1.46          8.84        10.41 o                         
  -9  11   6          8.25        -10.92        12.86 o                         
  -8  11   6         18.73          3.74        11.72 o                         
  -7  11   6        109.59        110.85        10.23 o                         
  -6  11   6          0.16          3.96         6.70 o                         
  -5  11   6        131.39        130.68         7.00 o                         
  -4  11   6          3.36          0.56         4.05 o                         
  -3  11   6        122.45        118.42         7.73 o                         
  -2  11   6        115.64        111.32         6.19 o                         
  -1  11   6         30.80         33.27         4.76 o                         
   0  11   6        349.24        322.19        11.00 o                         
   1  11   6         92.76         91.19         5.85 o                         
   2  11   6         92.25         92.14         6.22 o                         
   3  11   6          6.55         15.22         4.81 o                         
   4  11   6         69.68         66.15         6.48 o                         
   5  11   6         14.22          7.83         5.26 o                         
   6  11   6          1.55         10.33         5.32 o                         
   7  11   6          4.75          0.85         7.88 o                         
   8  11   6          0.40          8.04         9.28 o                         
  -9  12   6         20.13         25.08        10.45 o                         
  -8  12   6         23.27         36.57         9.01 o                         
  -7  12   6         13.97         -1.30         6.97 o                         
  -6  12   6          0.23         -1.77         6.59 o                         
  -5  12   6          2.99         -0.40         6.64 o                         
  -4  12   6         89.84         76.36         6.22 o                         
  -3  12   6          2.35          7.15         4.84 o                         
  -2  12   6         12.16          5.82         4.71 o                         
  -1  12   6         73.28         73.07         5.86 o                         
   0  12   6         75.02         72.98         5.86 o                         
   1  12   6        192.38        179.15         7.68 o                         
   2  12   6         38.20         50.44         5.80 o                         
   3  12   6         30.80         23.53         5.80 o                         
   4  12   6         55.73         51.35         6.09 o                         
   5  12   6          0.80          0.38         5.44 o                         
   6  12   6          0.65         -1.54         6.75 o                         
   7  12   6          3.62          7.48         8.35 o                         
  -8  13   6          2.63          4.75         8.78 o                         
  -7  13   6          0.03          2.92         7.75 o                         
  -6  13   6         12.17         11.23         8.77 o                         
  -5  13   6          3.02         -4.13         6.44 o                         
  -4  13   6          0.27          8.70         5.09 o                         
  -3  13   6         23.10         15.36         5.69 o                         
  -2  13   6         14.41         12.68         5.13 o                         
  -1  13   6         99.22        113.78         6.97 o                         
   0  13   6         10.78         14.70         4.83 o                         
   1  13   6          9.77         15.67         4.92 o                         
   2  13   6         15.08          4.16         5.07 o                         
   3  13   6          2.02          6.75         5.28 o                         
   4  13   6        117.55        145.18         8.17 o                         
   5  13   6          1.10         10.34         6.44 o                         
   6  13   6          4.96          1.49         8.98 o                         
  -7  14   6          5.12          4.52         8.63 o                         
  -6  14   6         59.25         46.93         9.96 o                         
  -5  14   6         14.21         21.71         8.46 o                         
  -4  14   6          2.69         -0.25         7.30 o                         
  -3  14   6          0.02          5.11         5.63 o                         
  -2  14   6          4.78         10.16         5.40 o                         
  -1  14   6          0.04         -2.44         4.77 o                         
   0  14   6          0.12         10.75         5.19 o                         
   1  14   6          0.96          5.65         5.55 o                         
   2  14   6          1.62         -0.71         5.17 o                         
   3  14   6         75.45         92.66         7.31 o                         
   4  14   6         18.42         10.51         5.97 o                         
   5  14   6         10.30         20.84         8.65 o                         
  -5  15   6         17.45         22.31        10.20 o                         
  -4  15   6          7.21          1.37         8.41 o                         
  -3  15   6          8.43          3.44         6.10 o                         
  -2  15   6         24.53         29.02         6.81 o                         
  -1  15   6          1.96          9.02         6.05 o                         
   0  15   6          0.68         -0.44         5.75 o                         
   1  15   6         32.82         27.98         9.31 o                         
   2  15   6          0.14          8.74         5.89 o                         
   3  15   6         47.22         55.48         7.39 o                         
   4  15   6         18.52         28.07         6.69 o                         
  -3  16   6          1.20          1.06         9.73 o                         
  -2  16   6          0.03          9.51         7.55 o                         
  -1  16   6          0.76         -2.64         6.81 o                         
   0  16   6          2.92         -6.54         6.54 o                         
   1  16   6         28.00         25.26         7.65 o                         
 -13   0   7          0.96        -36.16        36.16 o                         
 -11   0   7         12.31          7.61        29.81 o                         
  -9   0   7        546.16        471.94        14.34 o                         
  -7   0   7       1370.17       1348.39        23.99 o                         
  -5   0   7         15.88         14.63         3.56 o                         
  -3   0   7       1248.08       1280.65        23.25 o                         
  -1   0   7         42.41         33.30         2.55 o                         
   1   0   7       1290.51       1369.20        55.29 o                         
   3   0   7        784.23        681.33        17.51 o                         
   5   0   7        670.54        682.83        19.62 o                         
   7   0   7       1067.98       1041.39        29.01 o                         
   9   0   7          0.86          6.63        13.84 o                         
  11   0   7          0.89          9.97        12.18 o                         
 -13   1   7          0.26        -26.01        26.01 o                         
 -12   1   7         20.01        -14.55        42.18 o                         
 -11   1   7          6.06          1.90        20.23 o                         
 -10   1   7         13.77         32.96        10.61 o                         
  -9   1   7         33.99         24.61         3.93 o                         
  -8   1   7         76.34         72.62         3.87 o                         
  -7   1   7        131.73        154.03         5.93 o                         
  -6   1   7        227.07        234.40         4.44 o                         
  -5   1   7        448.19        483.31         7.19 o                         
  -4   1   7         49.66         58.04         3.90 o                         
  -3   1   7        400.02        447.17         6.76 o                         
  -2   1   7        563.07        537.80         6.32 o                         
  -1   1   7       2354.99       2364.72        26.03 o                         
   0   1   7        347.88        413.08         6.99 o                         
   1   1   7        153.56        170.84         5.46 o                         
   2   1   7       2817.71       2688.29        36.47 o                         
   3   1   7        380.20        394.43         9.16 o                         
   4   1   7          1.33          2.46         4.11 o                         
   5   1   7        296.06        286.65         8.51 o                         
   6   1   7        160.51        157.04         8.32 o                         
   7   1   7         58.24         63.83         6.72 o                         
   8   1   7        175.29        196.77        10.11 o                         
   9   1   7         16.44         20.59         7.09 o                         
  10   1   7          0.19          4.22         7.59 o                         
  11   1   7          9.54         15.50        10.71 o                         
 -13   2   7          0.00        -26.18        26.18 o                         
 -12   2   7          0.98        -21.18        21.18 o                         
 -11   2   7          0.82        -20.77        20.77 o                         
 -10   2   7          4.26          1.87         6.29 o                         
  -9   2   7        584.47        488.43        13.34 o                         
  -8   2   7         31.56         29.49         6.71 o                         
  -7   2   7         43.54         47.85         2.93 o                         
  -6   2   7        530.60        533.81         7.38 o                         
  -5   2   7        959.40        952.27        12.58 o                         
  -4   2   7        730.27        787.30        12.11 o                         
  -3   2   7         89.27         91.76         3.19 o                         
  -2   2   7         21.59         12.51         1.93 o                         
  -1   2   7        762.34        797.48        12.70 o                         
   0   2   7       1537.46       1518.70        16.57 o                         
   1   2   7        327.78        340.46         7.08 o                         
   2   2   7          0.55          8.67         2.72 o                         
   3   2   7         15.53         18.26         3.89 o                         
   4   2   7         12.40          6.49         3.95 o                         
   5   2   7        243.83        265.81         9.02 o                         
   6   2   7         27.29         33.46         5.11 o                         
   7   2   7        405.11        405.66        12.86 o                         
   8   2   7          2.70          2.63         6.22 o                         
   9   2   7         16.87         13.66         7.01 o                         
  10   2   7          2.10         -5.66         6.72 o                         
  11   2   7          0.62         -3.41        10.78 o                         
 -13   3   7          5.85        -18.33        26.93 o                         
 -12   3   7          5.77        -21.24        21.24 o                         
 -11   3   7         23.61         23.96        11.68 o                         
 -10   3   7         76.56         58.92         7.62 o                         
  -9   3   7         47.60         55.20        13.01 o                         
  -8   3   7        139.57        140.50        10.08 o                         
  -7   3   7          5.56         -3.46         5.43 o                         
  -6   3   7       1816.81       1715.85        39.83 o                         
  -5   3   7        757.86        738.56         9.44 o                         
  -4   3   7       3129.16       3306.22        34.29 o                         
  -3   3   7        899.45        916.47        11.36 o                         
  -2   3   7         32.71         42.36         2.06 o                         
  -1   3   7       1352.31       1453.19        14.48 o                         
   0   3   7       3032.84       3371.49        34.20 o                         
   1   3   7       1822.33       1856.60        23.27 o                         
   2   3   7       1986.91       1860.80        23.99 o                         
   3   3   7        228.88        209.78         5.60 o                         
   4   3   7        780.11        781.01        13.30 o                         
   5   3   7          0.14          3.33         4.33 o                         
   6   3   7          5.80          7.01         5.12 o                         
   7   3   7        191.97        181.89        10.00 o                         
   8   3   7        198.86        177.11         9.38 o                         
   9   3   7         87.48         75.71         7.77 o                         
  10   3   7         14.48         23.68         6.81 o                         
  11   3   7          2.29         -0.11         9.96 o                         
 -13   4   7          0.04          2.13        16.69 o                         
 -12   4   7          0.39        -14.24        14.24 o                         
 -11   4   7          8.47         16.73         8.08 o                         
 -10   4   7         60.87         65.51         8.15 o                         
  -9   4   7          5.79         17.65         7.33 o                         
  -8   4   7         43.67         43.10         7.92 o                         
  -7   4   7        103.42        104.36         8.49 o                         
  -6   4   7        324.87        304.66        11.56 o                         
  -5   4   7          6.80         10.03         1.99 o                         
  -4   4   7          6.76          8.30         2.00 o                         
  -3   4   7        441.01        469.83         6.30 o                         
  -2   4   7       1259.35       1405.39        16.18 o                         
  -1   4   7        493.94        468.36         6.94 o                         
   0   4   7        488.21        497.63         7.46 o                         
   1   4   7       2908.70       3013.68        33.54 o                         
   2   4   7          7.98          7.49         3.25 o                         
   3   4   7        736.27        733.65        15.37 o                         
   4   4   7          2.46          4.18         4.22 o                         
   5   4   7          0.60          4.89         4.62 o                         
   6   4   7          2.22          4.31         4.82 o                         
   7   4   7         21.36         13.21         5.26 o                         
   8   4   7         36.05         44.75         7.27 o                         
   9   4   7         85.21         95.95        10.89 o                         
  10   4   7        141.52        152.64        14.17 o                         
  11   4   7          7.32          2.50        14.59 o                         
 -12   5   7          0.00        -10.30        23.21 o                         
 -11   5   7         44.32         44.75         7.44 o                         
 -10   5   7         51.40         39.33         8.51 o                         
  -9   5   7         18.28         22.58        10.44 o                         
  -8   5   7         42.21         47.65         9.63 o                         
  -7   5   7       1961.37       1894.65        30.85 o                         
  -6   5   7        795.40        764.76        14.80 o                         
  -5   5   7         11.61         19.25         2.17 o                         
  -4   5   7        741.64        707.14         9.47 o                         
  -3   5   7         45.57         76.80         3.52 o                         
  -2   5   7         49.89         62.51         3.53 o                         
  -1   5   7        372.95        400.83         7.03 o                         
   0   5   7        272.84        307.30         7.26 o                         
   1   5   7         69.53         94.60         5.00 o                         
   2   5   7        242.60        284.58         7.32 o                         
   3   5   7        146.67        135.40         6.59 o                         
   4   5   7         81.07         96.95         6.39 o                         
   5   5   7         90.20         76.25         6.40 o                         
   6   5   7        112.73         78.71         6.77 o                         
   7   5   7          4.54          6.57         5.49 o                         
   8   5   7          9.23         15.07         5.78 o                         
   9   5   7         15.60         10.66         6.27 o                         
  10   5   7          8.24         16.42         8.46 o                         
 -12   6   7         35.02         39.72        10.29 o                         
 -11   6   7        103.44        130.36         9.02 o                         
 -10   6   7         12.02         14.24         5.72 o                         
  -9   6   7        207.97        195.02        10.03 o                         
  -8   6   7        219.65        228.79        11.82 o                         
  -7   6   7        900.97        871.69        19.13 o                         
  -6   6   7          1.22          0.21         4.58 o                         
  -5   6   7          9.75          9.28         2.46 o                         
  -4   6   7          0.80          1.07         2.40 o                         
  -3   6   7        203.74        221.50         7.31 o                         
  -2   6   7        188.28        210.46         4.40 o                         
  -1   6   7       1381.52       1432.13        16.41 o                         
   0   6   7          5.30          6.26         2.64 o                         
   1   6   7        582.66        594.67         8.74 o                         
   2   6   7        300.56        333.33         7.66 o                         
   3   6   7          6.84          2.71         3.51 o                         
   4   6   7          1.28         -3.70         3.70 o                         
   5   6   7        393.63        347.14        11.12 o                         
   6   6   7          5.03         -2.29         4.91 o                         
   7   6   7         19.30         20.24         5.99 o                         
   8   6   7         36.94         20.27         6.40 o                         
   9   6   7         25.14         33.67         9.32 o                         
  10   6   7         26.11         34.54         9.35 o                         
 -12   7   7         17.09          7.62         7.96 o                         
 -11   7   7          2.74         11.52         6.55 o                         
 -10   7   7         90.89         99.99         8.23 o                         
  -9   7   7         17.10         25.93         6.49 o                         
  -8   7   7         14.18         16.89         6.03 o                         
  -7   7   7        184.18        200.86         9.21 o                         
  -6   7   7         24.22         31.01         5.02 o                         
  -5   7   7          4.34         -0.63         2.28 o                         
  -4   7   7        159.70        163.65         4.57 o                         
  -3   7   7         14.78         13.87         2.92 o                         
  -2   7   7          0.05         -2.79         2.79 o                         
  -1   7   7         58.19         67.22         4.23 o                         
   0   7   7       1995.44       1918.80        22.90 o                         
   1   7   7        301.37        262.71         7.28 o                         
   2   7   7        472.44        444.31         9.05 o                         
   3   7   7         38.22         39.57         4.43 o                         
   4   7   7         44.09         47.80         5.04 o                         
   5   7   7          2.65          9.11         4.16 o                         
   6   7   7        105.67         84.84         6.09 o                         
   7   7   7        154.13        152.35         8.69 o                         
   8   7   7         19.05         15.76         5.68 o                         
   9   7   7          1.35         -7.38         7.38 o                         
  10   7   7         10.54          2.06        10.89 o                         
 -11   8   7          8.47         13.93         7.25 o                         
 -10   8   7         10.68         14.14         6.56 o                         
  -9   8   7          4.71          7.42         6.62 o                         
  -8   8   7         43.03         38.97         7.30 o                         
  -7   8   7         12.17         22.46         6.11 o                         
  -6   8   7         33.80         34.33         5.25 o                         
  -5   8   7        193.79        182.47         6.47 o                         
  -4   8   7         74.95         68.55         6.00 o                         
  -3   8   7          0.45         -1.10         2.14 o                         
  -2   8   7        144.56        134.89         6.52 o                         
  -1   8   7        188.94        188.28         6.39 o                         
   0   8   7        442.82        405.96         8.49 o                         
   1   8   7        573.48        546.01        11.04 o                         
   2   8   7        160.96        165.38         5.83 o                         
   3   8   7          2.91          4.02         3.75 o                         
   4   8   7         34.84         31.13         4.68 o                         
   5   8   7          0.97         -0.15         4.68 o                         
   6   8   7          0.01         -3.21         4.50 o                         
   7   8   7          0.81          1.11         4.81 o                         
   8   8   7         24.23         19.38         6.52 o                         
   9   8   7         22.09         54.89         9.67 o                         
 -11   9   7         42.13         55.66        14.70 o                         
 -10   9   7          2.46          1.97         9.99 o                         
  -9   9   7          3.57         -3.12         6.26 o                         
  -8   9   7          1.66         -1.48         6.41 o                         
  -7   9   7          1.05          8.63         5.32 o                         
  -6   9   7        433.54        429.98        11.69 o                         
  -5   9   7         64.24         61.65         5.09 o                         
  -4   9   7         42.51         46.37         3.92 o                         
  -3   9   7          0.44          2.01         3.82 o                         
  -2   9   7         14.48          7.45         3.90 o                         
  -1   9   7        265.05        264.26        10.53 o                         
   0   9   7        755.00        693.67        11.62 o                         
   1   9   7        554.91        542.46        10.40 o                         
   2   9   7       1884.40       1829.40        21.89 o                         
   3   9   7         49.35         53.92         5.02 o                         
   4   9   7         27.20         35.01         5.06 o                         
   5   9   7         27.49         18.20         4.78 o                         
   6   9   7         48.77         55.83         6.00 o                         
   7   9   7          3.33          3.14         4.91 o                         
   8   9   7          0.34         -3.91         9.59 o                         
   9   9   7         55.11         57.31        12.45 o                         
 -10  10   7          0.56         10.80        15.65 o                         
  -9  10   7         34.19         40.53         9.79 o                         
  -8  10   7         29.86         25.02         8.34 o                         
  -7  10   7         36.60         32.79         6.73 o                         
  -6  10   7          3.22         -2.60         5.02 o                         
  -5  10   7          0.08          6.23         4.37 o                         
  -4  10   7         35.02         23.11         5.21 o                         
  -3  10   7         80.09         90.95         5.79 o                         
  -2  10   7        137.09        129.76         6.26 o                         
  -1  10   7         70.87         74.60         5.43 o                         
   0  10   7         10.06         15.06         4.21 o                         
   1  10   7         14.77         12.58         4.22 o                         
   2  10   7        230.99        239.60         8.40 o                         
   3  10   7        379.06        358.79        10.22 o                         
   4  10   7          5.62          3.49         4.97 o                         
   5  10   7          6.61         -1.09         5.32 o                         
   6  10   7         22.27         21.35         6.35 o                         
   7  10   7         30.99         29.75         7.32 o                         
   8  10   7         12.33         26.03         8.92 o                         
 -10  11   7          3.25          4.56         8.37 o                         
  -9  11   7         65.54         60.31        12.16 o                         
  -8  11   7         35.50         44.05         8.45 o                         
  -7  11   7         11.43         -1.16         6.82 o                         
  -6  11   7         20.86         17.18         7.30 o                         
  -5  11   7        278.90        264.89        11.99 o                         
  -4  11   7          5.71          8.60         4.36 o                         
  -3  11   7          2.35         -4.60         4.60 o                         
  -2  11   7         23.36         16.48         4.78 o                         
  -1  11   7         10.88          5.90         4.22 o                         
   0  11   7        289.44        289.78         8.90 o                         
   1  11   7         53.91         47.01         5.17 o                         
   2  11   7          4.72          8.63         4.76 o                         
   3  11   7          0.74          2.71         4.54 o                         
   4  11   7        105.55        102.60         7.36 o                         
   5  11   7          1.27          1.10         5.42 o                         
   6  11   7          0.12          3.54         5.30 o                         
   7  11   7          6.60         13.99         8.51 o                         
   8  11   7         23.44         49.25        10.65 o                         
  -9  12   7          7.48          3.36         9.31 o                         
  -8  12   7        179.96        175.32        12.86 o                         
  -7  12   7         22.77         13.37         7.99 o                         
  -6  12   7         30.12         19.85         7.72 o                         
  -5  12   7         27.53          3.15         9.93 o                         
  -4  12   7         68.17         53.72         5.71 o                         
  -3  12   7          0.00         -4.35         4.35 o                         
  -2  12   7         11.53          5.37         4.52 o                         
  -1  12   7        140.59        148.83         7.25 o                         
   0  12   7         32.58         31.43         5.12 o                         
   1  12   7         11.71         13.95         5.71 o                         
   2  12   7          0.05         -1.72         4.79 o                         
   3  12   7        252.78        246.12         9.49 o                         
   4  12   7         72.49         87.76         7.59 o                         
   5  12   7         28.57         31.90         6.47 o                         
   6  12   7          2.42         -4.09         5.78 o                         
   7  12   7          0.79          2.72         8.54 o                         
  -8  13   7          0.04         12.91         9.11 o                         
  -7  13   7          1.45         -4.24         7.91 o                         
  -6  13   7          0.03          1.82         7.43 o                         
  -5  13   7          0.04         -2.97         6.63 o                         
  -4  13   7          0.16          0.59         4.77 o                         
  -3  13   7         18.22         24.38         5.34 o                         
  -2  13   7         69.23         75.41         6.81 o                         
  -1  13   7         15.74         15.29         5.01 o                         
   0  13   7          0.05          2.78         4.64 o                         
   1  13   7         97.51         95.48         7.25 o                         
   2  13   7          0.62          2.94         5.23 o                         
   3  13   7          0.43         -2.31         5.21 o                         
   4  13   7         34.15         41.80         7.01 o                         
   5  13   7          7.72          7.10         6.15 o                         
   6  13   7          0.93          9.71         9.26 o                         
  -7  14   7          5.19          4.86         8.29 o                         
  -6  14   7          0.33         -2.97         8.10 o                         
  -5  14   7          6.10         10.40         7.95 o                         
  -4  14   7         13.87         11.84         9.54 o                         
  -3  14   7         62.50         67.62         6.87 o                         
  -2  14   7          2.01         14.57         5.53 o                         
  -1  14   7          0.88          2.29         5.14 o                         
   0  14   7         46.15         49.89         6.50 o                         
   1  14   7          4.35         -2.81         5.18 o                         
   2  14   7         57.84         81.09        10.42 o                         
   3  14   7         22.25         20.00         6.12 o                         
   4  14   7          0.13          4.56         7.80 o                         
   5  14   7          0.43          4.60         7.45 o                         
  -5  15   7          6.70         23.05         9.48 o                         
  -4  15   7          0.00          6.37         9.00 o                         
  -3  15   7          2.44          5.88         8.32 o                         
  -2  15   7          0.14          7.40         6.03 o                         
  -1  15   7          0.55          0.21         6.04 o                         
   0  15   7          8.98          8.73         5.88 o                         
   1  15   7         10.51          8.20         8.30 o                         
   2  15   7         57.09         73.53         7.80 o                         
   3  15   7          9.68          5.79         6.42 o                         
  -2  16   7          5.44          5.17         8.54 o                         
  -1  16   7          4.75          1.86         8.92 o                         
   0  16   7          0.27          0.78         6.75 o                         
 -12   0   8          0.95        -21.57        31.08 o                         
 -10   0   8        116.41         65.33        31.72 o                         
  -8   0   8         10.56         10.81         8.38 o                         
  -6   0   8        614.35        584.84        14.28 o                         
  -4   0   8        856.95        922.47        18.14 o                         
  -2   0   8       1304.07       1228.88        18.99 o                         
   0   0   8       2468.16       2630.00        44.48 o                         
   2   0   8         10.81         17.50         5.31 o                         
   4   0   8          2.18          2.83         7.13 o                         
   6   0   8         39.13         35.62         8.94 o                         
   8   0   8          0.86          1.29         8.36 o                         
  10   0   8         16.62         42.52        22.52 o                         
 -13   1   8          4.83        -28.54        28.54 o                         
 -12   1   8          9.34        -19.62        32.98 o                         
 -11   1   8          6.22        -10.98        21.85 o                         
 -10   1   8        113.06        128.03        13.71 o                         
  -9   1   8         14.87          4.56         5.95 o                         
  -8   1   8         60.85         64.53         4.01 o                         
  -7   1   8         11.08          7.50         2.20 o                         
  -6   1   8          0.02          3.12         2.28 o                         
  -5   1   8        134.40        124.51         6.30 o                         
  -4   1   8        394.80        387.03         7.52 o                         
  -3   1   8        235.93        227.99         4.65 o                         
  -2   1   8       2359.83       2414.67        26.95 o                         
  -1   1   8       1901.94       1862.90        20.90 o                         
   0   1   8        284.78        284.37         5.63 o                         
   1   1   8         25.71         13.13         3.10 o                         
   2   1   8        618.87        638.41        14.95 o                         
   3   1   8        227.43        254.41         8.57 o                         
   4   1   8         30.29         32.54         5.16 o                         
   5   1   8         22.99         20.65         5.78 o                         
   6   1   8        488.82        485.47        12.69 o                         
   7   1   8        139.98        143.38        11.06 o                         
   8   1   8         24.07         29.85         7.14 o                         
   9   1   8          5.69         10.98         7.08 o                         
  10   1   8         30.38         33.45         8.83 o                         
  11   1   8          1.24         -1.62        10.82 o                         
 -13   2   8          3.98        -18.47        26.91 o                         
 -12   2   8          7.38         -9.95        22.55 o                         
 -11   2   8         48.49         49.82        23.12 o                         
 -10   2   8          0.03         -1.55         4.92 o                         
  -9   2   8         11.05          9.63         5.71 o                         
  -8   2   8        106.86         98.34         4.31 o                         
  -7   2   8          5.43          6.99         2.94 o                         
  -6   2   8         52.87         48.35         2.78 o                         
  -5   2   8         32.31         29.27         4.19 o                         
  -4   2   8        298.83        293.08         6.95 o                         
  -3   2   8        304.21        286.14         4.76 o                         
  -2   2   8         41.19         40.69         3.06 o                         
  -1   2   8        100.80        110.40         3.85 o                         
   0   2   8        624.71        693.43         9.08 o                         
   1   2   8         88.87        131.87         5.77 o                         
   2   2   8       2330.43       2359.09        27.88 o                         
   3   2   8       2966.56       2887.31        34.67 o                         
   4   2   8         30.04         33.03         4.98 o                         
   5   2   8          8.43          0.50         4.68 o                         
   6   2   8         36.28         28.56         6.56 o                         
   7   2   8        351.95        328.86        13.35 o                         
   8   2   8          4.06          3.65         6.47 o                         
   9   2   8         10.91         16.09         8.10 o                         
  10   2   8          6.59          4.46         6.60 o                         
  11   2   8          6.13          4.42        11.52 o                         
 -13   3   8         96.86         87.92        46.94 o                         
 -12   3   8         12.09         -4.41        23.30 o                         
 -11   3   8          0.22        -18.73        18.73 o                         
 -10   3   8         16.88         14.25         6.88 o                         
  -9   3   8        197.86        202.24        11.75 o                         
  -8   3   8         70.35         70.06         8.56 o                         
  -7   3   8       1387.45       1366.76        26.51 o                         
  -6   3   8        933.12        913.55        10.42 o                         
  -5   3   8        585.26        558.05         8.46 o                         
  -4   3   8         24.42         22.25         2.56 o                         
  -3   3   8         51.72         50.40         2.78 o                         
  -2   3   8        228.21        229.75         6.24 o                         
  -1   3   8        119.56        137.32         3.72 o                         
   0   3   8        947.95       1081.74        15.84 o                         
   1   3   8         26.39         34.40         2.88 o                         
   2   3   8         41.35         62.71         4.13 o                         
   3   3   8         60.62         63.46         4.32 o                         
   4   3   8         95.45         86.37         4.57 o                         
   5   3   8        197.37        208.15         6.40 o                         
   6   3   8         24.61         12.15         5.21 o                         
   7   3   8        270.36        260.35        11.21 o                         
   8   3   8         92.51         75.94         7.40 o                         
   9   3   8        111.93        106.59         9.26 o                         
  10   3   8          3.12          4.92         7.56 o                         
 -12   4   8          0.52        -22.83        22.83 o                         
 -11   4   8         17.91         21.78         6.72 o                         
 -10   4   8         29.67         33.51         8.31 o                         
  -9   4   8        149.80        132.87        10.97 o                         
  -8   4   8        221.81        243.87        13.33 o                         
  -7   4   8       1368.53       1281.68        26.54 o                         
  -6   4   8         48.69         33.69         6.91 o                         
  -5   4   8        202.37        211.20         5.38 o                         
  -4   4   8          7.92         14.54         2.25 o                         
  -3   4   8         86.66        118.16         3.95 o                         
  -2   4   8        336.97        354.75         6.31 o                         
  -1   4   8        112.43        118.22         2.99 o                         
   0   4   8        936.41       1022.69        11.95 o                         
   1   4   8        852.29        832.81        11.90 o                         
   2   4   8        268.50        283.21         6.04 o                         
   3   4   8        513.25        533.14        11.57 o                         
   4   4   8         94.29         96.12         6.41 o                         
   5   4   8        355.53        324.55        10.55 o                         
   6   4   8        501.16        481.60        13.57 o                         
   7   4   8        103.30         91.39         7.50 o                         
   8   4   8         41.69         39.23         6.55 o                         
   9   4   8         37.52         21.66         6.51 o                         
  10   4   8         15.63         20.17         8.36 o                         
 -12   5   8        148.88        202.23        42.58 o                         
 -11   5   8         12.80         20.93         6.93 o                         
 -10   5   8          0.92         -5.61        10.53 o                         
  -9   5   8          9.45          6.36         7.17 o                         
  -8   5   8         55.40         53.42         9.26 o                         
  -7   5   8          0.53          0.99         4.99 o                         
  -6   5   8         28.62         26.86         5.02 o                         
  -5   5   8         15.75         18.04         2.40 o                         
  -4   5   8        369.68        351.51         7.02 o                         
  -3   5   8        128.40        118.81         4.92 o                         
  -2   5   8        346.21        389.97         6.22 o                         
  -1   5   8          0.86          6.19         2.45 o                         
   0   5   8        595.82        625.88         8.46 o                         
   1   5   8         12.87          6.52         2.98 o                         
   2   5   8         59.65         62.37         6.68 o                         
   3   5   8          0.02         -2.18         6.05 o                         
   4   5   8         35.57         27.27         5.10 o                         
   5   5   8         27.04         20.66         5.49 o                         
   6   5   8          0.86          0.79         4.68 o                         
   7   5   8         12.18         -0.94         5.33 o                         
   8   5   8         25.20         22.95         6.38 o                         
   9   5   8         18.02         17.99         6.46 o                         
  10   5   8          1.83         12.35         8.16 o                         
 -12   6   8          3.35          5.93        13.00 o                         
 -11   6   8          0.44          2.07         5.88 o                         
 -10   6   8         49.66         61.49         7.71 o                         
  -9   6   8         29.00         38.53         6.37 o                         
  -8   6   8        148.83        123.56        11.44 o                         
  -7   6   8         45.41         55.64        11.46 o                         
  -6   6   8         18.01          9.40         7.34 o                         
  -5   6   8        334.02        332.62         5.98 o                         
  -4   6   8        239.39        243.08         5.87 o                         
  -3   6   8        159.58        166.32         5.00 o                         
  -2   6   8        485.21        469.47         7.19 o                         
  -1   6   8        328.79        318.68         6.82 o                         
   0   6   8          0.91         -2.55         2.55 o                         
   1   6   8         18.33         16.09         3.17 o                         
   2   6   8        181.13        203.64         8.99 o                         
   3   6   8        344.38        373.33        10.92 o                         
   4   6   8         69.38         80.41         6.73 o                         
   5   6   8         19.46         13.73         5.12 o                         
   6   6   8         75.18         84.71         7.17 o                         
   7   6   8          1.23          2.52         5.28 o                         
   8   6   8          9.29         14.09         8.61 o                         
   9   6   8          3.32         15.23         6.75 o                         
  10   6   8          1.99         11.13        10.63 o                         
 -12   7   8         37.18         50.67         9.20 o                         
 -11   7   8         35.82         43.17         9.92 o                         
 -10   7   8         18.23         23.02         6.52 o                         
  -9   7   8         38.88         39.91         9.65 o                         
  -8   7   8          0.02         -5.61         5.61 o                         
  -7   7   8        390.43        393.19        10.68 o                         
  -6   7   8        230.48        235.07        10.86 o                         
  -5   7   8        506.59        491.30         9.01 o                         
  -4   7   8          2.31         -1.54         3.03 o                         
  -3   7   8         33.63         44.98         4.35 o                         
  -2   7   8         44.82         48.80         4.28 o                         
  -1   7   8         61.69         64.91         4.86 o                         
   0   7   8         16.00         24.95         3.79 o                         
   1   7   8        267.48        263.96         7.77 o                         
   2   7   8        129.55        116.62         7.35 o                         
   3   7   8        438.47        441.45        11.48 o                         
   4   7   8         55.71         54.71         5.30 o                         
   5   7   8          2.76         -4.29         4.29 o                         
   6   7   8        113.86        113.03         7.43 o                         
   7   7   8        175.20        178.10         8.96 o                         
   8   7   8          4.56          1.43         5.40 o                         
   9   7   8          3.60          9.40         8.62 o                         
 -11   8   8         32.84         34.81         7.38 o                         
 -10   8   8          7.26         12.20         8.04 o                         
  -9   8   8         81.01         99.55         9.30 o                         
  -8   8   8         16.77         30.77         6.92 o                         
  -7   8   8          1.05         -0.67         5.88 o                         
  -6   8   8          0.01          1.67         4.43 o                         
  -5   8   8        117.44        104.49         5.38 o                         
  -4   8   8         12.72         12.41         3.78 o                         
  -3   8   8        341.71        310.47         8.53 o                         
  -2   8   8          1.08          1.53         4.05 o                         
  -1   8   8        149.21        155.29         6.05 o                         
   0   8   8       1085.01       1033.98        15.19 o                         
   1   8   8         28.82         23.11         4.23 o                         
   2   8   8          0.67          5.50         3.59 o                         
   3   8   8          7.38          5.53         3.95 o                         
   4   8   8         24.85         25.00         4.67 o                         
   5   8   8         28.52         26.65         4.95 o                         
   6   8   8          0.99          6.06         5.14 o                         
   7   8   8         48.35         65.80         7.08 o                         
   8   8   8         31.75         29.22         6.98 o                         
   9   8   8         15.20          9.04         8.57 o                         
 -11   9   8          3.70         -6.57         6.57 o                         
 -10   9   8          0.16         19.15        11.25 o                         
  -9   9   8         36.99         33.33         7.71 o                         
  -8   9   8         25.19         26.50         9.88 o                         
  -7   9   8        524.09        544.44        13.29 o                         
  -6   9   8          0.29          0.87         4.62 o                         
  -5   9   8        209.07        200.66         6.92 o                         
  -4   9   8        346.48        341.88        12.97 o                         
  -3   9   8         38.40         39.89         5.21 o                         
  -2   9   8          6.42          6.45         3.88 o                         
  -1   9   8         44.85         47.82         4.92 o                         
   0   9   8        699.61        673.69        11.75 o                         
   1   9   8        296.05        273.80         8.17 o                         
   2   9   8         47.54         45.80         4.93 o                         
   3   9   8        456.41        418.33         9.78 o                         
   4   9   8          0.18         -3.95         3.95 o                         
   5   9   8          3.56         -3.99         5.51 o                         
   6   9   8          0.49          9.71         5.01 o                         
   7   9   8         65.30         46.63         6.57 o                         
   8   9   8          5.91         14.95         9.64 o                         
   9   9   8          4.79         26.85        13.18 o                         
 -10  10   8          2.74         -6.21         9.25 o                         
  -9  10   8          1.40          5.23         8.27 o                         
  -8  10   8          8.38          9.09         7.30 o                         
  -7  10   8        192.92        177.45        14.64 o                         
  -6  10   8        119.84        120.15         8.94 o                         
  -5  10   8         17.13         13.66         5.46 o                         
  -4  10   8         45.18         42.08         7.51 o                         
  -3  10   8        291.23        265.33         8.49 o                         
  -2  10   8          4.56          5.98         3.97 o                         
  -1  10   8          2.63          0.28         3.88 o                         
   0  10   8        535.97        540.87        10.80 o                         
   1  10   8        685.25        659.48        11.79 o                         
   2  10   8        331.39        312.18        10.72 o                         
   3  10   8         12.13         10.64         5.47 o                         
   4  10   8        113.42        107.21         7.85 o                         
   5  10   8          3.12         11.35         5.69 o                         
   6  10   8          3.61         -5.27         5.27 o                         
   7  10   8         29.16         41.38         8.42 o                         
   8  10   8          0.16         12.86         9.87 o                         
  -9  11   8          1.42          7.73        10.80 o                         
  -8  11   8         17.81         20.40         7.80 o                         
  -7  11   8         54.03         49.41         8.64 o                         
  -6  11   8         25.27         26.33         6.88 o                         
  -5  11   8          0.00          1.19         5.79 o                         
  -4  11   8         68.64         66.77         5.59 o                         
  -3  11   8          8.48          7.27         5.09 o                         
  -2  11   8        140.35        142.14         6.89 o                         
  -1  11   8        546.72        585.04        12.80 o                         
   0  11   8         90.93         85.48         5.89 o                         
   1  11   8        108.39        114.24         7.15 o                         
   2  11   8         73.46         66.24         6.20 o                         
   3  11   8        339.20        335.07        11.37 o                         
   4  11   8          2.53         -5.11         5.11 o                         
   5  11   8         21.81         10.38         5.44 o                         
   6  11   8         41.98         44.30         8.60 o                         
   7  11   8          0.23          0.40         8.49 o                         
  -9  12   8          0.12         -9.16         9.16 o                         
  -8  12   8         97.35        125.22        11.94 o                         
  -7  12   8          8.31         16.88         7.89 o                         
  -6  12   8        108.21        108.98        10.31 o                         
  -5  12   8          6.86         -0.07         6.24 o                         
  -4  12   8          1.46         -4.07         6.38 o                         
  -3  12   8         27.93         21.95         5.28 o                         
  -2  12   8          4.26         -4.31         4.31 o                         
  -1  12   8        190.02        194.83         9.04 o                         
   0  12   8         15.70          9.10         4.57 o                         
   1  12   8         21.62         29.10         5.49 o                         
   2  12   8        108.93        114.31         7.41 o                         
   3  12   8         19.28         22.39         5.41 o                         
   4  12   8        149.64        179.33         9.41 o                         
   5  12   8         24.67         28.35         6.55 o                         
   6  12   8          0.98         -0.47         6.18 o                         
  -8  13   8          1.41          9.12         8.54 o                         
  -7  13   8          9.13         15.74         8.65 o                         
  -6  13   8         23.49         25.62         8.73 o                         
  -5  13   8         51.07         50.95         8.21 o                         
  -4  13   8         48.00         57.17         8.10 o                         
  -3  13   8         44.15         46.81         7.52 o                         
  -2  13   8         31.64         29.11         5.42 o                         
  -1  13   8          1.92          2.32         4.73 o                         
   0  13   8         19.35         19.89         5.54 o                         
   1  13   8          0.41          8.78         5.32 o                         
   2  13   8         59.42         54.51         6.43 o                         
   3  13   8         64.93         82.00         7.45 o                         
   4  13   8         30.36         24.41         6.68 o                         
   5  13   8         91.38        120.33         8.98 o                         
  -6  14   8         28.67         24.31         9.62 o                         
  -5  14   8          2.60          4.32         7.78 o                         
  -4  14   8          1.70         -5.47         6.89 o                         
  -3  14   8         73.59         75.70         7.52 o                         
  -2  14   8        110.31        107.04         7.78 o                         
  -1  14   8          6.71         14.05         5.30 o                         
   0  14   8          0.40          5.65         5.65 o                         
   1  14   8         14.27         19.91         6.02 o                         
   2  14   8         16.25         13.10         5.91 o                         
   3  14   8         22.64         34.44         6.62 o                         
   4  14   8         66.64         90.84         9.00 o                         
  -5  15   8          0.26         14.77         9.54 o                         
  -4  15   8         38.20         41.04         9.56 o                         
  -3  15   8          0.34          4.52         9.31 o                         
  -2  15   8         12.14         10.13         6.05 o                         
  -1  15   8          1.22         -4.58         5.57 o                         
   0  15   8         43.38         43.84         8.26 o                         
   1  15   8         39.19         30.26         7.00 o                         
   2  15   8         21.23         20.33         6.74 o                         
   3  15   8         28.15         26.94         7.14 o                         
 -13   0   9         49.49         12.69        39.96 o                         
 -11   0   9         44.34         -6.34        31.08 o                         
  -9   0   9        499.13        398.15        14.38 o                         
  -7   0   9        336.34        321.67        12.98 o                         
  -5   0   9        316.38        335.91        11.85 o                         
  -3   0   9       1382.01       1400.83        36.16 o                         
  -1   0   9         45.38         48.88         3.51 o                         
   1   0   9       1720.75       1740.96        34.08 o                         
   3   0   9        468.61        386.44        34.57 o                         
   5   0   9         94.40         79.65        11.64 o                         
   7   0   9          0.55          0.63         7.41 o                         
   9   0   9          1.35         10.42        11.43 o                         
 -13   1   9          2.86        -26.00        26.00 o                         
 -12   1   9          9.61        -21.53        21.53 o                         
 -11   1   9          1.60         13.95        22.83 o                         
 -10   1   9          2.19          8.68         8.55 o                         
  -9   1   9         49.54         50.27         6.67 o                         
  -8   1   9        244.75        227.08         6.54 o                         
  -7   1   9        339.94        318.84         6.75 o                         
  -6   1   9        128.82        150.17         4.80 o                         
  -5   1   9        686.12        715.50        10.80 o                         
  -4   1   9          1.43          4.78         2.43 o                         
  -3   1   9         33.87         37.55         2.42 o                         
  -2   1   9        278.70        297.59         5.81 o                         
  -1   1   9        395.36        473.08         6.98 o                         
   0   1   9          0.30         -0.95         1.99 o                         
   1   1   9         39.70         55.99         4.17 o                         
   2   1   9         82.09         96.60         5.94 o                         
   3   1   9        304.37        277.67         9.37 o                         
   4   1   9          2.49          4.34         5.14 o                         
   5   1   9        262.28        266.59        11.24 o                         
   6   1   9        711.14        691.75        20.85 o                         
   7   1   9        152.62        157.50        10.02 o                         
   8   1   9         86.28        109.66         9.60 o                         
   9   1   9         44.59         55.71         9.41 o                         
  10   1   9          0.76          5.15         8.70 o                         
 -13   2   9         16.03        -25.73        25.73 o                         
 -12   2   9          1.76         -8.55        23.46 o                         
 -11   2   9          6.01         14.92        21.17 o                         
 -10   2   9         11.39          6.73         5.40 o                         
  -9   2   9        284.02        244.37        12.09 o                         
  -8   2   9         91.90        103.95         4.29 o                         
  -7   2   9         13.75         18.67         2.48 o                         
  -6   2   9        491.96        495.21         7.93 o                         
  -5   2   9          0.00          2.02         2.40 o                         
  -4   2   9        117.41        128.13         6.88 o                         
  -3   2   9        237.90        235.62         3.98 o                         
  -2   2   9        118.17        149.72         4.82 o                         
  -1   2   9         89.75         99.72         5.84 o                         
   0   2   9        190.49        193.91         6.81 o                         
   1   2   9         95.06         85.61         5.19 o                         
   2   2   9        268.77        305.67         7.97 o                         
   3   2   9        120.39        103.59         5.49 o                         
   4   2   9         78.90         73.97         6.45 o                         
   5   2   9        299.54        292.44        12.63 o                         
   6   2   9        336.48        342.26        17.38 o                         
   7   2   9          5.18          8.05         6.96 o                         
   8   2   9          7.16         22.68         7.32 o                         
   9   2   9          0.46          0.60         6.90 o                         
  10   2   9          1.37         -0.83         6.68 o                         
 -13   3   9          9.90        -18.55        27.43 o                         
 -12   3   9          2.01        -19.67        23.11 o                         
 -11   3   9          1.01         -6.39        19.12 o                         
 -10   3   9         22.38         18.04        11.91 o                         
  -9   3   9          2.66          0.27         6.54 o                         
  -8   3   9          8.33          6.70         5.53 o                         
  -7   3   9          2.05          4.83         1.42 o                         
  -6   3   9        158.62        148.01         5.61 o                         
  -5   3   9        198.90        195.77         6.00 o                         
  -4   3   9        833.07        930.80        13.01 o                         
  -3   3   9        198.91        216.97         4.24 o                         
  -2   3   9          6.55         13.79         2.91 o                         
  -1   3   9       1887.42       2165.19        27.92 o                         
   0   3   9        238.34        257.65         5.21 o                         
   1   3   9         15.06          9.62         2.71 o                         
   2   3   9         38.70         34.56         3.92 o                         
   3   3   9        302.20        334.75         8.50 o                         
   4   3   9         32.36         28.16         3.88 o                         
   5   3   9         63.53         59.06         4.81 o                         
   6   3   9         32.58         26.82         5.18 o                         
   7   3   9         37.46         37.79         6.31 o                         
   8   3   9          0.25          3.26         5.37 o                         
   9   3   9         15.26         13.82         6.35 o                         
  10   3   9         29.19         22.17        14.00 o                         
 -12   4   9          2.75         -9.95        23.79 o                         
 -11   4   9          3.23         -5.77         6.91 o                         
 -10   4   9        105.30        108.80        10.79 o                         
  -9   4   9          1.81         -2.13         6.43 o                         
  -8   4   9         69.76         71.39         8.97 o                         
  -7   4   9        941.85        863.45        24.72 o                         
  -6   4   9        127.89        139.23         3.84 o                         
  -5   4   9         20.67         24.07         2.60 o                         
  -4   4   9         11.02          6.40         2.35 o                         
  -3   4   9        586.73        561.79         8.67 o                         
  -2   4   9        141.58        125.13         3.61 o                         
  -1   4   9          0.20          6.62         1.74 o                         
   0   4   9          1.06          0.96         1.93 o                         
   1   4   9        110.68        131.12         6.78 o                         
   2   4   9         30.83         42.76         3.83 o                         
   3   4   9        197.36        218.05        11.88 o                         
   4   4   9        290.57        274.92         9.86 o                         
   5   4   9         38.52         33.76         5.82 o                         
   6   4   9        219.74        204.68         9.43 o                         
   7   4   9        102.65         85.33         8.56 o                         
   8   4   9         32.30         18.20         6.25 o                         
   9   4   9         15.33         21.73         7.07 o                         
  10   4   9          2.09          5.23         8.36 o                         
 -12   5   9          3.76         22.04        16.04 o                         
 -11   5   9          9.08         13.26         7.58 o                         
 -10   5   9          3.74         15.86        14.01 o                         
  -9   5   9        160.88        137.34        11.80 o                         
  -8   5   9        147.26        143.97         8.96 o                         
  -7   5   9         76.52         86.86         7.29 o                         
  -6   5   9         21.69         32.25         2.20 o                         
  -5   5   9         85.47         95.98         3.64 o                         
  -4   5   9       1172.11       1164.86        14.28 o                         
  -3   5   9        293.05        301.14         6.51 o                         
  -2   5   9        223.19        221.75         5.32 o                         
  -1   5   9        586.26        621.19         8.55 o                         
   0   5   9          2.01         -0.14         2.50 o                         
   1   5   9          4.66         10.82         3.21 o                         
   2   5   9          0.04          1.09         2.64 o                         
   3   5   9        208.76        198.58         8.70 o                         
   4   5   9          0.10         -1.63         4.66 o                         
   5   5   9         11.03          8.62         5.02 o                         
   6   5   9         25.45         14.27         5.42 o                         
   7   5   9        103.25         80.51         9.79 o                         
   8   5   9          5.82         10.44         6.14 o                         
   9   5   9         20.72         18.35         6.96 o                         
  10   5   9          3.52          7.60         8.66 o                         
 -12   6   9         32.37         37.66        11.69 o                         
 -11   6   9         57.83         81.25         8.04 o                         
 -10   6   9         33.07         41.20        10.91 o                         
  -9   6   9         77.84         52.74         8.52 o                         
  -8   6   9         68.36         64.69         7.55 o                         
  -7   6   9        284.39        282.28        12.37 o                         
  -6   6   9          0.56          0.11         2.27 o                         
  -5   6   9         17.53         13.77         2.81 o                         
  -4   6   9         29.11         40.48         3.63 o                         
  -3   6   9        140.95        145.15         5.12 o                         
  -2   6   9        139.09        145.59         4.06 o                         
  -1   6   9        295.89        278.13        11.12 o                         
   0   6   9        482.23        528.61         8.70 o                         
   1   6   9         64.25         69.52         4.58 o                         
   2   6   9          3.96          9.29         4.08 o                         
   3   6   9         24.54         25.63         4.88 o                         
   4   6   9         54.05         45.66         7.14 o                         
   5   6   9         30.20         28.14         5.72 o                         
   6   6   9        124.00        120.80         8.23 o                         
   7   6   9         51.30         43.15         7.00 o                         
   8   6   9          2.11          4.90         6.04 o                         
   9   6   9          0.19         -5.23         9.60 o                         
 -12   7   9         30.15         25.19         8.23 o                         
 -11   7   9         90.13        113.95         9.24 o                         
 -10   7   9         39.62         41.62         7.85 o                         
  -9   7   9         28.91         19.02         6.64 o                         
  -8   7   9        135.37        133.99         9.53 o                         
  -7   7   9         49.40         60.25         7.37 o                         
  -6   7   9       1480.01       1442.90        23.77 o                         
  -5   7   9         62.42         68.19         5.78 o                         
  -4   7   9          3.63          5.62         3.25 o                         
  -3   7   9        112.04        103.91         3.60 o                         
  -2   7   9        381.06        377.65         8.63 o                         
  -1   7   9        277.41        267.03         8.02 o                         
   0   7   9        223.62        217.74         7.53 o                         
   1   7   9        217.18        211.54         8.68 o                         
   2   7   9         68.46         56.56         5.14 o                         
   3   7   9         72.52         78.74         7.82 o                         
   4   7   9         13.85         22.54         4.87 o                         
   5   7   9        246.73        245.16         9.73 o                         
   6   7   9         57.44         55.78         6.47 o                         
   7   7   9          5.17         13.99         5.78 o                         
   8   7   9         12.32          9.19         5.80 o                         
   9   7   9          0.67         15.25         9.20 o                         
 -11   8   9          3.39          2.49         7.09 o                         
 -10   8   9          4.63         16.33         6.72 o                         
  -9   8   9         16.07          3.58         6.58 o                         
  -8   8   9          0.57          1.91         5.90 o                         
  -7   8   9         32.44         31.38         5.54 o                         
  -6   8   9         90.50        105.65         6.67 o                         
  -5   8   9        136.91        149.78         6.13 o                         
  -4   8   9        238.54        237.68         6.85 o                         
  -3   8   9        227.81        209.42         7.47 o                         
  -2   8   9         10.74          4.42         3.76 o                         
  -1   8   9        708.14        684.39        12.22 o                         
   0   8   9        414.57        416.65        10.16 o                         
   1   8   9        718.55        686.86        13.48 o                         
   2   8   9          5.38          0.39         3.51 o                         
   3   8   9         10.01          4.77         4.26 o                         
   4   8   9         38.28         29.76         5.16 o                         
   5   8   9         12.59          4.56         4.86 o                         
   6   8   9          0.40         -3.07         4.93 o                         
   7   8   9         42.15         38.54         6.42 o                         
   8   8   9         25.20         32.07         9.72 o                         
   9   8   9          0.02         15.28         8.98 o                         
 -11   9   9         17.26          6.28        10.21 o                         
 -10   9   9         10.13         15.52        18.13 o                         
  -9   9   9          0.08          6.23         6.99 o                         
  -8   9   9          0.07         -2.74         5.91 o                         
  -7   9   9         30.41         31.28         5.73 o                         
  -6   9   9        560.93        543.32        12.75 o                         
  -5   9   9         30.15         26.25         4.70 o                         
  -4   9   9        265.94        245.01         8.69 o                         
  -3   9   9         12.69         12.31         4.29 o                         
  -2   9   9          5.26          0.53         3.76 o                         
  -1   9   9         23.30         22.78         4.98 o                         
   0   9   9        208.45        215.09         7.46 o                         
   1   9   9         68.49         78.38         6.47 o                         
   2   9   9          7.25         -1.04         5.11 o                         
   3   9   9          1.77          3.71         5.17 o                         
   4   9   9         14.73         14.45         5.38 o                         
   5   9   9         18.95          3.18         5.87 o                         
   6   9   9          4.89          4.71        10.73 o                         
   7   9   9          0.10          7.28         6.43 o                         
   8   9   9          0.09          5.85        10.89 o                         
 -10  10   9          1.12          6.96        10.16 o                         
  -9  10   9         30.97         57.21        10.10 o                         
  -8  10   9         57.79         47.70         8.35 o                         
  -7  10   9         60.12         64.85         9.19 o                         
  -6  10   9         17.07         17.54         6.20 o                         
  -5  10   9          0.96          1.88         4.42 o                         
  -4  10   9          3.53          2.03         4.52 o                         
  -3  10   9         54.61         48.77         5.42 o                         
  -2  10   9        126.08        125.06         6.24 o                         
  -1  10   9         16.95         13.83         4.65 o                         
   0  10   9        320.60        289.40         8.70 o                         
   1  10   9          3.64          5.70         4.51 o                         
   2  10   9         10.66          6.02         6.15 o                         
   3  10   9         16.34         28.51         6.30 o                         
   4  10   9          5.89          5.40         5.68 o                         
   5  10   9          7.97          6.02         5.80 o                         
   6  10   9         22.56         12.17         7.33 o                         
   7  10   9          0.62          7.58         6.86 o                         
   8  10   9         33.60         32.49        11.27 o                         
  -9  11   9          0.00         -3.27         8.75 o                         
  -8  11   9         23.30         39.55         8.51 o                         
  -7  11   9          0.96          2.77        10.19 o                         
  -6  11   9        136.83        119.02         9.17 o                         
  -5  11   9         30.57         15.01         6.43 o                         
  -4  11   9          2.41          1.06         4.87 o                         
  -3  11   9         46.94         54.53         6.25 o                         
  -2  11   9          0.01         -0.09         4.10 o                         
  -1  11   9         44.95         53.99         5.34 o                         
   0  11   9         25.31         26.12         4.83 o                         
   1  11   9          7.72         15.00         4.97 o                         
   2  11   9        200.83        196.71         8.54 o                         
   3  11   9         27.35         32.49         6.34 o                         
   4  11   9          0.28         -2.93         5.10 o                         
   5  11   9          0.12          5.61         5.76 o                         
   6  11   9          2.20         -1.80         6.97 o                         
   7  11   9          4.03          6.21        14.01 o                         
  -8  12   9          1.11         -2.92         7.75 o                         
  -7  12   9        118.61        102.30        10.42 o                         
  -6  12   9          0.79         -1.95         6.42 o                         
  -5  12   9          3.03         -3.98         6.29 o                         
  -4  12   9          9.40          9.96         5.58 o                         
  -3  12   9         21.56         25.87         6.47 o                         
  -2  12   9        107.26        126.01         7.07 o                         
  -1  12   9         10.56          7.89         4.54 o                         
   0  12   9         66.08         72.93         6.16 o                         
   1  12   9         75.20         76.08         6.67 o                         
   2  12   9        187.67        175.16         8.81 o                         
   3  12   9          2.60          6.33         5.75 o                         
   4  12   9          0.04         -4.85         5.82 o                         
   5  12   9         55.94         73.36         8.35 o                         
   6  12   9         12.29         16.68         6.72 o                         
  -7  13   9         31.09         42.33        14.15 o                         
  -6  13   9          4.23         -3.64         7.61 o                         
  -5  13   9         76.79         75.90         8.84 o                         
  -4  13   9         14.46         14.03         7.16 o                         
  -3  13   9         77.67         98.02         8.63 o                         
  -2  13   9          6.32          4.83         5.37 o                         
  -1  13   9         40.30         58.77         6.12 o                         
   0  13   9          2.66          2.77         5.13 o                         
   1  13   9          2.80          6.12         5.27 o                         
   2  13   9          5.84         12.43         5.65 o                         
   3  13   9         63.76         57.93         8.46 o                         
   4  13   9         26.35         48.70         9.39 o                         
   5  13   9          3.91         11.33         6.88 o                         
  -6  14   9         26.23         35.14        14.92 o                         
  -5  14   9         43.28         38.81        17.65 o                         
  -4  14   9         32.36         37.39         8.45 o                         
  -3  14   9         18.49         13.92         5.72 o                         
  -2  14   9          0.00         -3.38         5.41 o                         
  -1  14   9          0.24          3.90         6.11 o                         
   0  14   9         14.28         21.42         6.06 o                         
   1  14   9         28.33         34.20         6.48 o                         
   2  14   9          4.82         15.86         6.44 o                         
   3  14   9          4.16          1.97         6.97 o                         
   4  14   9         16.82         23.50         7.45 o                         
  -4  15   9          4.46         -1.66        15.33 o                         
  -3  15   9          0.53         19.74        14.26 o                         
  -2  15   9          4.01         20.07         7.45 o                         
  -1  15   9          2.57         11.00         6.78 o                         
   0  15   9          3.36          3.59         6.20 o                         
   1  15   9          1.40          7.96         6.23 o                         
   2  15   9          0.42          1.63         6.36 o                         
 -12   0  10          2.35          2.54        36.79 o                         
 -10   0  10        107.63         82.46        33.62 o                         
  -8   0  10       1549.42       1448.54        25.98 o                         
  -6   0  10         11.19          4.50         4.74 o                         
  -4   0  10        179.52        221.69        16.37 o                         
  -2   0  10       1679.27       1726.32        25.98 o                         
   0   0  10         60.20        103.19         6.20 o                         
   2   0  10        979.15        913.86        29.81 o                         
   4   0  10          0.11         -0.18         7.84 o                         
   6   0  10        246.61        235.52        17.71 o                         
   8   0  10        112.63        102.67        25.69 o                         
  10   0  10          3.00          6.84        12.73 o                         
 -13   1  10          5.66        -22.20        39.33 o                         
 -12   1  10          0.54        -28.86        28.86 o                         
 -11   1  10         23.52         -3.71        21.40 o                         
 -10   1  10         17.14         15.89        20.32 o                         
  -9   1  10          0.23         -6.41         6.41 o                         
  -8   1  10         71.81         75.03         4.23 o                         
  -7   1  10         81.97         95.89         4.67 o                         
  -6   1  10         55.30         42.41         4.30 o                         
  -5   1  10         12.06         11.26         3.30 o                         
  -4   1  10        492.90        527.02         9.52 o                         
  -3   1  10        515.19        538.44         8.53 o                         
  -2   1  10        108.33         99.33         3.88 o                         
  -1   1  10        256.33        256.12         5.32 o                         
   0   1  10       1632.00       1697.68        25.85 o                         
   1   1  10          4.37          2.47         3.10 o                         
   2   1  10        154.00        176.33        10.02 o                         
   3   1  10        529.04        490.50        14.18 o                         
   4   1  10        757.29        682.60        17.32 o                         
   5   1  10        350.27        355.11        14.27 o                         
   6   1  10          0.46          9.30         6.80 o                         
   7   1  10         23.66         33.27         7.97 o                         
   8   1  10          1.99          3.55         7.39 o                         
   9   1  10          0.00         -1.56         7.68 o                         
  10   1  10          0.08         -1.85         8.74 o                         
 -13   2  10          1.19        -21.75        26.63 o                         
 -12   2  10          1.24        -19.08        23.12 o                         
 -11   2  10          5.64        -19.33        19.33 o                         
 -10   2  10          2.52          0.26         6.32 o                         
  -9   2  10         41.64         37.37         7.41 o                         
  -8   2  10        383.68        341.56         7.67 o                         
  -7   2  10         27.20         22.78         3.37 o                         
  -6   2  10        807.43        775.15        12.06 o                         
  -5   2  10        401.54        400.59        10.74 o                         
  -4   2  10        947.27        940.30        14.38 o                         
  -3   2  10        350.26        354.36         6.88 o                         
  -2   2  10        180.93        185.24         5.51 o                         
  -1   2  10          3.81          5.01         2.51 o                         
   0   2  10          0.76          0.30         1.76 o                         
   1   2  10          4.60          4.48         3.43 o                         
   2   2  10        420.85        467.20        12.12 o                         
   3   2  10        226.39        243.51         8.25 o                         
   4   2  10        931.07        878.66        19.40 o                         
   5   2  10        638.27        645.95        17.67 o                         
   6   2  10         61.53         62.31         7.82 o                         
   7   2  10          4.02          7.21         6.34 o                         
   8   2  10         73.76         90.83         9.35 o                         
   9   2  10          2.88          7.98         6.40 o                         
  10   2  10          2.59         14.85         7.48 o                         
 -12   3  10         29.16         31.97        26.20 o                         
 -11   3  10         48.65         47.94        23.91 o                         
 -10   3  10         12.02         16.18         7.07 o                         
  -9   3  10         37.75         47.22         8.29 o                         
  -8   3  10        301.10        296.39        11.70 o                         
  -7   3  10       1041.48        987.61        16.27 o                         
  -6   3  10        345.77        323.72         9.66 o                         
  -5   3  10         22.92         22.03         3.60 o                         
  -4   3  10          4.62          6.52         1.92 o                         
  -3   3  10        293.24        315.08         8.26 o                         
  -2   3  10        226.47        265.12         7.73 o                         
  -1   3  10        163.88        180.35         6.32 o                         
   0   3  10        999.26       1050.18        15.22 o                         
   1   3  10        165.33        223.35        10.13 o                         
   2   3  10        101.74         91.37         5.50 o                         
   3   3  10        146.33        127.87         8.56 o                         
   4   3  10          2.42          0.17         4.30 o                         
   5   3  10         30.30         31.23         7.71 o                         
   6   3  10        371.55        369.77        11.29 o                         
   7   3  10         25.75         24.07         9.47 o                         
   8   3  10          0.46          5.22         6.28 o                         
   9   3  10          4.47          4.63         6.22 o                         
  10   3  10          9.29          9.29         7.23 o                         
 -12   4  10         28.35          6.20        28.54 o                         
 -11   4  10          1.69          6.45         9.40 o                         
 -10   4  10          0.56          2.29         7.18 o                         
  -9   4  10        137.78        106.50        12.27 o                         
  -8   4  10         23.76         11.49         6.17 o                         
  -7   4  10         16.14         14.80         2.58 o                         
  -6   4  10       1221.12       1262.68        14.76 o                         
  -5   4  10       1117.09       1083.54        13.42 o                         
  -4   4  10         12.77          5.10         2.73 o                         
  -3   4  10         17.54         16.01         3.84 o                         
  -2   4  10        307.86        306.76         7.53 o                         
  -1   4  10        653.53        610.97         8.41 o                         
   0   4  10        848.21        880.98        11.75 o                         
   1   4  10        374.69        347.09         7.56 o                         
   2   4  10        173.39        154.74         5.85 o                         
   3   4  10         10.26         16.87         4.92 o                         
   4   4  10          7.55         11.81         5.19 o                         
   5   4  10        166.44        141.82         8.22 o                         
   6   4  10          9.50          1.73         5.14 o                         
   7   4  10         15.44         19.56         7.47 o                         
   8   4  10          6.44         17.21         6.20 o                         
   9   4  10          0.06          1.13         8.79 o                         
 -12   5  10         49.77         47.88        26.86 o                         
 -11   5  10         41.35         51.80        10.06 o                         
 -10   5  10         77.58         64.41        10.12 o                         
  -9   5  10         53.39         58.64         7.50 o                         
  -8   5  10        242.60        233.21        10.73 o                         
  -7   5  10        403.67        395.50        12.18 o                         
  -6   5  10       1119.75       1081.14        14.87 o                         
  -5   5  10        360.69        355.26         7.32 o                         
  -4   5  10          2.25          9.41         3.08 o                         
  -3   5  10        898.04        867.42        12.12 o                         
  -2   5  10         58.39         53.65         3.09 o                         
  -1   5  10         84.93         85.29         3.29 o                         
   0   5  10        123.00        134.77         5.59 o                         
   1   5  10         11.31          9.20         3.22 o                         
   2   5  10        150.67        154.65         5.48 o                         
   3   5  10        109.96        121.63         9.97 o                         
   4   5  10        163.89        156.14         8.64 o                         
   5   5  10        424.65        407.39        18.40 o                         
   6   5  10         14.28         10.33         5.67 o                         
   7   5  10         43.81         63.00         7.32 o                         
   8   5  10          3.88         14.75         7.40 o                         
   9   5  10         18.81         22.49         7.26 o                         
 -12   6  10         15.55         28.72        12.73 o                         
 -11   6  10         17.67         21.54         7.22 o                         
 -10   6  10         92.27        106.33         9.74 o                         
  -9   6  10         11.76         -1.48         6.36 o                         
  -8   6  10          4.17          4.78         6.82 o                         
  -7   6  10         57.48         58.43         6.79 o                         
  -6   6  10        128.85        135.76         5.97 o                         
  -5   6  10          7.24         11.34         3.81 o                         
  -4   6  10         91.98         96.21         7.20 o                         
  -3   6  10         10.01          5.69         4.29 o                         
  -2   6  10        362.80        372.00         8.10 o                         
  -1   6  10         63.68         58.53         3.37 o                         
   0   6  10         64.04         68.07         3.74 o                         
   1   6  10         27.06         22.95         3.96 o                         
   2   6  10         87.40         92.34         6.09 o                         
   3   6  10         11.88         11.41         5.03 o                         
   4   6  10         42.60         28.09         5.71 o                         
   5   6  10        245.58        234.23        10.34 o                         
   6   6  10          1.32          7.29         5.69 o                         
   7   6  10         11.05         11.67         5.77 o                         
   8   6  10         23.69         29.95         7.21 o                         
   9   6  10          2.88         -9.33         9.33 o                         
 -11   7  10          0.33         -3.70         7.80 o                         
 -10   7  10          0.60          8.62        10.01 o                         
  -9   7  10         61.38         54.90         7.61 o                         
  -8   7  10        100.43         97.46         9.54 o                         
  -7   7  10         18.47         23.23         5.46 o                         
  -6   7  10        635.21        625.36        14.33 o                         
  -5   7  10          2.49         -1.42         3.52 o                         
  -4   7  10         62.30         85.02         5.56 o                         
  -3   7  10          2.80          3.08         2.72 o                         
  -2   7  10        357.37        335.23         7.52 o                         
  -1   7  10        206.21        191.41         6.15 o                         
   0   7  10         27.58         22.65         5.38 o                         
   1   7  10         68.07         61.56         5.03 o                         
   2   7  10        478.29        445.84        14.61 o                         
   3   7  10         58.15         70.05         6.09 o                         
   4   7  10          0.31          2.09         4.76 o                         
   5   7  10         12.07          4.05         4.87 o                         
   6   7  10          0.00         -4.89         4.89 o                         
   7   7  10          0.01          6.34         5.59 o                         
   8   7  10          1.06          2.98         5.99 o                         
   9   7  10          1.63         13.79         9.01 o                         
 -11   8  10         14.84          2.51         7.66 o                         
 -10   8  10         19.98         38.99         7.23 o                         
  -9   8  10         20.68          9.88         8.40 o                         
  -8   8  10         62.50         72.55        10.15 o                         
  -7   8  10         63.28         67.13         6.37 o                         
  -6   8  10         54.74         51.67         5.45 o                         
  -5   8  10        187.73        199.01         6.82 o                         
  -4   8  10        215.36        202.52         6.46 o                         
  -3   8  10         19.51         17.84         4.17 o                         
  -2   8  10        313.45        295.87         8.51 o                         
  -1   8  10         17.17         15.57         4.87 o                         
   0   8  10         27.71         22.63         4.64 o                         
   1   8  10        259.03        254.84         9.92 o                         
   2   8  10         27.59         30.76         4.42 o                         
   3   8  10         35.22         24.59         4.96 o                         
   4   8  10         25.64         35.11         5.70 o                         
   5   8  10         25.30         25.24         5.68 o                         
   6   8  10         16.42         19.52         5.87 o                         
   7   8  10         30.78         35.70         6.63 o                         
   8   8  10          3.03          5.51         8.95 o                         
 -10   9  10          0.11          4.36         9.13 o                         
  -9   9  10         14.44          7.13         7.63 o                         
  -8   9  10          0.02         -3.62         5.70 o                         
  -7   9  10        112.17        102.25         8.33 o                         
  -6   9  10         79.20         68.01         7.16 o                         
  -5   9  10        142.73        150.92         7.59 o                         
  -4   9  10         25.38         36.75         5.04 o                         
  -3   9  10          0.11         -0.23         3.77 o                         
  -2   9  10          6.35          7.11         4.00 o                         
  -1   9  10        290.13        288.25         8.99 o                         
   0   9  10         24.01         24.57         4.86 o                         
   1   9  10        106.27        106.63         7.36 o                         
   2   9  10        112.91        108.97         8.63 o                         
   3   9  10        324.37        286.09        12.69 o                         
   4   9  10          2.04          7.00         6.31 o                         
   5   9  10          7.45          9.53         6.27 o                         
   6   9  10         25.96         20.36         6.72 o                         
   7   9  10          2.98         14.36         7.06 o                         
   8   9  10         22.15         35.30        10.66 o                         
 -10  10  10          0.02         -1.95        11.75 o                         
  -9  10  10          0.06         -4.39        11.08 o                         
  -8  10  10         43.08         36.50         7.57 o                         
  -7  10  10          1.82          3.50         6.13 o                         
  -6  10  10         45.67         46.06         6.89 o                         
  -5  10  10         14.70          6.49         5.87 o                         
  -4  10  10         48.34         58.50         5.99 o                         
  -3  10  10        149.49        130.24        11.38 o                         
  -2  10  10          9.80          5.11         4.44 o                         
  -1  10  10        610.66        580.79        14.44 o                         
   0  10  10        127.90        110.27         6.65 o                         
   1  10  10         32.17         24.14         5.29 o                         
   2  10  10          7.65         19.23         6.43 o                         
   3  10  10         33.16         39.91         7.47 o                         
   4  10  10         56.29         61.41         8.07 o                         
   5  10  10          0.03          2.70         6.41 o                         
   6  10  10          9.93         17.29         6.93 o                         
   7  10  10          0.18         13.30         7.62 o                         
  -9  11  10          4.92          0.08        12.53 o                         
  -8  11  10         25.02          4.97        13.46 o                         
  -7  11  10         78.76         80.33         9.66 o                         
  -6  11  10         16.95         30.66         7.85 o                         
  -5  11  10         33.63         35.37         7.03 o                         
  -4  11  10        112.99        126.62         7.85 o                         
  -3  11  10         70.04         75.13         6.33 o                         
  -2  11  10         15.21         12.38         4.79 o                         
  -1  11  10         62.54         68.83         6.14 o                         
   0  11  10         12.03          7.80         4.45 o                         
   1  11  10          0.00          5.24         4.64 o                         
   2  11  10          0.08         -5.14         5.14 o                         
   3  11  10         45.51         49.85         6.86 o                         
   4  11  10         36.43         53.30         8.45 o                         
   5  11  10         22.14         34.63         8.40 o                         
   6  11  10          7.02          9.44         7.48 o                         
  -8  12  10          0.30          1.70         9.84 o                         
  -7  12  10        116.60        116.73        13.44 o                         
  -6  12  10         11.19         23.33         8.57 o                         
  -5  12  10         13.52         10.63         8.43 o                         
  -4  12  10          0.57          3.37         5.25 o                         
  -3  12  10         80.20         85.17         7.47 o                         
  -2  12  10          1.38          2.59         4.95 o                         
  -1  12  10         22.28         15.12         4.75 o                         
   0  12  10          1.48         -4.54         4.54 o                         
   1  12  10          4.12          7.93         4.98 o                         
   2  12  10          0.81          6.19         6.46 o                         
   3  12  10         30.11         40.07         7.95 o                         
   4  12  10          6.88         -1.10         7.28 o                         
   5  12  10         25.46         24.89         7.56 o                         
  -7  13  10          7.78         -2.66        10.28 o                         
  -6  13  10         50.15         54.29        10.42 o                         
  -5  13  10         18.25         18.72        10.69 o                         
  -4  13  10         20.34         20.70         8.76 o                         
  -3  13  10        107.59        124.98        10.02 o                         
  -2  13  10         23.53         23.71         6.15 o                         
  -1  13  10          3.59          8.49         5.22 o                         
   0  13  10          0.23          1.06         6.80 o                         
   1  13  10          0.47         -1.04         5.15 o                         
   2  13  10         17.20         15.54         6.77 o                         
   3  13  10         11.30         33.44         7.25 o                         
   4  13  10         29.02         44.88         8.28 o                         
  -6  14  10          0.04          5.29        10.68 o                         
  -5  14  10          0.00          4.44         9.34 o                         
  -4  14  10         56.24         62.10        11.05 o                         
  -3  14  10          0.07         -2.25         7.37 o                         
  -2  14  10         54.28         63.56         8.79 o                         
  -1  14  10         39.85         43.28         7.93 o                         
   0  14  10         28.66         22.69         6.99 o                         
   1  14  10          0.39         -3.98         6.89 o                         
   2  14  10          0.28          7.94         7.07 o                         
   3  14  10          0.15         -5.91         6.63 o                         
  -3  15  10          0.25        -10.88        10.88 o                         
  -2  15  10          3.59          9.68        10.61 o                         
  -1  15  10         15.30         15.94         7.85 o                         
   0  15  10          2.83          0.66         7.33 o                         
   1  15  10          6.32          5.08         9.95 o                         
 -13   0  11         18.22        -26.01        39.96 o                         
 -11   0  11        117.05        117.35        39.96 o                         
  -9   0  11        200.44        197.59        10.70 o                         
  -7   0  11         68.59         86.44         8.51 o                         
  -5   0  11        506.16        521.80        13.44 o                         
  -3   0  11        122.49        121.52         5.74 o                         
  -1   0  11          0.00          7.55         2.70 o                         
   1   0  11          2.58         -1.37         3.93 o                         
   3   0  11         71.83         75.92        10.98 o                         
   5   0  11        581.13        570.84        23.92 o                         
   7   0  11          2.14          9.92        13.64 o                         
   9   0  11          0.22        -13.00        13.00 o                         
 -12   1  11          0.03        -26.96        26.96 o                         
 -11   1  11          6.22        -16.71        19.77 o                         
 -10   1  11        119.55        104.02        25.55 o                         
  -9   1  11          4.78          6.37         4.90 o                         
  -8   1  11          5.41          7.16         3.09 o                         
  -7   1  11          0.22          1.57         3.68 o                         
  -6   1  11          3.93         -3.57         4.26 o                         
  -5   1  11        357.43        345.91         8.21 o                         
  -4   1  11        383.81        387.42         8.17 o                         
  -3   1  11          7.61          1.67         2.47 o                         
  -2   1  11        650.87        655.34        10.11 o                         
  -1   1  11         52.93         40.41         2.67 o                         
   0   1  11         51.75         61.13         3.53 o                         
   1   1  11          3.89          8.38         2.81 o                         
   2   1  11        177.66        167.62         7.79 o                         
   3   1  11         79.23         92.36         8.98 o                         
   4   1  11       1157.16       1148.12        24.64 o                         
   5   1  11         10.60          8.19         6.96 o                         
   6   1  11        111.42        101.64         9.89 o                         
   7   1  11          1.73          3.38         7.32 o                         
   8   1  11          3.86          8.15         8.08 o                         
   9   1  11         14.71         10.20         8.97 o                         
 -12   2  11          4.58         11.97        35.20 o                         
 -11   2  11          2.07         -9.61        21.77 o                         
 -10   2  11          4.41         12.39         8.42 o                         
  -9   2  11         12.79         16.71         7.15 o                         
  -8   2  11         41.95         47.17         3.57 o                         
  -7   2  11        128.82        118.22         5.31 o                         
  -6   2  11         16.39         22.97         4.50 o                         
  -5   2  11        431.30        408.15         9.98 o                         
  -4   2  11         30.43         26.17         1.99 o                         
  -3   2  11          0.02         -2.44         2.44 o                         
  -2   2  11        321.60        336.13         7.47 o                         
  -1   2  11          3.04          1.76         2.88 o                         
   0   2  11        257.78        273.59         6.45 o                         
   1   2  11         14.28          8.20         4.00 o                         
   2   2  11         76.52         66.12         5.49 o                         
   3   2  11        279.62        281.31         8.70 o                         
   4   2  11        181.56        181.18        10.32 o                         
   5   2  11         12.89          9.90         4.97 o                         
   6   2  11          0.63         -1.44         5.75 o                         
   7   2  11         17.16         22.96         6.69 o                         
   8   2  11          1.35         10.74         6.29 o                         
   9   2  11          1.49          1.21        11.63 o                         
 -12   3  11         24.06         12.50        31.08 o                         
 -11   3  11          0.02         11.16        21.11 o                         
 -10   3  11         16.42         17.65        11.96 o                         
  -9   3  11         13.96          4.65         6.06 o                         
  -8   3  11        116.17        138.73         9.29 o                         
  -7   3  11        227.74        225.73         8.14 o                         
  -6   3  11         66.01         64.51         4.60 o                         
  -5   3  11         89.25         94.80         4.76 o                         
  -4   3  11         56.87         58.02         2.41 o                         
  -3   3  11         94.01        109.62         6.00 o                         
  -2   3  11         63.83         77.26         4.74 o                         
  -1   3  11        245.39        249.83         7.41 o                         
   0   3  11        242.55        253.05         8.42 o                         
   1   3  11        211.83        203.24        11.11 o                         
   2   3  11          1.92          2.08         3.94 o                         
   3   3  11         13.05         11.50         4.43 o                         
   4   3  11         34.11         34.67         6.16 o                         
   5   3  11         55.59         56.97         6.27 o                         
   6   3  11         36.06         41.51         6.32 o                         
   7   3  11         26.39         27.21         6.35 o                         
   8   3  11          1.44          8.44         5.77 o                         
   9   3  11         20.84         18.42         7.36 o                         
 -12   4  11          1.58        -13.28        23.53 o                         
 -11   4  11          6.14        -12.50        20.64 o                         
 -10   4  11         34.10         31.50         8.39 o                         
  -9   4  11         35.88         17.63         6.63 o                         
  -8   4  11         68.42         66.11         8.30 o                         
  -7   4  11        332.68        356.83         7.45 o                         
  -6   4  11         20.76         23.35         4.16 o                         
  -5   4  11         45.22         49.78         4.05 o                         
  -4   4  11        202.70        197.46         4.37 o                         
  -3   4  11         49.76         43.60         4.94 o                         
  -2   4  11         49.15         58.94         5.27 o                         
  -1   4  11        854.63        894.18        14.73 o                         
   0   4  11         99.81         98.42         4.18 o                         
   1   4  11        118.75        123.04         5.14 o                         
   2   4  11        125.24        136.20         6.91 o                         
   3   4  11        119.50        122.26         5.30 o                         
   4   4  11        174.25        175.40         9.28 o                         
   5   4  11         38.47         42.05         6.51 o                         
   6   4  11        154.83        151.85         9.56 o                         
   7   4  11          0.19          6.95         6.90 o                         
   8   4  11          2.74         17.16         9.50 o                         
   9   4  11          0.01         -6.38         6.38 o                         
 -12   5  11         20.23         35.51        27.92 o                         
 -11   5  11         27.01         37.13         9.68 o                         
 -10   5  11        100.27        139.27        10.33 o                         
  -9   5  11        145.38        145.60         9.01 o                         
  -8   5  11         59.77         56.90         6.70 o                         
  -7   5  11         47.33         38.33         5.94 o                         
  -6   5  11        250.57        233.04        17.16 o                         
  -5   5  11        130.09        138.00         5.94 o                         
  -4   5  11        173.06        183.04         7.48 o                         
  -3   5  11         89.92         90.72         5.81 o                         
  -2   5  11         66.53         68.30         4.87 o                         
  -1   5  11         37.58         40.63         2.56 o                         
   0   5  11          8.55         20.20         2.75 o                         
   1   5  11         13.58         16.21         3.46 o                         
   2   5  11         14.58         17.55         4.54 o                         
   3   5  11        333.09        315.58        15.56 o                         
   4   5  11         58.82         34.30         5.89 o                         
   5   5  11         62.65         59.96         8.85 o                         
   6   5  11         13.88          5.44         5.80 o                         
   7   5  11         13.63         15.44         6.08 o                         
   8   5  11         13.45         17.18         6.69 o                         
   9   5  11          7.54          8.68         9.66 o                         
 -12   6  11          0.56        -14.63        22.29 o                         
 -11   6  11         56.46         40.13        10.58 o                         
 -10   6  11         15.79         12.73        14.53 o                         
  -9   6  11         47.12         50.92         7.32 o                         
  -8   6  11          0.82          0.38         5.33 o                         
  -7   6  11          2.73         -0.71         4.48 o                         
  -6   6  11        106.50        103.31         5.69 o                         
  -5   6  11        162.70        172.67         6.76 o                         
  -4   6  11          2.87         -1.95         3.16 o                         
  -3   6  11        384.36        372.20         8.48 o                         
  -2   6  11         97.30        110.30         7.94 o                         
  -1   6  11          0.35         -1.09         3.16 o                         
   0   6  11         17.22          8.15         3.01 o                         
   1   6  11         19.92         19.27         4.15 o                         
   2   6  11        143.95        150.91         6.22 o                         
   3   6  11         63.69         84.59         7.01 o                         
   4   6  11          5.68          3.04         5.33 o                         
   5   6  11         11.33         14.06         5.70 o                         
   6   6  11          1.32          5.59         5.86 o                         
   7   6  11          0.68         -4.41         8.33 o                         
   8   6  11          0.01          8.28         6.66 o                         
   9   6  11          1.02          7.00         9.22 o                         
 -11   7  11          0.02         23.76         8.92 o                         
 -10   7  11         19.74         12.43        10.26 o                         
  -9   7  11         31.98         20.78         8.05 o                         
  -8   7  11          0.91          7.26         5.94 o                         
  -7   7  11         21.89         20.18         5.59 o                         
  -6   7  11          8.32          8.39         7.61 o                         
  -5   7  11        194.07        194.65         7.28 o                         
  -4   7  11        218.50        210.53         7.53 o                         
  -3   7  11         32.59         27.32         3.90 o                         
  -2   7  11        361.99        337.17         8.85 o                         
  -1   7  11          2.96          1.29         4.99 o                         
   0   7  11        103.25         84.76         7.38 o                         
   1   7  11        442.72        399.06         9.29 o                         
   2   7  11         20.84         21.40         4.58 o                         
   3   7  11         61.41         79.23         7.56 o                         
   4   7  11        101.34        107.04         8.68 o                         
   5   7  11         31.34         26.06         6.04 o                         
   6   7  11        175.04        168.38         9.42 o                         
   7   7  11          9.75         16.53         8.65 o                         
   8   7  11        101.97        100.96         8.72 o                         
 -11   8  11          0.12         14.95        11.99 o                         
 -10   8  11          0.15         -6.08         8.84 o                         
  -9   8  11         15.11         21.66         9.33 o                         
  -8   8  11          4.87          3.35         5.44 o                         
  -7   8  11         15.73         13.22         4.82 o                         
  -6   8  11         29.59         23.98         4.68 o                         
  -5   8  11        302.55        320.70         9.18 o                         
  -4   8  11        714.74        686.79        16.49 o                         
  -3   8  11         32.73         31.92         4.30 o                         
  -2   8  11        241.42        197.26         8.60 o                         
  -1   8  11        273.08        261.17        10.05 o                         
   0   8  11          4.58         -2.45         4.91 o                         
   1   8  11          6.08          8.82         7.14 o                         
   2   8  11        262.73        252.40        15.03 o                         
   3   8  11        112.77        122.76         8.56 o                         
   4   8  11         10.81          8.36         5.05 o                         
   5   8  11         28.40         25.57         6.11 o                         
   6   8  11          6.62         -2.30         6.01 o                         
   7   8  11          4.88          8.52         7.08 o                         
   8   8  11          0.70         17.64         7.50 o                         
 -10   9  11          5.08          1.65        12.65 o                         
  -9   9  11         10.87         20.10        11.91 o                         
  -8   9  11          3.77         -5.26         7.07 o                         
  -7   9  11          5.19          7.08         6.51 o                         
  -6   9  11         37.94         34.38         6.28 o                         
  -5   9  11         52.42         63.34         6.69 o                         
  -4   9  11         43.89         41.94         5.38 o                         
  -3   9  11         10.40         12.23         4.19 o                         
  -2   9  11         65.75         80.17         8.21 o                         
  -1   9  11        215.17        219.07         7.94 o                         
   0   9  11          5.76         -3.57         5.12 o                         
   1   9  11        170.06        153.08        12.83 o                         
   2   9  11         74.36         83.54         8.34 o                         
   3   9  11          0.07         -0.70         6.17 o                         
   4   9  11          5.89         16.12         6.57 o                         
   5   9  11         10.43          6.78         9.15 o                         
   6   9  11         41.99         46.03         8.48 o                         
   7   9  11          6.83         17.02         8.82 o                         
 -10  10  11          3.00          1.24        18.23 o                         
  -9  10  11          0.94        -11.45        11.45 o                         
  -8  10  11         29.31         28.19         8.66 o                         
  -7  10  11          0.02         12.31         7.88 o                         
  -6  10  11        145.71        148.94        15.27 o                         
  -5  10  11         11.89          6.62         7.97 o                         
  -4  10  11         72.06         71.90         6.59 o                         
  -3  10  11          0.51          1.14         4.16 o                         
  -2  10  11         23.56         23.58         4.57 o                         
  -1  10  11         24.51         19.01         4.97 o                         
   0  10  11          2.42         -0.60         4.43 o                         
   1  10  11          8.05         -2.45         5.73 o                         
   2  10  11          0.26          6.46         6.29 o                         
   3  10  11          0.24         -6.02         6.02 o                         
   4  10  11          1.02         -4.35         6.17 o                         
   5  10  11         17.48         10.65         7.10 o                         
   6  10  11          4.01          6.10         7.44 o                         
   7  10  11          7.91          5.26         9.55 o                         
  -9  11  11          1.27          8.50        14.16 o                         
  -8  11  11         24.98         37.86        10.84 o                         
  -7  11  11          0.03         12.91         8.07 o                         
  -6  11  11         37.43         40.91        10.18 o                         
  -5  11  11         33.80         28.16         8.46 o                         
  -4  11  11         72.73         89.24         8.31 o                         
  -3  11  11          0.38          1.27         5.72 o                         
  -2  11  11         56.57         58.17         8.40 o                         
  -1  11  11         35.52         37.66         5.50 o                         
   0  11  11         11.31          5.98         5.04 o                         
   1  11  11          6.06         -5.39         5.39 o                         
   2  11  11          3.24         -0.76         5.88 o                         
   3  11  11         23.88         17.22         7.09 o                         
   4  11  11          0.02         -1.43         6.77 o                         
   5  11  11          7.62         -0.46         7.82 o                         
   6  11  11          2.89          8.62         8.09 o                         
  -8  12  11         12.19         23.94        10.90 o                         
  -7  12  11         11.97         12.03         8.99 o                         
  -6  12  11          9.71         12.85         8.50 o                         
  -5  12  11          0.44         -7.63         7.63 o                         
  -4  12  11         26.94         34.15         9.03 o                         
  -3  12  11         22.80         31.75         7.26 o                         
  -2  12  11         86.39         87.53         8.11 o                         
  -1  12  11          0.35          1.05         6.00 o                         
   0  12  11         52.12         45.86         9.99 o                         
   1  12  11          4.05          1.16         6.67 o                         
   2  12  11          2.11         -1.94         6.23 o                         
   3  12  11          6.54         14.22         6.80 o                         
   4  12  11         17.20         13.64         7.48 o                         
   5  12  11         22.68         30.45         8.11 o                         
  -7  13  11          7.35         28.21        11.58 o                         
  -6  13  11         10.39         10.00        10.07 o                         
  -5  13  11          2.04         -8.48         8.48 o                         
  -4  13  11          0.06         -6.00         8.29 o                         
  -3  13  11          2.69          0.51         6.82 o                         
  -2  13  11          1.01          4.66         6.25 o                         
  -1  13  11         37.94         26.58         7.44 o                         
   0  13  11         17.88         17.02         7.00 o                         
   1  13  11          5.83         16.28         7.15 o                         
   2  13  11          2.36         -6.82         6.82 o                         
   3  13  11         38.14         30.40         7.81 o                         
   4  13  11         15.02         29.35         8.35 o                         
  -5  14  11         13.09          8.64         9.35 o                         
  -4  14  11          0.00         -3.31         9.14 o                         
  -3  14  11          3.18         20.16         9.50 o                         
  -2  14  11         24.08         19.44         7.74 o                         
  -1  14  11          1.97         -7.02         7.02 o                         
   0  14  11         11.99         10.88         7.66 o                         
   1  14  11          4.96         10.14         7.67 o                         
   2  14  11         11.87         11.05         7.70 o                         
 -12   0  12         53.12          1.90        35.52 o                         
 -10   0  12         49.64         71.04        32.35 o                         
  -8   0  12         13.29         11.75         5.23 o                         
  -6   0  12        148.29        148.43        15.55 o                         
  -4   0  12        751.95        782.74        30.76 o                         
  -2   0  12         58.65         71.73         7.34 o                         
   0   0  12          6.49          7.75         3.46 o                         
   2   0  12          0.28          1.12         6.09 o                         
   4   0  12       3723.22       3645.99        82.51 o                         
   6   0  12         87.18        103.12        19.35 o                         
   8   0  12         10.75         15.59        16.49 o                         
 -12   1  12         76.03         34.43        28.16 o                         
 -11   1  12          4.14         17.25        22.57 o                         
 -10   1  12          1.23         18.20        40.28 o                         
  -9   1  12          9.37          5.44         5.47 o                         
  -8   1  12         22.80         23.52         3.82 o                         
  -7   1  12         38.01         39.10         5.69 o                         
  -6   1  12         73.87         77.05         6.30 o                         
  -5   1  12        253.20        269.84         8.99 o                         
  -4   1  12        761.07        752.80        12.70 o                         
  -3   1  12        115.03        110.47         5.59 o                         
  -2   1  12        291.19        301.02         6.63 o                         
  -1   1  12         78.13         80.26         3.32 o                         
   0   1  12        479.16        528.77        11.11 o                         
   1   1  12        198.62        190.71         6.46 o                         
   2   1  12        206.08        221.01        12.29 o                         
   3   1  12        391.45        378.36        11.54 o                         
   4   1  12        277.77        266.76        12.59 o                         
   5   1  12          1.79          7.11         6.74 o                         
   6   1  12          3.92          2.72         7.09 o                         
   7   1  12         21.95         27.71         9.80 o                         
   8   1  12          0.58         -4.41         8.11 o                         
   9   1  12          5.54         -7.52         8.55 o                         
 -12   2  12          0.27         -3.65        24.53 o                         
 -11   2  12         61.15         47.40        41.86 o                         
 -10   2  12          0.01         -7.00         9.27 o                         
  -9   2  12        138.89        107.01         8.44 o                         
  -8   2  12        222.10        190.03         6.29 o                         
  -7   2  12         43.97         38.73         4.80 o                         
  -6   2  12        548.06        534.55        11.68 o                         
  -5   2  12        155.52        152.08         6.43 o                         
  -4   2  12          2.32          3.49         3.95 o                         
  -3   2  12          3.27          5.04         3.12 o                         
  -2   2  12        157.12        139.02         5.74 o                         
  -1   2  12        424.76        374.81        10.78 o                         
   0   2  12        133.10        125.98         3.93 o                         
   1   2  12        136.37        154.75         7.99 o                         
   2   2  12        349.25        302.70         9.65 o                         
   3   2  12        410.35        411.09        11.23 o                         
   4   2  12        713.43        732.82        15.37 o                         
   5   2  12          0.88          0.37         4.87 o                         
   6   2  12          0.80          4.66         5.36 o                         
   7   2  12          1.00         -1.15         5.32 o                         
   8   2  12          4.29          0.46         6.14 o                         
   9   2  12          1.18         -2.68         6.17 o                         
 -12   3  12         13.99         -6.43        26.05 o                         
 -11   3  12          0.10         -0.28        36.47 o                         
 -10   3  12         45.79         52.11         8.72 o                         
  -9   3  12         30.15         38.14         7.10 o                         
  -8   3  12         47.84         54.58        10.25 o                         
  -7   3  12         81.81         83.50         5.60 o                         
  -6   3  12        139.32        140.06         7.03 o                         
  -5   3  12          7.56          7.59         2.42 o                         
  -4   3  12         77.50         76.65         8.45 o                         
  -3   3  12         81.17         88.32         5.74 o                         
  -2   3  12        217.21        218.17         7.65 o                         
  -1   3  12          8.78         13.62         3.60 o                         
   0   3  12         65.19         84.41         3.34 o                         
   1   3  12        242.64        227.84         6.96 o                         
   2   3  12          3.76          1.80         4.26 o                         
   3   3  12        436.41        433.42        12.71 o                         
   4   3  12         16.34         16.46         5.59 o                         
   5   3  12        387.52        388.67        17.90 o                         
   6   3  12         10.82          3.97         5.73 o                         
   7   3  12         53.60         66.23         7.93 o                         
   8   3  12         22.13         24.01         7.22 o                         
   9   3  12         16.10         23.85         8.16 o                         
 -12   4  12         10.78        -10.02        24.75 o                         
 -11   4  12         49.57         29.84        29.50 o                         
 -10   4  12         15.68         11.50        14.90 o                         
  -9   4  12         46.46         70.82         8.73 o                         
  -8   4  12        133.89        137.60        18.95 o                         
  -7   4  12         58.17         55.38         4.28 o                         
  -6   4  12        109.05        104.82         6.01 o                         
  -5   4  12        503.91        471.40         9.02 o                         
  -4   4  12          4.98          5.54         3.92 o                         
  -3   4  12         78.57         87.35         6.18 o                         
  -2   4  12        135.16        123.33         6.89 o                         
  -1   4  12          3.24          2.84         4.09 o                         
   0   4  12         84.66        101.03         4.34 o                         
   1   4  12        348.61        331.03         7.92 o                         
   2   4  12        122.36        116.17         6.19 o                         
   3   4  12         91.89         89.36         5.81 o                         
   4   4  12        150.66        155.13         9.10 o                         
   5   4  12         57.21         69.95         8.52 o                         
   6   4  12         91.84        103.25         8.90 o                         
   7   4  12          0.12          3.71         6.92 o                         
   8   4  12          3.46         -1.02         6.91 o                         
   9   4  12          0.06         -5.18         7.24 o                         
 -12   5  12         12.86         22.56        42.18 o                         
 -11   5  12          5.08          9.99        10.89 o                         
 -10   5  12         87.57         82.08         8.81 o                         
  -9   5  12          0.00          4.62         5.71 o                         
  -8   5  12         55.68         58.35         6.92 o                         
  -7   5  12        109.38        117.70         7.86 o                         
  -6   5  12        348.94        355.32        12.73 o                         
  -5   5  12        322.89        298.85         7.88 o                         
  -4   5  12         11.35         14.63         6.03 o                         
  -3   5  12          0.01          0.69         4.05 o                         
  -2   5  12         32.14         30.82         5.08 o                         
  -1   5  12         16.48          9.92         3.38 o                         
   0   5  12        101.86        113.03         4.65 o                         
   1   5  12         97.97        105.74         6.83 o                         
   2   5  12          0.05         -3.36         3.87 o                         
   3   5  12        434.96        416.26        14.04 o                         
   4   5  12         18.56         19.19         5.90 o                         
   5   5  12          0.01         -5.34         5.34 o                         
   6   5  12         47.59         69.43         9.42 o                         
   7   5  12          0.49         -5.15         6.19 o                         
   8   5  12         54.01         69.10         9.27 o                         
 -11   6  12         14.61         37.57        10.66 o                         
 -10   6  12         43.54         49.03        12.51 o                         
  -9   6  12        129.30        131.65        11.91 o                         
  -8   6  12         23.03         23.85         6.26 o                         
  -7   6  12         47.66         49.79         6.24 o                         
  -6   6  12          8.00          1.43         3.41 o                         
  -5   6  12          0.34          1.62         3.41 o                         
  -4   6  12        112.53        120.18         7.16 o                         
  -3   6  12         85.57         81.78         6.69 o                         
  -2   6  12          1.09         -2.17         4.82 o                         
  -1   6  12          1.61          0.25         2.62 o                         
   0   6  12         34.30         24.24         4.24 o                         
   1   6  12        167.47        160.94         6.87 o                         
   2   6  12        154.48        160.31         7.79 o                         
   3   6  12        160.12        165.60         8.90 o                         
   4   6  12         69.75         78.07         7.49 o                         
   5   6  12         11.99          0.71         5.43 o                         
   6   6  12         42.94         39.56         7.24 o                         
   7   6  12         19.97          6.15         6.68 o                         
   8   6  12          4.48          1.25         8.25 o                         
 -11   7  12         34.08         28.61         9.41 o                         
 -10   7  12          7.97          0.44        10.59 o                         
  -9   7  12         21.34         15.40         9.89 o                         
  -8   7  12        106.70         98.02        11.49 o                         
  -7   7  12         60.07         48.66        11.40 o                         
  -6   7  12        178.30        181.39        14.18 o                         
  -5   7  12        343.55        320.35         9.05 o                         
  -4   7  12         77.12         74.46         5.07 o                         
  -3   7  12        820.49        827.00        14.06 o                         
  -2   7  12        123.38        127.59         7.87 o                         
  -1   7  12         39.29         40.38         5.86 o                         
   0   7  12         29.96         21.38         5.35 o                         
   1   7  12         12.39          8.87         3.88 o                         
   2   7  12        120.67        101.40         6.96 o                         
   3   7  12         14.11          9.10         4.86 o                         
   4   7  12         32.23         14.29         5.43 o                         
   5   7  12         44.54         41.04         6.52 o                         
   6   7  12         20.85         27.28         6.36 o                         
   7   7  12         54.31         46.06         7.77 o                         
   8   7  12         21.11         23.46         8.05 o                         
 -10   8  12          0.49         -8.42        11.26 o                         
  -9   8  12         18.52         28.74         9.73 o                         
  -8   8  12          7.32          4.53         8.78 o                         
  -7   8  12         10.59          5.75         6.68 o                         
  -6   8  12          6.75         -1.27         6.66 o                         
  -5   8  12         12.96         12.10         5.63 o                         
  -4   8  12        296.58        333.11        11.51 o                         
  -3   8  12        160.75        164.09         8.33 o                         
  -2   8  12         84.43         95.51         5.69 o                         
  -1   8  12        113.69         98.59         7.60 o                         
   0   8  12         23.33         28.65         5.86 o                         
   1   8  12        121.76        117.05        11.33 o                         
   2   8  12         24.34         22.74         6.37 o                         
   3   8  12          0.38         -5.83         5.83 o                         
   4   8  12         62.44         67.15         9.49 o                         
   5   8  12          4.89         -3.21         6.05 o                         
   6   8  12         21.24         16.17         7.22 o                         
   7   8  12          1.03         -1.16         7.13 o                         
 -10   9  12         69.33        114.50        16.46 o                         
  -9   9  12          4.29         17.02        10.54 o                         
  -8   9  12          0.73         -1.38         7.41 o                         
  -7   9  12          1.05          0.45         7.05 o                         
  -6   9  12          2.57         -1.56         6.65 o                         
  -5   9  12        108.20        100.74         7.81 o                         
  -4   9  12         88.80         73.83         7.53 o                         
  -3   9  12         27.16         24.35         7.90 o                         
  -2   9  12         64.72         51.86         6.42 o                         
  -1   9  12         21.17         15.38         5.89 o                         
   0   9  12          0.45          0.12         5.25 o                         
   1   9  12        240.44        235.68        13.47 o                         
   2   9  12         25.41         12.08         6.23 o                         
   3   9  12         16.73         16.61         6.71 o                         
   4   9  12          5.04         -0.38         7.90 o                         
   5   9  12          0.00         -2.81         9.03 o                         
   6   9  12          5.92         21.98         8.02 o                         
   7   9  12         37.57         43.07         9.02 o                         
  -9  10  12         41.31         47.49        14.91 o                         
  -8  10  12         11.65         11.67         8.29 o                         
  -7  10  12          0.86          6.00         7.49 o                         
  -6  10  12          8.52         10.94         8.26 o                         
  -5  10  12         17.07         16.66         7.90 o                         
  -4  10  12         10.29          0.00         6.38 o                         
  -3  10  12          3.85          8.52         5.47 o                         
  -2  10  12        100.14        104.09         7.95 o                         
  -1  10  12         34.32         26.43         5.93 o                         
   0  10  12          4.82          5.75         5.65 o                         
   1  10  12         11.50         12.97         6.80 o                         
   2  10  12          3.76         -3.54         6.21 o                         
   3  10  12          4.59         -1.11         6.50 o                         
   4  10  12          0.02         -0.49         6.47 o                         
   5  10  12          4.10          3.85         7.46 o                         
   6  10  12         10.12          4.90         7.53 o                         
  -8  11  12          4.33         -5.75         8.15 o                         
  -7  11  12          4.39          9.07         8.46 o                         
  -6  11  12         19.48         25.24         8.67 o                         
  -5  11  12         10.62          2.74         7.81 o                         
  -4  11  12         16.12         16.98         6.55 o                         
  -3  11  12         88.00        101.53        14.83 o                         
  -2  11  12          1.64          6.79         5.81 o                         
  -1  11  12         89.67         92.68         8.42 o                         
   0  11  12          3.79         -1.17         6.08 o                         
   1  11  12          9.85         16.62         6.74 o                         
   2  11  12         12.32         15.22         7.68 o                         
   3  11  12         20.44         19.47         7.12 o                         
   4  11  12         61.11         79.51         9.72 o                         
   5  11  12          1.67         -1.64         8.16 o                         
  -7  12  12          2.10         -7.23        17.72 o                         
  -6  12  12          7.25         -0.14         8.38 o                         
  -5  12  12         35.83         48.12        10.67 o                         
  -4  12  12         12.11          4.23         8.01 o                         
  -3  12  12         80.67         84.76         8.29 o                         
  -2  12  12          8.11          9.92         6.44 o                         
  -1  12  12          8.28         12.58         6.76 o                         
   0  12  12          7.87          7.78         6.33 o                         
   1  12  12         10.92         11.00         6.72 o                         
   2  12  12          0.73         -5.36         6.06 o                         
   3  12  12         13.12         11.34         7.03 o                         
   4  12  12         71.20        102.23         9.95 o                         
  -6  13  12         91.87        126.72        12.74 o                         
  -5  13  12         12.31         18.93        12.57 o                         
  -4  13  12         16.95         18.33        13.00 o                         
  -3  13  12         12.77          7.76         6.95 o                         
  -2  13  12        138.54        149.97        10.73 o                         
  -1  13  12          1.04         -4.90         6.42 o                         
   0  13  12          2.01         -7.00         7.00 o                         
   1  13  12         28.76         39.73        11.25 o                         
   2  13  12          0.97         -1.92         7.56 o                         
   3  13  12         51.38         58.83         9.20 o                         
  -4  14  12         42.08         44.57        10.80 o                         
  -3  14  12         10.07         25.98        10.67 o                         
  -2  14  12         24.27         33.21         8.04 o                         
  -1  14  12         13.78         27.63         8.21 o                         
   0  14  12          0.12          0.51        10.26 o                         
   1  14  12          0.22          0.52         7.36 o                         
 -11   0  13         31.06         31.08        35.52 o                         
  -9   0  13         16.30         18.78         9.96 o                         
  -7   0  13         13.04         14.78         5.87 o                         
  -5   0  13       3477.70       3375.55        63.25 o                         
  -3   0  13         54.86         65.01         9.64 o                         
  -1   0  13         34.75         33.45         4.85 o                         
   1   0  13         75.17         89.53        10.74 o                         
   3   0  13        410.29        413.79        29.67 o                         
   5   0  13        245.83        256.84        27.91 o                         
   7   0  13         15.14         11.42        12.53 o                         
   9   0  13          0.09         -6.87        14.59 o                         
 -12   1  13         24.06        -18.43        25.01 o                         
 -11   1  13          0.01        -13.19        21.64 o                         
 -10   1  13         25.79         21.43        24.10 o                         
  -9   1  13          2.93          2.23         5.27 o                         
  -8   1  13        203.58        212.54         7.97 o                         
  -7   1  13         20.91         26.20         4.70 o                         
  -6   1  13        373.56        357.95        11.14 o                         
  -5   1  13        181.70        221.30         7.80 o                         
  -4   1  13        125.31        127.57         7.76 o                         
  -3   1  13        114.06        124.30         6.33 o                         
  -2   1  13         39.28         30.61         3.62 o                         
  -1   1  13        222.75        218.06         7.08 o                         
   0   1  13        323.90        307.70        13.39 o                         
   1   1  13        967.33        957.13        14.78 o                         
   2   1  13        156.17        139.91         6.42 o                         
   3   1  13         13.75         14.54         4.88 o                         
   4   1  13        144.98        125.88        11.96 o                         
   5   1  13          2.57         -1.88         5.20 o                         
   6   1  13          1.85         -5.31         5.31 o                         
   7   1  13          0.14         14.20         8.15 o                         
   8   1  13         11.70         14.14        13.09 o                         
 -12   2  13          2.49        -24.49        24.49 o                         
 -11   2  13         12.06         10.88        22.40 o                         
 -10   2  13         36.24          6.07        19.51 o                         
  -9   2  13          3.61          2.25         5.99 o                         
  -8   2  13         75.98         74.52        10.49 o                         
  -7   2  13         72.45         78.18         5.75 o                         
  -6   2  13        144.45        172.35         8.41 o                         
  -5   2  13       1997.49       2006.32        26.68 o                         
  -4   2  13        124.92        124.58         9.31 o                         
  -3   2  13          2.08          3.09         4.78 o                         
  -2   2  13        134.06        128.71         6.10 o                         
  -1   2  13        103.03         91.44         5.75 o                         
   0   2  13        151.63        157.03         5.72 o                         
   1   2  13        941.91        908.63        15.15 o                         
   2   2  13         17.02          9.52         4.92 o                         
   3   2  13        142.93        135.11         7.75 o                         
   4   2  13        125.30        130.98         8.06 o                         
   5   2  13        162.48        159.19         8.99 o                         
   6   2  13         81.83         82.83         7.64 o                         
   7   2  13         14.34         -1.89         5.52 o                         
   8   2  13         32.34         34.35         7.42 o                         
 -12   3  13         33.95          9.10        33.62 o                         
 -11   3  13         74.75         90.61        38.38 o                         
 -10   3  13          0.05          1.29         6.37 o                         
  -9   3  13          1.17          1.63         6.00 o                         
  -8   3  13        150.73        143.09        10.67 o                         
  -7   3  13          9.60         -0.44         4.68 o                         
  -6   3  13        946.86        909.93        14.44 o                         
  -5   3  13          5.03          4.52         4.71 o                         
  -4   3  13        136.40        146.37         7.75 o                         
  -3   3  13          0.87         -3.18         3.51 o                         
  -2   3  13        150.35        148.83         6.94 o                         
  -1   3  13          5.20          3.40         3.94 o                         
   0   3  13         14.79          8.77         2.71 o                         
   1   3  13         10.48         14.79         3.69 o                         
   2   3  13         27.26         28.92         5.52 o                         
   3   3  13        314.21        307.68        11.44 o                         
   4   3  13        134.87        139.41        10.01 o                         
   5   3  13          2.18          1.85         5.77 o                         
   6   3  13         28.80         28.56         8.25 o                         
   7   3  13         15.44         30.64         7.22 o                         
   8   3  13         26.46         27.54         7.82 o                         
 -12   4  13          0.08        -29.81        29.81 o                         
 -11   4  13         57.94         81.57        26.99 o                         
 -10   4  13         11.90         12.57         7.66 o                         
  -9   4  13         17.34         26.64        11.04 o                         
  -8   4  13         37.13         36.18         6.78 o                         
  -7   4  13          0.01         -2.44         3.36 o                         
  -6   4  13        188.92        207.55         7.44 o                         
  -5   4  13        800.46        743.78        16.43 o                         
  -4   4  13          0.10         -0.26         3.86 o                         
  -3   4  13         11.51          8.43         4.63 o                         
  -2   4  13          2.30          1.28         4.26 o                         
  -1   4  13          0.00         -2.88         3.68 o                         
   0   4  13         46.23         46.18         4.08 o                         
   1   4  13         72.96         74.54         5.96 o                         
   2   4  13         15.02         13.71         4.65 o                         
   3   4  13          5.58         -1.35         4.60 o                         
   4   4  13         10.77          6.47         5.22 o                         
   5   4  13         13.31          7.59         5.96 o                         
   6   4  13         58.97         68.62         8.15 o                         
   7   4  13        101.74        116.35         9.97 o                         
   8   4  13         16.84         20.60         8.41 o                         
 -11   5  13        110.72         94.53        43.13 o                         
 -10   5  13          1.70          1.37         7.26 o                         
  -9   5  13          1.02         -6.24         6.95 o                         
  -8   5  13          5.77          5.66         7.80 o                         
  -7   5  13          0.12         -7.05         7.05 o                         
  -6   5  13        381.57        376.48        10.82 o                         
  -5   5  13        315.70        327.56        10.64 o                         
  -4   5  13         40.14         41.88         5.77 o                         
  -3   5  13        213.18        204.00         8.93 o                         
  -2   5  13          9.11         12.28         5.82 o                         
  -1   5  13          0.07         -1.02         3.72 o                         
   0   5  13          0.25         -3.66         3.66 o                         
   1   5  13          9.82          4.34         4.34 o                         
   2   5  13         71.37         66.01         5.76 o                         
   3   5  13        102.30         99.63         7.81 o                         
   4   5  13         28.61         36.21         6.58 o                         
   5   5  13         32.99         41.74         6.99 o                         
   6   5  13         46.25         55.38         7.94 o                         
   7   5  13         31.14         44.07         8.22 o                         
   8   5  13         12.63          9.00         7.84 o                         
 -11   6  13          1.01         -6.65        14.47 o                         
 -10   6  13          1.50         -5.98         8.62 o                         
  -9   6  13         14.00         15.03        10.53 o                         
  -8   6  13          0.45          8.81         8.04 o                         
  -7   6  13         10.47         17.51         7.03 o                         
  -6   6  13         32.10         42.49         7.09 o                         
  -5   6  13         46.57         46.95         4.97 o                         
  -4   6  13         41.25         48.02         5.93 o                         
  -3   6  13         67.65         61.04         6.43 o                         
  -2   6  13          6.16          3.31         4.76 o                         
  -1   6  13          0.10          4.13         4.92 o                         
   0   6  13         37.80         36.82         4.62 o                         
   1   6  13          3.13          3.16         3.90 o                         
   2   6  13        254.40        230.14         9.31 o                         
   3   6  13         36.06         35.76         6.16 o                         
   4   6  13         20.07         15.69         8.74 o                         
   5   6  13          0.15         -0.90         5.74 o                         
   6   6  13          8.97         12.31         6.73 o                         
   7   6  13         85.90         90.75        10.79 o                         
 -11   7  13         12.57         10.48        19.96 o                         
 -10   7  13          9.67         -1.90        11.05 o                         
  -9   7  13          5.00         10.95         8.42 o                         
  -8   7  13          1.93          2.61         8.78 o                         
  -7   7  13         14.98         12.58         6.95 o                         
  -6   7  13          5.41         -5.30         6.00 o                         
  -5   7  13        496.64        494.21        13.30 o                         
  -4   7  13        247.32        240.32        10.10 o                         
  -3   7  13        424.63        454.93        12.65 o                         
  -2   7  13          0.64         -5.06         5.06 o                         
  -1   7  13          7.09         -2.42         4.80 o                         
   0   7  13          0.11          2.45         3.99 o                         
   1   7  13         10.02          8.82         4.19 o                         
   2   7  13        215.68        212.05         8.96 o                         
   3   7  13        465.30        457.78        14.65 o                         
   4   7  13         12.90          3.67         5.26 o                         
   5   7  13         19.40         23.13         6.29 o                         
   6   7  13          0.05          4.67         7.10 o                         
   7   7  13          4.81          7.53        13.95 o                         
 -10   8  13          8.57          9.15        16.21 o                         
  -9   8  13         20.32         19.32         9.76 o                         
  -8   8  13          1.10         -7.52        10.35 o                         
  -7   8  13          9.34         15.01         7.43 o                         
  -6   8  13        111.62        108.68        10.13 o                         
  -5   8  13          3.36          3.63         5.50 o                         
  -4   8  13         38.52         35.30         6.55 o                         
  -3   8  13        645.81        601.78        13.91 o                         
  -2   8  13         70.37         61.82         6.96 o                         
  -1   8  13          1.27         -4.78         4.78 o                         
   0   8  13          2.22         -2.81         6.15 o                         
   1   8  13          1.46         -2.21         5.69 o                         
   2   8  13         32.92         32.03         6.96 o                         
   3   8  13         20.24         12.70         6.52 o                         
   4   8  13          0.25          7.96         6.57 o                         
   5   8  13          0.71          8.13         6.66 o                         
   6   8  13          0.35          5.88         7.22 o                         
   7   8  13          2.98         -5.90         7.36 o                         
 -10   9  13          0.34        -12.50        12.50 o                         
  -9   9  13          2.86        -11.34        11.34 o                         
  -8   9  13         16.85         30.07        11.44 o                         
  -7   9  13          6.49         23.00         9.43 o                         
  -6   9  13         71.08         80.44         9.59 o                         
  -5   9  13          0.48         -9.33         9.33 o                         
  -4   9  13         62.79         40.82         6.87 o                         
  -3   9  13          4.87          0.73         5.17 o                         
  -2   9  13         44.39         35.35         6.30 o                         
  -1   9  13          7.11          7.31         6.05 o                         
   0   9  13         56.28         52.36         7.51 o                         
   1   9  13          9.60          4.02         6.39 o                         
   2   9  13          7.49          6.44         6.33 o                         
   3   9  13          4.32         12.06         6.83 o                         
   4   9  13          2.26         -6.40         6.40 o                         
   5   9  13          0.02          1.49         8.69 o                         
   6   9  13         39.30         28.84         8.50 o                         
  -9  10  13          3.87          2.00        10.67 o                         
  -8  10  13          0.16          9.36         8.82 o                         
  -7  10  13          8.18          6.02         7.91 o                         
  -6  10  13          0.00         -9.06         9.06 o                         
  -5  10  13          2.09          0.71         7.15 o                         
  -4  10  13         28.68         17.37         6.67 o                         
  -3  10  13         23.77         24.98         6.25 o                         
  -2  10  13        308.52        294.20        12.05 o                         
  -1  10  13         10.21          4.06         5.76 o                         
   0  10  13          3.09          7.38         6.12 o                         
   1  10  13          1.57          2.06         6.31 o                         
   2  10  13         50.89         45.42         9.08 o                         
   3  10  13         12.47         14.44         9.18 o                         
   4  10  13          6.16          6.97         7.15 o                         
   5  10  13          5.10         23.63         8.23 o                         
  -8  11  13          0.08        -10.60        13.66 o                         
  -7  11  13          1.22         -7.01        13.01 o                         
  -6  11  13         11.91          5.58         7.96 o                         
  -5  11  13          3.34         -7.91         7.91 o                         
  -4  11  13         19.49         14.20         7.02 o                         
  -3  11  13          0.27          9.28         6.09 o                         
  -2  11  13         20.70         16.49         6.47 o                         
  -1  11  13          3.05          1.56         6.14 o                         
   0  11  13          6.58          1.12         7.35 o                         
   1  11  13         17.69         11.54         6.72 o                         
   2  11  13          2.33          3.85         7.12 o                         
   3  11  13         19.94         14.77         8.04 o                         
   4  11  13          0.01         -1.41         7.57 o                         
  -7  12  13          0.81          4.01         9.27 o                         
  -6  12  13         26.14         29.97         9.87 o                         
  -5  12  13          0.13          0.56         8.17 o                         
  -4  12  13         17.21         35.03         9.35 o                         
  -3  12  13          0.01         -2.25         6.28 o                         
  -2  12  13         33.42         14.46         7.20 o                         
  -1  12  13          7.57          2.22         6.81 o                         
   0  12  13         55.98         51.55        10.94 o                         
   1  12  13         32.26         13.78         8.25 o                         
   2  12  13          3.88          4.90         6.79 o                         
   3  12  13         27.80         31.53         8.70 o                         
  -5  13  13        102.96        117.58        12.74 o                         
  -4  13  13          3.92          9.57         9.44 o                         
  -3  13  13         35.20         45.53         9.74 o                         
  -2  13  13          0.32          3.83         6.96 o                         
  -1  13  13          0.87          2.51         7.02 o                         
   0  13  13         16.13         26.03         8.98 o                         
   1  13  13          6.33         -5.95         7.61 o                         
   2  13  13         19.46         22.85         8.26 o                         
  -2  14  13          2.94         -7.31         7.31 o                         
  -1  14  13          0.15         12.41         8.07 o                         
 -12   0  14         29.86        -15.86        35.52 o                         
 -10   0  14        162.88        154.14        41.86 o                         
  -8   0  14          1.85          7.57         5.71 o                         
  -6   0  14         61.90         65.80         8.93 o                         
  -4   0  14        225.25        208.49        11.14 o                         
  -2   0  14        280.36        293.30        20.09 o                         
   0   0  14        306.03        277.55        10.04 o                         
   2   0  14        106.07        103.31        12.99 o                         
   4   0  14         98.75        119.67        10.54 o                         
   6   0  14          1.18          9.90        11.73 o                         
   8   0  14          0.57         12.84        13.43 o                         
 -12   1  14         16.82        -21.32        26.01 o                         
 -11   1  14          6.72         -2.05        24.66 o                         
 -10   1  14         35.25         30.85        22.31 o                         
  -9   1  14         25.33         24.54         6.28 o                         
  -8   1  14          1.02          2.31         3.80 o                         
  -7   1  14          5.04          4.59         4.58 o                         
  -6   1  14         42.66         40.32         5.81 o                         
  -5   1  14        182.77        167.97        10.31 o                         
  -4   1  14         30.87         43.04         9.10 o                         
  -3   1  14         14.84         10.96         2.70 o                         
  -2   1  14         15.40         17.84         3.50 o                         
  -1   1  14        136.08        141.24         4.27 o                         
   0   1  14         47.29         52.45         5.48 o                         
   1   1  14         44.04         54.80         7.39 o                         
   2   1  14        305.05        325.29         9.09 o                         
   3   1  14          3.19          2.03         3.72 o                         
   4   1  14         13.04         12.56         5.24 o                         
   5   1  14         27.25         45.75         6.66 o                         
   6   1  14          2.99          9.94         6.03 o                         
   7   1  14          9.85         13.43         6.40 o                         
   8   1  14          1.75          5.45         6.81 o                         
 -12   2  14          0.67        -15.92        25.60 o                         
 -11   2  14         21.66         18.95        24.38 o                         
 -10   2  14          0.09        -10.74        19.65 o                         
  -9   2  14          0.27         -2.64         5.56 o                         
  -8   2  14          1.03          1.69         5.06 o                         
  -7   2  14         23.30         18.64         4.87 o                         
  -6   2  14        326.10        308.16        15.34 o                         
  -5   2  14          7.12         14.88         7.51 o                         
  -4   2  14        285.72        275.70         9.90 o                         
  -3   2  14          0.00         -3.60         3.60 o                         
  -2   2  14         77.91         91.57         5.55 o                         
  -1   2  14         92.54         82.00         5.93 o                         
   0   2  14        513.36        524.86         8.86 o                         
   1   2  14        448.84        450.22        10.82 o                         
   2   2  14        213.94        216.06         8.00 o                         
   3   2  14         42.27         50.92         6.12 o                         
   4   2  14         55.49         69.02         6.85 o                         
   5   2  14         25.59         28.92         6.28 o                         
   6   2  14          0.07          2.76         5.45 o                         
   7   2  14         16.17         28.34         7.24 o                         
   8   2  14         11.23         21.34        11.91 o                         
 -12   3  14         44.96         26.87        55.82 o                         
 -11   3  14         33.27         22.42        25.05 o                         
 -10   3  14          8.64         22.02         7.86 o                         
  -9   3  14          0.51          4.22         6.28 o                         
  -8   3  14         74.32         87.64         9.57 o                         
  -7   3  14        154.53        158.89         8.75 o                         
  -6   3  14         11.95          2.79         6.03 o                         
  -5   3  14        682.44        653.71        16.80 o                         
  -4   3  14         66.69         61.94         5.66 o                         
  -3   3  14         45.57         52.92         5.06 o                         
  -2   3  14          0.77          9.37         4.09 o                         
  -1   3  14        218.66        209.13         8.05 o                         
   0   3  14         28.02         32.03         2.43 o                         
   1   3  14         30.50         27.16         3.94 o                         
   2   3  14          2.30          5.63         4.80 o                         
   3   3  14         39.01         26.54         7.92 o                         
   4   3  14         30.11         38.75         6.62 o                         
   5   3  14         30.51         30.91         6.93 o                         
   6   3  14          0.52         -5.51         5.59 o                         
   7   3  14         49.46         66.21         9.12 o                         
   8   3  14          7.56         13.17         7.65 o                         
 -11   4  14         10.78         13.29        24.16 o                         
 -10   4  14          0.35         -1.11        10.07 o                         
  -9   4  14          0.94         10.24         7.16 o                         
  -8   4  14         14.09          8.61         7.89 o                         
  -7   4  14        121.75        111.11         8.12 o                         
  -6   4  14         14.82         20.92         6.03 o                         
  -5   4  14        269.86        300.96        13.85 o                         
  -4   4  14          1.63          1.80         3.96 o                         
  -3   4  14         52.16         51.97         5.76 o                         
  -2   4  14         48.83         39.32         4.99 o                         
  -1   4  14         15.89          9.27         4.10 o                         
   0   4  14          5.03          5.12         2.55 o                         
   1   4  14        186.68        187.02         8.16 o                         
   2   4  14        219.38        206.77         8.79 o                         
   3   4  14          1.27         -1.18         5.15 o                         
   4   4  14          4.42          2.30         5.43 o                         
   5   4  14          0.14          0.41         5.68 o                         
   6   4  14          0.55          5.31         6.21 o                         
   7   4  14          4.15         15.78         7.40 o                         
   8   4  14         37.59         29.22         8.62 o                         
 -11   5  14          3.84        -19.91        36.16 o                         
 -10   5  14         10.44         -5.67         9.07 o                         
  -9   5  14         61.20         44.62         9.18 o                         
  -8   5  14          7.32          9.24         8.15 o                         
  -7   5  14         28.49         30.95         8.58 o                         
  -6   5  14          5.27          7.51         4.63 o                         
  -5   5  14          2.98         -2.93         4.65 o                         
  -4   5  14        256.29        274.40        10.22 o                         
  -3   5  14         39.94         42.92         5.70 o                         
  -2   5  14          9.08         10.35         4.70 o                         
  -1   5  14        150.61        133.25         6.64 o                         
   0   5  14          5.69          5.11         3.81 o                         
   1   5  14          3.11          1.21         3.97 o                         
   2   5  14        161.51        162.75        10.96 o                         
   3   5  14          7.41          2.27         5.29 o                         
   4   5  14         18.63         30.41         7.49 o                         
   5   5  14          9.52         14.93         6.44 o                         
   6   5  14          0.94         -5.72         5.72 o                         
   7   5  14         23.62         22.82         9.39 o                         
 -11   6  14         10.15         17.69        11.51 o                         
 -10   6  14         13.63         29.34        13.78 o                         
  -9   6  14          4.03          6.04         8.22 o                         
  -8   6  14          0.23          5.62         8.55 o                         
  -7   6  14          0.03         -5.86         6.27 o                         
  -6   6  14          8.60          6.88         4.70 o                         
  -5   6  14        197.28        207.38         8.42 o                         
  -4   6  14        616.73        650.15        16.26 o                         
  -3   6  14          0.49         -3.86         4.66 o                         
  -2   6  14        414.53        378.90        11.75 o                         
  -1   6  14          2.20         -4.63         4.63 o                         
   0   6  14          0.12          0.66         3.66 o                         
   1   6  14         17.33         16.68         4.43 o                         
   2   6  14         13.51         22.77         5.38 o                         
   3   6  14          2.01          9.05         5.60 o                         
   4   6  14         20.00         25.77         6.47 o                         
   5   6  14          9.18         12.95         6.18 o                         
   6   6  14          6.15          6.29         7.30 o                         
   7   6  14         14.78         14.12         7.70 o                         
 -10   7  14          9.09         -2.11        20.05 o                         
  -9   7  14         29.63         30.11        14.01 o                         
  -8   7  14          3.34          7.46         8.88 o                         
  -7   7  14        119.35        139.76        10.57 o                         
  -6   7  14         46.12         40.15         7.67 o                         
  -5   7  14        105.08         94.77         9.41 o                         
  -4   7  14        119.48        105.66         7.72 o                         
  -3   7  14         89.94         97.24         7.60 o                         
  -2   7  14         18.41          8.91         4.97 o                         
  -1   7  14          7.91          9.85         5.20 o                         
   0   7  14          7.65          7.00         5.07 o                         
   1   7  14         84.43         84.42         8.05 o                         
   2   7  14         37.06         31.51         6.77 o                         
   3   7  14         20.50         22.05         6.83 o                         
   4   7  14          0.10         -3.10         6.24 o                         
   5   7  14          9.10          5.83         6.84 o                         
   6   7  14         11.43         30.24         8.10 o                         
 -10   8  14          1.51         -1.32        19.41 o                         
  -9   8  14         11.18          6.54        13.09 o                         
  -8   8  14          5.68        -10.31        10.62 o                         
  -7   8  14         19.73         25.49         8.38 o                         
  -6   8  14         47.06         25.40         7.84 o                         
  -5   8  14        137.51        128.05         8.73 o                         
  -4   8  14         69.32         66.59         6.91 o                         
  -3   8  14          1.81         -1.45         5.43 o                         
  -2   8  14         14.11          7.16         5.64 o                         
  -1   8  14          4.13         -6.00         6.00 o                         
   0   8  14          8.98          4.30         5.82 o                         
   1   8  14          4.38         -5.62         5.62 o                         
   2   8  14          3.54          7.04         6.17 o                         
   3   8  14         11.12         19.90         6.87 o                         
   4   8  14         25.79         39.65         7.55 o                         
   5   8  14          0.04          1.66         7.11 o                         
   6   8  14          5.02         14.69         8.01 o                         
  -9   9  14         11.50        -10.74        13.28 o                         
  -8   9  14          0.28         -3.49         7.36 o                         
  -7   9  14         94.08         88.50        10.35 o                         
  -6   9  14         10.36          8.05         7.38 o                         
  -5   9  14         42.53         48.49         8.45 o                         
  -4   9  14         36.90         38.44         7.02 o                         
  -3   9  14         20.66         26.09         6.19 o                         
  -2   9  14          0.99          0.44         8.04 o                         
  -1   9  14         39.35         42.82         6.95 o                         
   0   9  14          9.79         12.81         6.28 o                         
   1   9  14          9.27          6.28         6.13 o                         
   2   9  14          9.72         -3.04         5.96 o                         
   3   9  14          5.02          8.40        10.67 o                         
   4   9  14          4.26         -4.47         6.84 o                         
   5   9  14          0.02         -1.80         7.08 o                         
  -8  10  14          4.01         -8.56         8.56 o                         
  -7  10  14          0.46         -0.98         7.54 o                         
  -6  10  14          7.98          4.97         7.69 o                         
  -5  10  14          1.42         -6.98         6.98 o                         
  -4  10  14          1.62          0.52         6.19 o                         
  -3  10  14         29.15         31.92         6.73 o                         
  -2  10  14          9.77          8.59         5.91 o                         
  -1  10  14         97.77         93.83         8.67 o                         
   0  10  14          6.24         12.79         6.78 o                         
   1  10  14          0.05          3.21         6.79 o                         
   2  10  14         17.97         14.01         7.16 o                         
   3  10  14          3.33          4.95         6.91 o                         
   4  10  14          1.23          0.69         9.76 o                         
   5  10  14          0.00          9.70         8.23 o                         
  -8  11  14          4.70        -10.18        12.75 o                         
  -7  11  14         22.89         24.30        20.51 o                         
  -6  11  14          0.00         -7.26         7.26 o                         
  -5  11  14         12.79          2.08        11.37 o                         
  -4  11  14          0.94         -1.58         7.92 o                         
  -3  11  14          0.58         13.41         6.91 o                         
  -2  11  14          6.87         20.09         6.54 o                         
  -1  11  14          4.70         20.44         6.79 o                         
   0  11  14         12.66          8.47         9.22 o                         
   1  11  14          2.14         -2.83         6.94 o                         
   2  11  14         35.34         40.42         8.64 o                         
   3  11  14          3.95         -0.16         7.44 o                         
   4  11  14         31.82         33.24         8.85 o                         
  -6  12  14         52.65         65.49        11.33 o                         
  -5  12  14         12.77          6.32        10.84 o                         
  -4  12  14          4.44          4.90         8.87 o                         
  -3  12  14          3.14          4.41         6.72 o                         
  -2  12  14         25.26         34.42         7.37 o                         
  -1  12  14         26.74         16.96         7.27 o                         
   0  12  14          9.67          7.63         7.12 o                         
   1  12  14         24.85         26.51         7.78 o                         
   2  12  14          0.15          2.59         7.17 o                         
  -4  13  14         48.30         51.44        11.24 o                         
  -3  13  14          1.70         -9.18         9.18 o                         
  -2  13  14          0.00         -3.54         7.05 o                         
  -1  13  14         61.66         65.51        10.10 o                         
   0  13  14          1.78         -0.35         7.55 o                         
   1  13  14          5.93          4.75         7.70 o                         
 -11   0  15          0.48          2.54        34.25 o                         
  -9   0  15          3.05         17.13        27.27 o                         
  -7   0  15         19.17         16.69         7.46 o                         
  -5   0  15        428.81        421.54        19.03 o                         
  -3   0  15        178.15        161.65        13.82 o                         
  -1   0  15         88.15        100.52         6.33 o                         
   1   0  15       1288.31       1220.40        24.32 o                         
   3   0  15        178.59        177.39        11.77 o                         
   5   0  15        269.20        236.92        18.02 o                         
   7   0  15          2.28        -11.42        11.42 o                         
 -12   1  15         10.20        -11.17        28.48 o                         
 -11   1  15          0.00        -23.12        23.12 o                         
 -10   1  15          0.00          5.39        28.23 o                         
  -9   1  15          4.52         11.94         6.35 o                         
  -8   1  15          1.76          1.23         4.06 o                         
  -7   1  15        104.45         98.07         7.34 o                         
  -6   1  15         89.09         66.40         6.85 o                         
  -5   1  15          6.96         10.03         6.35 o                         
  -4   1  15        207.33        197.99        21.25 o                         
  -3   1  15          0.10         -1.92         3.11 o                         
  -2   1  15         20.17         21.92         3.86 o                         
  -1   1  15        347.45        308.25         8.99 o                         
   0   1  15         87.37         92.77         4.66 o                         
   1   1  15        102.57        106.13         7.71 o                         
   2   1  15        202.00        198.77         9.68 o                         
   3   1  15         43.63         43.38         5.27 o                         
   4   1  15          0.37          2.41         4.16 o                         
   5   1  15         13.64         24.09         6.19 o                         
   6   1  15          0.52         -0.96         6.19 o                         
   7   1  15          3.63          3.73         6.45 o                         
 -11   2  15          4.10         -5.95        23.12 o                         
 -10   2  15          4.93         -0.27        20.68 o                         
  -9   2  15         19.12          6.43         6.52 o                         
  -8   2  15         37.82         31.85         7.29 o                         
  -7   2  15        125.48        136.10         7.78 o                         
  -6   2  15        214.56        203.22         9.61 o                         
  -5   2  15        580.38        554.59        17.47 o                         
  -4   2  15        481.02        479.74        12.68 o                         
  -3   2  15          2.60          5.77         4.38 o                         
  -2   2  15          0.26         -1.36         3.52 o                         
  -1   2  15         64.82         63.94         7.92 o                         
   0   2  15        432.48        412.51        15.36 o                         
   1   2  15         19.02         18.13         4.02 o                         
   2   2  15          0.45          7.76         6.36 o                         
   3   2  15          4.07          6.19         4.14 o                         
   4   2  15         61.18         60.98         7.36 o                         
   5   2  15        282.39        295.17        16.38 o                         
   6   2  15          0.29          5.72         5.89 o                         
   7   2  15          0.38         -6.76         8.13 o                         
 -11   3  15          3.61          1.92        25.14 o                         
 -10   3  15          0.13        -15.36        19.24 o                         
  -9   3  15          0.72         -4.27         6.51 o                         
  -8   3  15         21.87         15.11         7.76 o                         
  -7   3  15        258.58        272.54         9.86 o                         
  -6   3  15          0.04         -6.30         8.51 o                         
  -5   3  15          2.68          4.88         4.73 o                         
  -4   3  15        165.04        163.55         7.95 o                         
  -3   3  15          0.54          2.12         3.91 o                         
  -2   3  15         42.25         42.07         5.25 o                         
  -1   3  15        387.32        386.09        10.39 o                         
   0   3  15        361.17        351.61        10.95 o                         
   1   3  15          0.04         -1.56         3.55 o                         
   2   3  15         22.87         24.38         5.84 o                         
   3   3  15         16.37         31.81         6.11 o                         
   4   3  15         40.03         40.05         6.74 o                         
   5   3  15         77.02         79.10         8.46 o                         
   6   3  15         14.72         12.22         7.88 o                         
   7   3  15         69.00         58.48         9.11 o                         
 -11   4  15          5.57         -8.48        23.15 o                         
 -10   4  15          2.73         -4.62         6.93 o                         
  -9   4  15          1.77         10.61        10.29 o                         
  -8   4  15         80.10        116.28        11.19 o                         
  -7   4  15        162.68        180.97         9.92 o                         
  -6   4  15         42.48         39.11         9.00 o                         
  -5   4  15         13.62         12.29         5.01 o                         
  -4   4  15         13.36          7.67         4.08 o                         
  -3   4  15         54.31         66.76         7.45 o                         
  -2   4  15          1.85         -0.25         3.75 o                         
  -1   4  15          1.21         -1.72         3.72 o                         
   0   4  15        538.73        483.82        15.02 o                         
   1   4  15         31.54         27.49         5.03 o                         
   2   4  15         56.94         44.58         6.36 o                         
   3   4  15          1.23          6.90         5.37 o                         
   4   4  15         87.21        100.95         9.76 o                         
   5   4  15         32.33         44.28         7.64 o                         
   6   4  15          3.37         -0.20         6.51 o                         
   7   4  15          9.69         26.57         9.84 o                         
 -11   5  15          2.87        -20.30        46.94 o                         
 -10   5  15          1.65         -0.46         8.77 o                         
  -9   5  15         12.06         16.32        11.72 o                         
  -8   5  15          4.45          4.28         8.11 o                         
  -7   5  15         81.40         93.76        11.99 o                         
  -6   5  15          0.13         -4.03         4.51 o                         
  -5   5  15          9.15          6.86         5.24 o                         
  -4   5  15        245.76        226.24         8.80 o                         
  -3   5  15        121.06        144.72        10.68 o                         
  -2   5  15         13.38         12.90         5.13 o                         
  -1   5  15         18.25         22.90         4.63 o                         
   0   5  15          0.29          1.28         4.05 o                         
   1   5  15          3.63         -1.66         4.14 o                         
   2   5  15          0.01          7.89         5.29 o                         
   3   5  15          1.40         -1.35         5.47 o                         
   4   5  15         29.11         19.08         6.51 o                         
   5   5  15         23.27         34.95         7.48 o                         
   6   5  15         63.47         71.19        12.51 o                         
   7   5  15          9.84         30.57         8.54 o                         
 -10   6  15         13.94         19.56         8.63 o                         
  -9   6  15         46.14         63.24        11.30 o                         
  -8   6  15         18.07         43.71        13.55 o                         
  -7   6  15        328.76        358.33        23.05 o                         
  -6   6  15         62.89         64.96         8.14 o                         
  -5   6  15         28.58         26.04         6.43 o                         
  -4   6  15         46.39         45.89         6.32 o                         
  -3   6  15        112.29        113.80         7.85 o                         
  -2   6  15         27.48         26.12         5.68 o                         
  -1   6  15          1.74          3.79         4.79 o                         
   0   6  15          6.69          8.14         4.66 o                         
   1   6  15          0.18          0.84         4.51 o                         
   2   6  15          6.85         11.45         5.01 o                         
   3   6  15         80.66         87.85         7.98 o                         
   4   6  15         30.03         38.62         6.91 o                         
   5   6  15          0.12         -2.33         6.89 o                         
   6   6  15          5.53          7.25         8.31 o                         
 -10   7  15          0.53         -8.14        12.12 o                         
  -9   7  15          2.46         -7.15         9.11 o                         
  -8   7  15          6.16         11.42        11.44 o                         
  -7   7  15          4.94         -2.70         8.07 o                         
  -6   7  15        166.23        170.11        11.58 o                         
  -5   7  15        126.10        133.78         7.62 o                         
  -4   7  15         14.69         13.10         6.48 o                         
  -3   7  15        285.29        277.41        15.08 o                         
  -2   7  15         78.81         75.37         7.26 o                         
  -1   7  15         48.49         36.84         6.35 o                         
   0   7  15          4.58         13.45         5.81 o                         
   1   7  15         59.01         38.70         7.03 o                         
   2   7  15         50.29         43.26         7.38 o                         
   3   7  15         17.93         14.84         6.76 o                         
   4   7  15         22.08         20.34         7.01 o                         
   5   7  15         81.09         81.33         9.56 o                         
   6   7  15          0.69          5.72         7.42 o                         
  -9   8  15          1.32         -5.71        10.53 o                         
  -8   8  15          1.50          9.62         9.72 o                         
  -7   8  15          6.94         10.38         9.41 o                         
  -6   8  15         70.99         64.43         9.18 o                         
  -5   8  15          0.01         -5.33         5.33 o                         
  -4   8  15         25.96         14.61         5.76 o                         
  -3   8  15         77.74         77.33         7.93 o                         
  -2   8  15         52.41         66.14         7.31 o                         
  -1   8  15         13.12          9.73         6.14 o                         
   0   8  15         24.70         19.57         6.65 o                         
   1   8  15          1.03         -1.13         5.68 o                         
   2   8  15         27.03         25.29         7.05 o                         
   3   8  15         15.54         -1.01         6.61 o                         
   4   8  15          4.10         -7.14         7.14 o                         
   5   8  15          5.85         21.69         7.97 o                         
  -9   9  15         13.82          4.64        14.16 o                         
  -8   9  15          0.95         -0.53        13.44 o                         
  -7   9  15          0.04         -7.43         9.12 o                         
  -6   9  15          2.46         -3.60         9.85 o                         
  -5   9  15          1.51         -7.19         7.19 o                         
  -4   9  15          1.74         11.62         6.67 o                         
  -3   9  15         32.56         25.24         6.57 o                         
  -2   9  15         39.57         19.76         7.75 o                         
  -1   9  15         22.47         27.52         7.11 o                         
   0   9  15         49.52         48.46         7.91 o                         
   1   9  15          2.48         -0.09         6.32 o                         
   2   9  15        148.10        143.00        12.28 o                         
   3   9  15          3.51          6.56         7.04 o                         
   4   9  15          8.59          0.88         8.14 o                         
   5   9  15         32.41         30.96         8.74 o                         
  -8  10  15          1.98         -4.59        10.04 o                         
  -7  10  15         34.73         21.46         9.63 o                         
  -6  10  15         83.80         80.42        12.45 o                         
  -5  10  15          0.40         -7.27         7.27 o                         
  -4  10  15         66.19         70.35         8.55 o                         
  -3  10  15          5.36         -4.49         5.79 o                         
  -2  10  15         48.57         49.43         7.39 o                         
  -1  10  15         28.78         15.37         8.74 o                         
   0  10  15          1.60         -3.10         6.39 o                         
   1  10  15          2.55         -6.28         6.28 o                         
   2  10  15         46.21         42.24         8.97 o                         
   3  10  15          0.28         -2.69         7.03 o                         
   4  10  15          2.27         -7.47         7.47 o                         
  -7  11  15          6.92         -2.92         8.76 o                         
  -6  11  15         17.78          2.06        11.53 o                         
  -5  11  15         16.98         10.00         8.70 o                         
  -4  11  15         26.80         17.97        16.72 o                         
  -3  11  15          2.97          6.05         6.39 o                         
  -2  11  15          0.95         13.12         6.57 o                         
  -1  11  15         13.56         -1.04         6.39 o                         
   0  11  15          0.06         -6.44         6.44 o                         
   1  11  15         11.44         21.40         8.14 o                         
   2  11  15          3.85         -7.40         7.40 o                         
   3  11  15          3.70          5.51        11.18 o                         
  -5  12  15          4.39          4.38         9.36 o                         
  -4  12  15          4.64         11.32        11.60 o                         
  -3  12  15         40.45         42.79         9.89 o                         
  -2  12  15          0.21         -0.90         7.62 o                         
  -1  12  15          8.08          0.64         9.50 o                         
   0  12  15         58.41         63.15         9.17 o                         
   1  12  15         11.66          2.27         7.20 o                         
 -10   0  16         15.77         26.01        32.35 o                         
  -8   0  16          2.52         -5.99         5.99 o                         
  -6   0  16        327.62        380.07        17.10 o                         
  -4   0  16       1987.45       1818.35        67.24 o                         
  -2   0  16          0.79          2.84         8.49 o                         
   0   0  16        101.97         89.77         7.60 o                         
   2   0  16         18.89         27.48         6.03 o                         
   4   0  16         18.65         14.83         6.73 o                         
   6   0  16          4.04         -2.47         7.56 o                         
 -11   1  16          7.11        -23.92        23.92 o                         
 -10   1  16         84.44        110.09        27.82 o                         
  -9   1  16          0.38         -0.56        10.06 o                         
  -8   1  16         17.69         19.85         4.93 o                         
  -7   1  16         41.49         40.88         6.22 o                         
  -6   1  16         17.05         16.68         5.83 o                         
  -5   1  16         90.75         85.82         8.82 o                         
  -4   1  16         12.25         -8.25         8.25 o                         
  -3   1  16          8.71         21.21         3.64 o                         
  -2   1  16          0.95          0.65         4.06 o                         
  -1   1  16         13.04          6.26         3.60 o                         
   0   1  16        689.56        655.93        13.55 o                         
   1   1  16         15.51         18.12         3.70 o                         
   2   1  16         83.26         84.58         5.77 o                         
   3   1  16          1.90         -2.62         3.77 o                         
   4   1  16        149.85        151.13         8.02 o                         
   5   1  16          7.81          7.49         6.39 o                         
   6   1  16          6.92         12.40         5.86 o                         
   7   1  16         21.26         12.75         6.23 o                         
 -11   2  16         47.94         74.16        29.25 o                         
 -10   2  16          8.15         -6.77        21.18 o                         
  -9   2  16          4.07          4.11         6.61 o                         
  -8   2  16        116.54        108.84         9.66 o                         
  -7   2  16          0.01         -3.25         5.28 o                         
  -6   2  16          0.33          0.29         5.53 o                         
  -5   2  16         24.90         30.47         7.16 o                         
  -4   2  16       1091.29       1064.79        18.72 o                         
  -3   2  16        106.10        112.78         7.37 o                         
  -2   2  16         26.29         25.70         4.33 o                         
  -1   2  16          0.08          4.09         3.63 o                         
   0   2  16        164.41        151.39         8.71 o                         
   1   2  16         35.98         40.56         5.91 o                         
   2   2  16         13.68         11.80         4.43 o                         
   3   2  16          0.28          6.04         4.44 o                         
   4   2  16         10.82         17.21         5.10 o                         
   5   2  16         49.25         70.65         9.73 o                         
   6   2  16          3.75          8.81         7.08 o                         
   7   2  16          0.21         -0.98         7.27 o                         
 -11   3  16          0.78         -6.06        31.72 o                         
 -10   3  16         61.51         83.20        55.82 o                         
  -9   3  16         16.56         18.28         7.66 o                         
  -8   3  16          2.61          2.97         7.10 o                         
  -7   3  16        118.55        100.97         7.34 o                         
  -6   3  16          7.63          6.31         6.50 o                         
  -5   3  16        269.30        238.13        12.93 o                         
  -4   3  16          0.08          1.16         4.05 o                         
  -3   3  16         58.30         66.35         5.60 o                         
  -2   3  16          0.04          1.41         3.71 o                         
  -1   3  16         12.96         21.21         4.66 o                         
   0   3  16         44.94         37.16         5.62 o                         
   1   3  16         20.99         27.48         5.58 o                         
   2   3  16          3.72          6.71         5.08 o                         
   3   3  16          1.74         -3.26         7.43 o                         
   4   3  16        144.54        147.77        11.19 o                         
   5   3  16         34.33         42.02         9.25 o                         
   6   3  16         61.34         75.17         9.26 o                         
 -11   4  16         23.44         31.37        27.33 o                         
 -10   4  16         25.80         39.72        10.00 o                         
  -9   4  16         65.58         92.50        12.42 o                         
  -8   4  16          0.01         -7.97         7.97 o                         
  -7   4  16        158.42        149.10        12.44 o                         
  -6   4  16          4.75          0.84         6.60 o                         
  -5   4  16         71.85         75.08         7.20 o                         
  -4   4  16         61.73         51.02         5.99 o                         
  -3   4  16         10.00          3.47         4.01 o                         
  -2   4  16          2.87          6.31         4.47 o                         
  -1   4  16        600.88        545.30        12.82 o                         
   0   4  16         19.15         16.38         4.78 o                         
   1   4  16         15.44         17.59         4.92 o                         
   2   4  16         15.10         17.94         5.86 o                         
   3   4  16         16.76         12.58         6.10 o                         
   4   4  16         28.51         33.02         6.84 o                         
   5   4  16         98.21        111.25         9.56 o                         
   6   4  16          9.84         14.98         7.19 o                         
 -10   5  16          2.51         -1.93         8.14 o                         
  -9   5  16          5.46         15.10         8.90 o                         
  -8   5  16          0.07         -6.93         7.82 o                         
  -7   5  16        112.49        112.57        11.89 o                         
  -6   5  16          7.65         -2.46         4.83 o                         
  -5   5  16        195.00        179.68         9.76 o                         
  -4   5  16         37.84         51.14         5.66 o                         
  -3   5  16        268.87        260.21        10.67 o                         
  -2   5  16         31.13         30.87         6.03 o                         
  -1   5  16         21.26         27.75         6.08 o                         
   0   5  16          2.01         -1.33         4.10 o                         
   1   5  16         24.57         21.36         5.45 o                         
   2   5  16         25.08         22.64         6.16 o                         
   3   5  16         51.87         75.57         8.05 o                         
   4   5  16         68.87         68.57         8.44 o                         
   5   5  16          1.71          5.10         8.31 o                         
   6   5  16         25.03         28.67         8.26 o                         
 -10   6  16         13.95          1.56        10.61 o                         
  -9   6  16          4.14        -10.89        10.89 o                         
  -8   6  16          0.12         -1.47         9.04 o                         
  -7   6  16         50.27         44.89        10.09 o                         
  -6   6  16          2.28         13.79         9.78 o                         
  -5   6  16        113.11        119.03         9.68 o                         
  -4   6  16          2.18          2.00         5.12 o                         
  -3   6  16          4.13          1.24         5.33 o                         
  -2   6  16         16.28         15.12         6.75 o                         
  -1   6  16         13.92         -4.04         6.02 o                         
   0   6  16         24.72         36.50         6.62 o                         
   1   6  16         48.41         31.00         6.85 o                         
   2   6  16          3.18          7.83         6.11 o                         
   3   6  16         13.96         12.22         7.46 o                         
   4   6  16         16.10         17.71         7.85 o                         
   5   6  16          1.53          7.30         7.60 o                         
   6   6  16          6.14          2.28         8.48 o                         
  -9   7  16          5.54          4.24        22.06 o                         
  -8   7  16          1.27          4.03        11.99 o                         
  -7   7  16         91.12         86.10         9.88 o                         
  -6   7  16          2.86         -5.30         6.94 o                         
  -5   7  16        157.85        166.48         8.90 o                         
  -4   7  16         18.85         24.85         7.58 o                         
  -3   7  16          0.32          0.86         5.44 o                         
  -2   7  16          0.00         -4.14         5.44 o                         
  -1   7  16         63.24         55.06         7.12 o                         
   0   7  16         36.38         54.19        10.56 o                         
   1   7  16         35.06         38.30         7.14 o                         
   2   7  16          4.46         10.03         7.81 o                         
   3   7  16         20.14         46.40         9.97 o                         
   4   7  16          1.70          4.41         6.70 o                         
   5   7  16          4.22          3.76         7.43 o                         
  -9   8  16         17.25        -12.63        12.63 o                         
  -8   8  16          1.32        -11.59        11.67 o                         
  -7   8  16         29.93         31.79         8.74 o                         
  -6   8  16          0.11          2.28         7.69 o                         
  -5   8  16          0.92         -2.38         5.64 o                         
  -4   8  16         10.47          6.81         5.73 o                         
  -3   8  16         16.20          8.06         7.02 o                         
  -2   8  16         66.05         62.94         8.94 o                         
  -1   8  16         10.14         11.22         6.24 o                         
   0   8  16         41.05         37.06         7.40 o                         
   1   8  16          2.91          3.83         6.26 o                         
   2   8  16          1.46          3.71         7.41 o                         
   3   8  16         30.81         34.33         8.15 o                         
   4   8  16          0.87          4.99         7.76 o                         
  -8   9  16          1.84         -0.73        10.98 o                         
  -7   9  16          1.68         -9.20        12.72 o                         
  -6   9  16          3.50         10.78        11.73 o                         
  -5   9  16          1.24         -9.01         9.62 o                         
  -4   9  16         34.64         32.86         8.59 o                         
  -3   9  16         68.27         65.18         7.77 o                         
  -2   9  16          0.52         -3.61         5.72 o                         
  -1   9  16          6.93         10.57         6.36 o                         
   0   9  16          2.88          3.28         6.68 o                         
   1   9  16          1.32         13.44         7.85 o                         
   2   9  16          3.48         -4.73         6.54 o                         
   3   9  16         25.15         27.01         8.35 o                         
   4   9  16          4.26          0.56         9.01 o                         
  -7  10  16          0.11         -9.29         9.29 o                         
  -6  10  16         37.38         47.03        11.30 o                         
  -5  10  16          0.39         -8.50        13.16 o                         
  -4  10  16          0.00         -6.36         6.36 o                         
  -3  10  16         16.45         14.20         6.72 o                         
  -2  10  16          1.69          4.58         7.80 o                         
  -1  10  16         21.25         20.51         7.32 o                         
   0  10  16          5.60          5.69         7.49 o                         
   1  10  16          8.59          6.95         7.28 o                         
   2  10  16          0.99          6.91         7.73 o                         
   3  10  16         13.53         12.57         7.79 o                         
  -6  11  16          3.71         -9.53         9.53 o                         
  -5  11  16          8.74         -8.55         8.91 o                         
  -4  11  16          0.76        -13.56        13.56 o                         
  -3  11  16         21.41         11.64         6.98 o                         
  -2  11  16          6.51         -3.30         6.34 o                         
  -1  11  16          4.28          6.62         7.02 o                         
   0  11  16         65.06         82.09        11.52 o                         
   1  11  16          1.10          8.63         8.10 o                         
   2  11  16          0.28          8.35         8.55 o                         
  -4  12  16          0.21        -10.16        10.16 o                         
  -3  12  16          0.64          6.30         8.99 o                         
  -2  12  16          1.97         -3.81         7.11 o                         
  -1  12  16          2.18         -7.64         7.65 o                         
 -11   0  17          8.86        -32.35        32.35 o                         
  -9   0  17          1.91        -26.01        26.01 o                         
  -7   0  17         63.80         62.37        11.46 o                         
  -5   0  17         34.07         51.73        14.91 o                         
  -3   0  17         53.53         36.48         9.64 o                         
  -1   0  17          8.94          7.59         8.22 o                         
   1   0  17          3.67         12.53         7.72 o                         
   3   0  17         56.23         50.49         7.49 o                         
   5   0  17         29.19         24.16        12.45 o                         
 -11   1  17          2.37         -7.21        25.79 o                         
 -10   1  17          0.05          6.03        30.76 o                         
  -9   1  17         40.54         69.61        24.89 o                         
  -8   1  17          1.92          3.66         6.12 o                         
  -7   1  17          0.01         12.20         5.77 o                         
  -6   1  17          1.80          0.52         7.43 o                         
  -5   1  17         49.29         51.75        12.18 o                         
  -4   1  17        173.80        202.56        40.91 o                         
  -3   1  17         31.32         33.96         6.98 o                         
  -2   1  17         13.89         21.34         6.27 o                         
  -1   1  17        174.88        160.17        10.33 o                         
   0   1  17         45.16         39.39         5.78 o                         
   1   1  17         20.92         16.71         4.71 o                         
   2   1  17          2.23         -4.49         4.49 o                         
   3   1  17          0.00          0.05         5.03 o                         
   4   1  17          9.62         12.81         5.92 o                         
   5   1  17         33.32         30.28         7.06 o                         
   6   1  17          7.24         10.72         6.74 o                         
 -11   2  17          0.01        -17.13        25.73 o                         
 -10   2  17         62.43         85.07        43.77 o                         
  -9   2  17        132.12        157.47        11.54 o                         
  -8   2  17          7.55         21.27         7.41 o                         
  -7   2  17         15.21         14.56         5.99 o                         
  -6   2  17          0.05         -4.10         5.38 o                         
  -5   2  17          1.70          2.88         6.48 o                         
  -4   2  17        253.83        267.92        12.31 o                         
  -3   2  17         13.20         15.60         7.64 o                         
  -2   2  17         56.64         50.42         6.71 o                         
  -1   2  17        340.40        368.25        13.52 o                         
   0   2  17        145.21        143.53         7.67 o                         
   1   2  17         51.40         48.30         7.37 o                         
   2   2  17          4.16         -1.07         5.07 o                         
   3   2  17         11.69         10.34         6.68 o                         
   4   2  17         12.21         13.74         7.19 o                         
   5   2  17          2.23          1.43         6.41 o                         
   6   2  17          1.37          1.54         8.98 o                         
 -10   3  17          0.29        -10.49        22.64 o                         
  -9   3  17          7.71          6.67        12.08 o                         
  -8   3  17          0.26         -3.39         7.57 o                         
  -7   3  17         24.69         39.84         6.71 o                         
  -6   3  17         42.95         45.76        10.35 o                         
  -5   3  17         21.82         22.26         7.69 o                         
  -4   3  17        193.31        222.24         9.35 o                         
  -3   3  17        102.88         84.39         6.64 o                         
  -2   3  17         16.27         25.95         4.56 o                         
  -1   3  17          8.24          4.70         5.30 o                         
   0   3  17        156.19        150.12         8.45 o                         
   1   3  17          1.01         -4.51         4.51 o                         
   2   3  17         14.21         14.32         5.88 o                         
   3   3  17         25.91         22.91         6.86 o                         
   4   3  17          6.17          5.02         6.23 o                         
   5   3  17         15.75         17.87         7.26 o                         
   6   3  17          1.12         -8.52         9.17 o                         
 -10   4  17         85.07         68.35        33.30 o                         
  -9   4  17          0.22         -3.66        13.00 o                         
  -8   4  17         36.28         30.07         9.28 o                         
  -7   4  17        242.16        284.49        16.08 o                         
  -6   4  17         94.42        106.73        10.20 o                         
  -5   4  17         11.30          9.89         5.46 o                         
  -4   4  17        477.82        509.58        13.33 o                         
  -3   4  17         77.70         89.80         6.59 o                         
  -2   4  17        257.39        235.88         8.98 o                         
  -1   4  17         51.33         37.71         5.69 o                         
   0   4  17          0.87         -0.56         4.63 o                         
   1   4  17         19.17         11.47         6.79 o                         
   2   4  17         29.80         36.68         6.44 o                         
   3   4  17          0.00          6.15         5.80 o                         
   4   4  17          7.21          3.17         7.80 o                         
   5   4  17          0.08         -0.31         6.35 o                         
   6   4  17          1.61          0.62         7.44 o                         
 -10   5  17          0.08         -3.49        19.63 o                         
  -9   5  17          6.48         -1.70        11.99 o                         
  -8   5  17         72.32         62.43        12.01 o                         
  -7   5  17         45.11         51.82        10.23 o                         
  -6   5  17         17.16         13.21         7.19 o                         
  -5   5  17         15.96         10.48         5.71 o                         
  -4   5  17         78.98         76.99         6.46 o                         
  -3   5  17        103.94        126.69         8.36 o                         
  -2   5  17         19.35         19.03         6.52 o                         
  -1   5  17         17.17         23.30         4.88 o                         
   0   5  17          6.14          7.83         5.57 o                         
   1   5  17          0.40          1.61         5.11 o                         
   2   5  17         17.45         12.66         5.81 o                         
   3   5  17          1.43          6.45         6.14 o                         
   4   5  17          2.92         13.69         6.94 o                         
   5   5  17         12.83         31.89         8.94 o                         
  -9   6  17          7.68         -5.15        10.32 o                         
  -8   6  17          1.46         -9.14         9.14 o                         
  -7   6  17         68.75         98.34        11.99 o                         
  -6   6  17          1.09         -5.86         5.86 o                         
  -5   6  17         28.06         31.17         6.66 o                         
  -4   6  17          4.30         -4.06         4.53 o                         
  -3   6  17        297.51        306.49        12.00 o                         
  -2   6  17          4.14          0.31         5.32 o                         
  -1   6  17        110.37         98.66         8.10 o                         
   0   6  17         44.25         31.91         7.59 o                         
   1   6  17          7.48          7.55         6.12 o                         
   2   6  17          7.67          2.35         6.39 o                         
   3   6  17          4.79         12.05         7.60 o                         
   4   6  17          2.81         -5.63         7.63 o                         
   5   6  17          4.30         -0.50         8.42 o                         
  -9   7  17          1.99          1.85        10.44 o                         
  -8   7  17         43.64         50.26        15.70 o                         
  -7   7  17         17.08          5.19         8.38 o                         
  -6   7  17         16.10         15.16         7.60 o                         
  -5   7  17          3.42          7.73         6.78 o                         
  -4   7  17         11.46         14.08         6.13 o                         
  -3   7  17         18.10         12.94         5.97 o                         
  -2   7  17          0.04         -3.34         5.60 o                         
  -1   7  17        105.60        115.19         9.29 o                         
   0   7  17          2.71         -2.05         6.00 o                         
   1   7  17         23.74         21.77         7.10 o                         
   2   7  17          2.35         -1.17         6.20 o                         
   3   7  17         37.69         31.52         8.09 o                         
   4   7  17         15.22         19.34         8.34 o                         
  -8   8  17         34.00         31.64        11.81 o                         
  -7   8  17          0.70          0.94         7.65 o                         
  -6   8  17          0.06          5.85        11.94 o                         
  -5   8  17         65.52         61.01         9.42 o                         
  -4   8  17         42.47         49.07         7.10 o                         
  -3   8  17        110.16        110.00         9.09 o                         
  -2   8  17          0.03         -1.32         5.97 o                         
  -1   8  17          0.07          4.98         8.45 o
[truncated: 38,800 more chars]
